# Supplementary material for: A Wnt-induced conformational phospho-switch in DVL3 controls association with Frizzled receptors and Wnt/β-catenin signaling
Source: Sci Adv. 2026 May 13;12(20):eaed8899. doi: 10.1126/sciadv.aed8899 (PMC13170675; doi:10.1126/sciadv.aed8899)
Supplement: Supplementary file 2 — Tables S1 to S3 [file sciadv.aed8899_tables_s1_to_s3.zip]

Archive with 3 entries (3 files):
- aed8899_table_s1.xlsx
- aed8899_table_s2.xlsx
- aed8899_table_s3.xlsx
