# Supplementary material for: A Wnt-induced conformational phospho-switch in DVL3 controls association with Frizzled receptors and Wnt/β-catenin signaling
Source: Sci Adv. 2026 May 13;12(20):eaed8899. doi: 10.1126/sciadv.aed8899 (PMC13170675; doi:10.1126/sciadv.aed8899)
Supplement: Supplementary file 2 — Tables S1 to S3 [file sciadv.aed8899_tables_s1_to_s3.zip › aed8899_table_s1.xlsx]

## Sheet: all_cons
Homo_sapiens_DVL3_pos	Hom_DVL3AA	Hom_DVL3AA_count	all_count	perc_cons_of_Hom_DVL3AA
1	M	253	854	29.6253
2	G	205	854	24.0047
3	E	349	854	40.8665
4	T	368	854	43.0913
5	K	368	854	43.0913
6	I	266	854	31.1475
7	I	369	854	43.2084
8	Y	368	854	43.0913
9	H	373	854	43.6768
10	L	235	854	27.5176
11	D	374	854	43.7939
12	G	89	854	10.4215
13	Q	133	854	15.5738
14	E	373	854	43.6768
15	T	373	854	43.6768
16	P	379	854	44.3794
17	Y	372	854	43.5597
18	L	379	854	44.3794
19	V	373	854	43.6768
20	K	375	854	43.911
21	L	259	854	30.3279
22	P	346	854	40.5152
23	L	94	854	11.007
24	P	255	854	29.8595
25	A	252	854	29.5082
26	E	353	854	41.3349
27	R	298	854	34.8946
28	V	262	854	30.6792
29	T	377	854	44.1452
30	L	385	854	45.082
31	A	232	854	27.1663
32	D	375	854	43.911
33	F	377	854	44.1452
34	K	381	854	44.6136
35	G	104	854	12.178
36	V	352	854	41.2178
37	L	382	854	44.7307
38	Q	182	854	21.3115
39	R	211	854	24.7073
40	P	254	854	29.7424
41	S	84	854	9.83607
42	Y	277	854	32.4356
43	K	377	854	44.1452
44	F	286	854	33.4895
45	F	357	854	41.8033
46	F	384	854	44.9649
47	K	381	854	44.6136
48	S	379	854	44.3794
49	M	382	854	44.7307
50	D	385	854	45.082
51	D	138	854	16.1593
52	D	386	854	45.1991
53	F	385	854	45.082
54	G	387	854	45.3162
55	V	548	854	64.1686
56	V	552	854	64.637
57	K	549	854	64.2857
58	E	550	854	64.4028
59	E	551	854	64.5199
60	I	547	854	64.0515
61	S	517	854	60.5386
62	D	545	854	63.8173
63	D	547	854	64.0515
64	N	520	854	60.8899
65	A	551	854	64.5199
66	K	418	854	48.9461
67	L	548	854	64.1686
68	P	552	854	64.637
69	C	556	854	65.1054
70	F	552	854	64.637
71	N	550	854	64.4028
72	G	556	854	65.1054
73	R	551	854	64.5199
74	V	551	854	64.5199
75	V	554	854	64.8712
76	S	553	854	64.7541
77	W	570	854	66.7447
78	L	817	854	95.6674
79	V	829	854	97.0726
80	S	522	854	61.1241
81	A	693	854	81.1475
82	E	703	854	82.3185
83	G	479	854	56.089
84	S	606	854	70.9602
85	H	697	854	81.6159
86	P	195	854	22.8337
87	D	634	854	74.2389
88	P	114	854	13.3489
89	A	176	854	20.6089
90	P	91	854	10.6557
91	F	93	854	10.8899
92	C	618	854	72.3653
93	A	412	854	48.2436
94	D	485	854	56.7916
95	N	365	854	42.74
96	P	193	854	22.5995
97	S	95	854	11.1241
98	E	435	854	50.9368
99	L	798	854	93.4426
100	P	816	854	95.5504
101	P	816	854	95.5504
102	P	520	854	60.8899
103	M	363	854	42.5059
104	E	827	854	96.8384
105	R	827	854	96.8384
106	T	823	854	96.37
107	G	726	854	85.0117
108	G	830	854	97.1897
109	I	830	854	97.1897
110	G	830	854	97.1897
111	D	828	854	96.9555
112	S	829	854	97.0726
113	R	829	854	97.0726
114	P	830	854	97.1897
115	P	829	854	97.0726
116	S	830	854	97.1897
117	F	821	854	96.1358
118	H	828	854	96.9555
119	P	786	854	92.0375
120	H	94	854	11.007
121	A	364	854	42.623
122	G	86	854	10.0703
123	G	381	854	44.6136
124	G	441	854	51.6393
125	S	817	854	95.6674
126	Q	115	854	13.466
127	E	505	854	59.1335
128	N	496	854	58.0796
129	L	764	854	89.4614
130	D	745	854	87.2365
131	N	686	854	80.3279
132	D	153	854	17.9157
133	T	835	854	97.7752
134	E	520	854	60.8899
135	T	818	854	95.7845
136	D	384	854	44.9649
137	S	835	854	97.7752
138	L	147	854	17.2131
139	V	612	854	71.6628
140	S	832	854	97.4239
141	A	96	854	11.2412
142	Q	378	854	44.2623
143	R	832	854	97.4239
144	E	703	854	82.3185
145	R	835	854	97.7752
146	P	512	854	59.9532
147	R	839	854	98.2436
148	R	815	854	95.4333
149	R	531	854	62.178
150	D	467	854	54.6838
151	G	582	854	68.1499
152	P	381	854	44.6136
153	E	777	854	90.9836
154	H	495	854	57.9625
155	A	439	854	51.4052
156	T	75	854	8.7822
157	R	797	854	93.3255
158	L	117	854	13.7002
159	N	748	854	87.5878
160	G	841	854	98.4778
161	T	375	854	43.911
162	A	103	854	12.0609
163	K	623	854	72.9508
164	G	443	854	51.8735
165	E	552	854	64.637
166	R	838	854	98.1265
167	R	680	854	79.6253
168	R	492	854	57.6112
169	E	121	854	14.1686
170	P	311	854	36.4169
171	G	466	854	54.5667
172	G	756	854	88.5246
173	Y	763	854	89.3443
174	D	420	854	49.1803
175	S	845	854	98.9461
176	S	704	854	82.4356
177	S	843	854	98.7119
178	T	802	854	93.911
179	L	501	854	58.6651
180	M	725	854	84.8946
181	S	744	854	87.1194
182	S	848	854	99.2974
183	E	848	854	99.2974
184	L	843	854	98.7119
185	E	830	854	97.1897
186	T	415	854	48.5948
187	T	525	854	61.4754
188	S	847	854	99.1803
189	F	735	854	86.0656
190	F	399	854	46.7213
191	D	846	854	99.0632
192	S	848	854	99.2974
193	D	678	854	79.3911
194	E	586	854	68.6183
195	D	778	854	91.1007
196	D	786	854	92.0375
197	S	407	854	47.6581
198	T	677	854	79.274
199	S	833	854	97.541
200	R	846	854	99.0632
201	F	516	854	60.4215
202	S	843	854	98.7119
203	S	835	854	97.7752
204	S	827	854	96.8384
205	T	841	854	98.4778
206	E	841	854	98.4778
207	Q	845	854	98.9461
208	S	843	854	98.7119
209	S	521	854	61.007
210	A	501	854	58.6651
211	S	845	854	98.9461
212	R	822	854	96.2529
213	L	848	854	99.2974
214	M	427	854	50
215	R	721	854	84.4262
216	R	556	854	65.1054
217	H	850	854	99.5316
218	K	704	854	82.4356
219	R	843	854	98.7119
220	R	848	854	99.2974
221	R	848	854	99.2974
222	R	849	854	99.4145
223	K	817	854	95.6674
224	Q	796	854	93.2084
225	K	439	854	51.4052
226	V	129	854	15.1054
227	S	102	854	11.9438
228	R	517	854	60.5386
229	I	620	854	72.5995
230	E	518	854	60.6557
231	R	845	854	98.9461
232	S	639	854	74.8244
233	S	834	854	97.6581
234	S	833	854	97.541
235	F	834	854	97.6581
236	S	833	854	97.541
237	S	834	854	97.6581
238	I	708	854	82.904
239	T	835	854	97.7752
240	D	835	854	97.7752
241	S	834	854	97.6581
242	T	835	854	97.7752
243	M	833	854	97.541
244	S	834	854	97.6581
245	L	837	854	98.0094
246	N	834	854	97.6581
247	I	833	854	97.541
248	I	815	854	95.4333
249	T	835	854	97.7752
250	V	836	854	97.8923
251	T	835	854	97.7752
252	L	840	854	98.3607
253	N	833	854	97.541
254	M	833	854	97.541
255	E	841	854	98.4778
256	K	776	854	90.8665
257	Y	777	854	90.9836
258	N	777	854	90.9836
259	F	851	854	99.6487
260	L	851	854	99.6487
261	G	851	854	99.6487
262	I	852	854	99.7658
263	S	851	854	99.6487
264	I	853	854	99.8829
265	V	853	854	99.8829
266	G	853	854	99.8829
267	Q	853	854	99.8829
268	S	852	854	99.7658
269	N	852	854	99.7658
270	E	536	854	62.7635
271	R	844	854	98.829
272	G	854	854	100
273	D	853	854	99.8829
274	G	853	854	99.8829
275	G	854	854	100
276	I	853	854	99.8829
277	Y	853	854	99.8829
278	I	853	854	99.8829
279	G	854	854	100
280	S	853	854	99.8829
281	I	852	854	99.7658
282	M	852	854	99.7658
283	K	851	854	99.6487
284	G	853	854	99.8829
285	G	853	854	99.8829
286	A	852	854	99.7658
287	V	852	854	99.7658
288	A	853	854	99.8829
289	A	853	854	99.8829
290	D	853	854	99.8829
291	G	853	854	99.8829
292	R	852	854	99.7658
293	I	852	854	99.7658
294	E	853	854	99.8829
295	P	854	854	100
296	G	853	854	99.8829
297	D	853	854	99.8829
298	M	854	854	100
299	L	853	854	99.8829
300	L	852	854	99.7658
301	Q	853	854	99.8829
302	V	853	854	99.8829
303	N	853	854	99.8829
304	E	107	854	12.5293
305	I	444	854	51.9906
306	N	853	854	99.8829
307	F	853	854	99.8829
308	E	853	854	99.8829
309	N	848	854	99.2974
310	M	853	854	99.8829
311	S	845	854	98.9461
312	N	853	854	99.8829
313	D	853	854	99.8829
314	D	853	854	99.8829
315	A	853	854	99.8829
316	V	854	854	100
317	R	854	854	100
318	V	823	854	96.37
319	L	854	854	100
320	R	854	854	100
321	E	750	854	87.822
322	I	849	854	99.4145
323	V	854	854	100
324	H	528	854	61.8267
325	K	776	854	90.8665
326	P	758	854	88.7588
327	G	854	854	100
328	P	852	854	99.7658
329	I	853	854	99.8829
330	T	401	854	46.9555
331	L	854	854	100
332	T	854	854	100
333	V	854	854	100
334	A	854	854	100
335	K	854	854	100
336	C	854	854	100
337	W	854	854	100
338	D	854	854	100
339	P	854	854	100
340	S	537	854	62.8806
341	P	854	854	100
342	R	727	854	85.1288
343	G	420	854	49.1803
344	C	400	854	46.8384
345	F	854	854	100
346	T	565	854	66.1593
347	L	528	854	61.8267
348	P	854	854	100
349	R	853	854	99.8829
350	S	380	854	44.4965
351	E	770	854	90.1639
352	P	850	854	99.5316
353	I	523	854	61.2412
354	R	742	854	86.8852
355	P	849	854	99.4145
356	I	849	854	99.4145
357	D	850	854	99.5316
358	P	849	854	99.4145
359	A	848	854	99.2974
360	A	844	854	98.829
361	W	849	854	99.4145
362	V	523	854	61.2412
363	S	845	854	98.9461
364	H	849	854	99.4145
365	T	722	854	84.5433
366	A	586	854	68.6183
367	A	849	854	99.4145
368	M	615	854	72.0141
369	T	840	854	98.3607
370	G	849	854	99.4145
371	T	478	854	55.9719
372	F	216	854	25.2927
373	P	840	854	98.3607
374	A	481	854	56.3232
375	Y	841	854	98.4778
376	G	667	854	78.103
377	M	601	854	70.3747
378	S	786	854	92.0375
379	P	661	854	77.4005
380	S	783	854	91.6862
381	L	120	854	14.0515
382	S	729	854	85.363
383	T	533	854	62.4122
384	I	513	854	60.0703
385	T	731	854	85.5972
386	S	735	854	86.0656
387	T	604	854	70.726
388	S	657	854	76.9321
389	S	661	854	77.4005
390	S	664	854	77.7518
391	I	401	854	46.9555
392	T	650	854	76.1124
393	S	776	854	90.8665
394	S	785	854	91.9204
395	I	605	854	70.8431
396	P	760	854	88.993
397	D	272	854	31.8501
398	T	429	854	50.2342
399	E	638	854	74.7073
400	R	425	854	49.7658
401	L	668	854	78.2201
402	D	459	854	53.7471
403	D	458	854	53.63
404	F	431	854	50.4684
405	H	399	854	46.7213
406	L	854	854	100
407	S	559	854	65.4567
408	I	492	854	57.6112
409	H	527	854	61.7096
410	S	713	854	83.4895
411	D	852	854	99.7658
412	M	850	854	99.5316
413	A	765	854	89.5785
414	A	174	854	20.3747
415	I	645	854	75.5269
416	V	705	854	82.5527
417	K	777	854	90.9836
418	A	528	854	61.8267
419	M	853	854	99.8829
420	A	522	854	61.1241
421	S	425	854	49.7658
422	P	845	854	98.9461
423	E	527	854	61.7096
424	S	853	854	99.8829
425	G	854	854	100
426	L	851	854	99.6487
427	E	852	854	99.7658
428	V	527	854	61.7096
429	R	851	854	99.6487
430	D	852	854	99.7658
431	R	852	854	99.7658
432	M	852	854	99.7658
433	W	853	854	99.8829
434	L	852	854	99.7658
435	K	852	854	99.7658
436	I	852	854	99.7658
437	T	852	854	99.7658
438	I	852	854	99.7658
439	P	520	854	60.8899
440	N	837	854	98.0094
441	A	852	854	99.7658
442	F	527	854	61.7096
443	I	725	854	84.8946
444	G	852	854	99.7658
445	S	528	854	61.8267
446	D	853	854	99.8829
447	V	852	854	99.7658
448	V	854	854	100
449	D	833	854	97.541
450	W	853	854	99.8829
451	L	852	854	99.7658
452	Y	825	854	96.6042
453	H	523	854	61.2412
454	N	95	854	11.1241
455	V	817	854	95.6674
456	E	847	854	99.1803
457	G	853	854	99.8829
458	F	852	854	99.7658
459	T	393	854	46.0187
460	D	678	854	79.3911
461	R	854	854	100
462	R	854	854	100
463	E	823	854	96.37
464	A	570	854	66.7447
465	R	853	854	99.8829
466	K	844	854	98.829
467	Y	850	854	99.5316
468	A	851	854	99.6487
469	S	850	854	99.5316
470	N	427	854	50
471	L	575	854	67.3302
472	L	854	854	100
473	K	849	854	99.4145
474	A	528	854	61.8267
475	G	854	854	100
476	F	204	854	23.8876
477	I	528	854	61.8267
478	R	854	854	100
479	H	854	854	100
480	T	854	854	100
481	V	854	854	100
482	N	854	854	100
483	K	854	854	100
484	I	833	854	97.541
485	T	854	854	100
486	F	854	854	100
487	S	854	854	100
488	E	854	854	100
489	Q	854	854	100
490	C	854	854	100
491	Y	854	854	100
492	Y	854	854	100
493	I	418	854	48.9461
494	F	854	854	100
495	G	854	854	100
496	D	852	854	99.7658
497	L	830	854	97.1897
498	C	851	854	99.6487
499	G	609	854	71.3115
500	N	751	854	87.9391
501	M	559	854	65.4567
502	A	749	854	87.7049
503	N	506	854	59.2506
504	L	851	854	99.6487
505	S	521	854	61.007
506	L	849	854	99.4145
507	H	390	854	45.6674
508	D	527	854	61.7096
509	H	397	854	46.4871
510	D	528	854	61.8267
511	G	849	854	99.4145
512	S	852	854	99.7658
513	S	848	854	99.2974
514	G	850	854	99.5316
515	A	811	854	94.9649
516	S	850	854	99.5316
517	D	825	854	96.6042
518	Q	850	854	99.5316
519	D	853	854	99.8829
520	T	845	854	98.9461
521	L	850	854	99.5316
522	A	839	854	98.2436
523	P	852	854	99.7658
524	L	850	854	99.5316
525	P	850	854	99.5316
526	H	694	854	81.2646
527	P	752	854	88.0562
528	G	533	854	62.4122
529	A	802	854	93.911
530	A	687	854	80.445
531	P	846	854	99.0632
532	W	852	854	99.7658
533	P	851	854	99.6487
534	M	397	854	46.4871
535	A	405	854	47.4239
536	F	545	854	63.8173
537	P	723	854	84.6604
538	Y	849	854	99.4145
539	Q	819	854	95.9016
540	Y	819	854	95.9016
541	P	95	854	11.1241
542	P	813	854	95.1991
543	P	390	854	45.6674
544	P	801	854	93.7939
545	H	522	854	61.1241
546	P	844	854	98.829
547	Y	524	854	61.3583
548	N	386	854	45.1991
549	P	396	854	46.37
550	H	392	854	45.9016
551	P	850	854	99.5316
552	G	412	854	48.2436
553	F	383	854	44.8478
554	P	387	854	45.3162
555	E	238	854	27.8689
556	L	92	854	10.7728
557	G	643	854	75.2927
558	Y	515	854	60.3044
559	S	726	854	85.0117
560	Y	796	854	93.2084
561	G	800	854	93.6768
562	G	492	854	57.6112
563	G	852	854	99.7658
564	S	853	854	99.8829
565	A	805	854	94.2623
566	S	181	854	21.1944
567	S	852	854	99.7658
568	Q	844	854	98.829
569	H	546	854	63.9344
570	S	850	854	99.5316
571	E	842	854	98.5948
572	G	828	854	96.9555
573	S	672	854	78.6885
574	R	551	854	64.5199
575	S	833	854	97.541
576	S	831	854	97.3068
577	G	827	854	96.8384
578	S	834	854	97.6581
579	N	646	854	75.644
580	R	790	854	92.5059
581	S	769	854	90.0468
582	G	520	854	60.8899
583	S	537	854	62.8806
584	D	100	854	11.7096
585	R	645	854	75.5269
586	R	521	854	61.007
587	K	385	854	45.082
588	E	377	854	44.1452
589	K	109	854	12.7635
590	D	112	854	13.1148
591	P	103	854	12.0609
592	K	411	854	48.1265
593	A	420	854	49.1803
594	G	642	854	75.1756
595	D	156	854	18.267
596	S	511	854	59.8361
597	K	772	854	90.3981
598	S	593	854	69.4379
599	G	575	854	67.3302
600	G	818	854	95.7845
601	S	805	854	94.2623
602	G	824	854	96.4871
603	S	826	854	96.7213
604	E	822	854	96.2529
605	S	813	854	95.1991
606	D	561	854	65.6909
607	H	575	854	67.3302
608	T	573	854	67.096
609	T	406	854	47.541
610	R	693	854	81.1475
611	S	579	854	67.7986
612	S	450	854	52.6932
613	L	114	854	13.3489
614	R	116	854	13.5831
615	G	87	854	10.1874
616	P	78	854	9.13349
617	R	406	854	47.541
618	E	410	854	48.0094
619	R	406	854	47.541
620	A	410	854	48.0094
621	P	114	854	13.3489
622	S	437	854	51.171
623	E	394	854	46.1358
624	R	680	854	79.6253
625	S	416	854	48.7119
626	G	96	854	11.2412
627	P	781	854	91.452
628	A	88	854	10.3044
629	A	429	854	50.2342
630	S	766	854	89.6956
631	E	127	854	14.8712
632	H	405	854	47.4239
633	S	802	854	93.911
634	H	264	854	30.9133
635	R	598	854	70.0234
636	S	698	854	81.733
637	H	282	854	33.0211
638	H	391	854	45.7845
639	S	540	854	63.2319
640	L	360	854	42.1546
641	A	509	854	59.6019
642	S	110	854	12.8806
643	S	593	854	69.4379
644	L	191	854	22.3653
645	R	692	854	81.0304
646	S	681	854	79.7424
647	H	717	854	83.9578
648	H	634	854	74.2389
649	T	96	854	11.2412
650	H	278	854	32.5527
651	P	181	854	21.1944
652	S	562	854	65.808
653	Y	701	854	82.0843
654	G	716	854	83.8407
655	P	751	854	87.9391
656	P	802	854	93.911
657	G	818	854	95.7845
658	V	281	854	32.904
659	P	714	854	83.6066
660	P	692	854	81.0304
661	L	621	854	72.7166
662	Y	476	854	55.7377
663	G	104	854	12.178
664	P	508	854	59.4848
665	P	579	854	67.7986
666	M	482	854	56.4403
667	L	572	854	66.9789
668	M	126	854	14.7541
669	M	490	854	57.377
670	P	482	854	56.4403
671	P	475	854	55.6206
672	P	530	854	62.0609
673	P	488	854	57.1429
674	A	153	854	17.9157
675	A	401	854	46.9555
676	M	361	854	42.2717
677	G	667	854	78.103
678	P	808	854	94.6136
679	P	822	854	96.2529
680	G	822	854	96.2529
681	A	566	854	66.2763
682	P	820	854	96.0187
683	P	817	854	95.6674
684	G	408	854	47.7752
685	R	820	854	96.0187
686	D	514	854	60.1874
687	L	816	854	95.5504
688	A	490	854	57.377
689	S	631	854	73.8876
690	V	804	854	94.1452
691	P	821	854	96.1358
692	P	821	854	96.1358
693	E	815	854	95.4333
694	L	815	854	95.4333
695	T	815	854	95.4333
696	A	559	854	65.4567
697	S	816	854	95.5504
698	R	819	854	95.9016
699	Q	814	854	95.3162
700	S	815	854	95.4333
701	F	805	854	94.2623
702	R	396	854	46.37
703	M	492	854	57.6112
704	A	815	854	95.4333
705	M	804	854	94.1452
706	G	818	854	95.7845
707	N	812	854	95.082
708	P	810	854	94.8478
709	S	454	854	53.1616
710	E	751	854	87.9391
711	F	751	854	87.9391
712	F	783	854	91.6862
713	V	746	854	87.3536
714	D	805	854	94.2623
715	V	464	854	54.3326
716	M	743	854	87.0023

## Sheet: msa
uniprot_ID	organism	gene_group	1	2	3	4	5	6	7	8	9	10	11	12	13	14	15	16	17	18	19	20	21	22	23	24	25	26	27	28	29	30	31	32	33	34	35	36	37	38	39	40	41	42	43	44	45	46	47
Q92997	Homo_sapiens	DVL3	M	G	E	T	K	I	I	Y	H	L	D	G	Q	E	T	P	Y	L	V	K	L	P	L	P	A	E	R	V	T	L	A	D	F	K	G	V	L	Q	R	P	S	Y	K	F	F	F	K
G3QWV4	Gorilla_gorilla_gorilla	DVL3	M	G	E	T	K	I	I	Y	H	L	D	G	Q	E	T	P	Y	L	V	K	L	P	L	P	A	E	R	V	T	L	A	D	F	K	G	V	L	Q	R	P	-	Y	K	F	F	F	K
A0A2R9C8L5	Pan_paniscus	DVL3	M	G	E	T	K	I	I	Y	H	L	D	G	Q	E	T	P	Y	L	V	K	L	P	L	P	A	E	R	V	T	L	A	D	F	K	G	V	L	Q	R	P	S	Y	K	F	F	F	K
H2QNU7	Pan_troglodytes	DVL3	M	G	E	T	K	I	I	Y	H	L	D	G	Q	E	T	P	Y	L	V	K	L	P	L	P	A	E	R	V	T	L	A	D	F	K	G	V	L	Q	R	P	S	Y	K	F	F	F	K
H2PC58	Pongo_abelii	DVL3	M	G	E	T	K	I	I	Y	H	L	D	G	Q	E	T	P	Y	L	V	K	L	P	L	P	A	E	R	V	T	L	A	D	F	K	G	V	L	Q	R	P	S	Y	K	F	F	F	K
M3ZC06	Nomascus_leucogenys	DVL3	-	-	-	-	-	-	-	-	-	-	-	-	-	-	-	-	-	-	-	-	-	-	-	-	-	-	-	-	-	-	-	-	-	-	-	-	-	-	-	-	-	-	-	F	F	F	K
A0A2K5N8A8	Cercocebus_atys	DVL3	M	G	E	T	K	I	I	Y	H	L	D	G	Q	E	T	P	Y	L	V	K	L	P	L	P	A	E	R	V	T	L	A	D	F	K	G	V	L	Q	R	P	S	Y	K	F	F	F	K
A0A0D9RM79	Chlorocebus_sabaeus	DVL3	M	G	E	T	K	I	I	Y	H	L	D	G	Q	E	T	P	Y	L	V	K	L	P	L	P	A	E	R	V	T	L	A	D	F	K	G	V	L	Q	R	P	S	Y	K	F	F	F	K
A0A2K5YTU0	Mandrillus_leucophaeus	DVL3	-	-	-	-	-	-	-	-	-	-	-	-	-	-	-	-	-	-	-	-	L	P	L	P	A	E	R	V	T	L	A	D	F	K	G	V	L	Q	R	P	S	Y	K	F	F	F	K
A0A096N204	Papio_anubis	DVL3	M	G	E	T	K	I	I	Y	H	L	D	G	Q	E	T	P	Y	L	V	K	L	P	L	P	A	E	R	V	T	L	A	D	F	K	G	V	L	Q	R	P	S	Y	K	F	F	F	K
A0A2K5TKN3	Macaca_fascicularis	DVL3	M	G	E	T	K	I	I	Y	H	L	D	G	Q	E	T	P	Y	L	V	K	L	P	L	P	A	E	R	V	T	L	A	D	F	K	G	V	L	Q	R	P	S	Y	K	F	F	F	K
H9ENW4	Macaca_mulatta	DVL3	M	G	E	T	K	I	I	Y	H	L	D	G	Q	E	T	P	Y	L	V	K	L	P	L	P	A	E	R	V	T	L	A	D	F	K	G	V	L	Q	R	P	S	Y	K	F	F	F	K
A0A2K6BNJ0	Macaca_nemestrina	DVL3	M	G	E	T	K	I	I	Y	H	L	D	G	Q	E	T	P	Y	L	V	K	L	P	L	P	A	E	R	V	T	L	A	D	F	K	G	V	L	Q	R	P	S	Y	K	F	F	F	K
A0A2K6KFG4	Rhinopithecus_bieti	DVL3	M	G	E	T	K	I	I	Y	H	L	D	G	Q	E	T	P	Y	L	V	K	L	P	L	P	A	E	R	V	T	L	A	D	F	K	G	V	L	Q	R	P	S	Y	K	F	F	F	K
A0A2K6PVY9	Rhinopithecus_roxellana	DVL3	M	G	E	T	K	I	I	Y	H	L	D	G	Q	E	T	P	Y	L	V	K	L	P	L	P	A	E	R	V	T	L	A	D	F	K	G	V	L	Q	R	P	S	Y	K	F	F	F	K
A0A2K5C9V1	Aotus_nancymaae	DVL3	M	G	Q	T	K	I	I	Y	H	L	D	G	Q	E	T	P	Y	L	V	K	L	P	L	P	A	E	R	V	T	L	A	D	F	K	G	V	L	Q	R	P	S	Y	K	F	F	F	K
A0A5F4WFN3	Callithrix_jacchus	DVL3	M	G	E	T	K	I	I	Y	H	L	D	G	Q	E	T	P	Y	L	V	K	L	P	L	P	A	E	R	V	T	L	A	D	F	K	G	V	L	Q	R	P	S	Y	K	F	F	F	K
A0A2K6V714	Saimiri_boliviensis_boliviensis	DVL3	M	G	F	T	K	I	I	Y	H	L	D	G	Q	E	T	P	Y	L	V	K	L	P	L	P	A	E	R	V	T	L	A	D	F	K	G	V	L	Q	R	P	S	Y	K	F	F	F	K
A0A3Q0EHT8	Carlito_syrichta	DVL3	M	G	E	T	K	I	I	Y	H	L	D	G	Q	E	T	P	Y	L	V	K	L	P	L	P	A	E	R	V	T	L	A	D	F	K	G	V	L	Q	R	P	S	Y	K	F	F	F	K
H0XER0	Otolemur_garnettii	DVL3	M	G	E	T	K	I	I	Y	H	L	D	G	Q	E	T	P	Y	L	V	K	L	P	L	P	A	E	R	V	T	L	A	D	F	K	G	V	L	Q	R	P	S	Y	K	F	F	F	K
A0A2K6FRA7	Propithecus_coquereli	DVL3	M	G	E	T	K	I	I	Y	H	L	D	G	Q	E	T	P	Y	L	V	K	L	P	L	P	A	E	R	V	T	L	A	D	F	K	G	V	L	Q	R	P	S	Y	K	F	F	F	K
A0A5F9CQE1	Oryctolagus_cuniculus	DVL3	-	-	-	-	-	-	-	-	-	-	-	-	-	-	-	-	-	-	-	K	L	P	L	S	A	E	R	F	T	L	A	A	F	K	G	V	L	Q	R	P	S	Y	K	F	F	F	K
A0A287CW89	Ictidomys_tridecemlineatus	DVL3	-	G	E	T	K	I	I	Y	H	L	D	G	Q	E	T	P	Y	L	V	K	L	P	L	P	A	E	R	V	T	L	A	D	F	K	G	V	L	Q	R	P	S	Y	K	F	F	F	K
A0A250Y4N3	Castor_canadensis	DVL3	M	G	E	T	K	I	I	Y	H	L	D	G	Q	E	T	P	Y	L	V	K	L	P	L	P	A	E	R	V	T	L	A	D	F	K	G	V	L	Q	R	P	S	Y	K	F	F	F	K
A0A286XBJ1	Cavia_porcellus	DVL3	M	G	E	T	K	I	I	Y	H	L	D	G	Q	E	T	P	Y	L	V	K	L	P	L	P	A	E	R	V	T	L	A	D	F	K	G	V	L	Q	R	P	S	Y	K	F	F	F	K
A0A1S3GIH4	Dipodomys_ordii	DVL3	-	-	-	-	-	-	-	-	-	-	-	-	-	-	-	-	-	-	-	-	-	-	-	-	-	-	-	-	-	-	-	-	-	-	-	-	-	-	-	-	-	-	-	-	-	-	-
A0A1U7QDN9	Mesocricetus_auratus	DVL3	M	G	E	T	K	I	I	Y	H	L	D	G	Q	E	T	P	Y	L	V	K	L	P	L	P	A	E	R	V	T	L	A	D	F	K	G	V	L	Q	R	P	S	Y	K	F	F	F	K
E9Q150	Mus_musculus	DVL3	M	G	E	T	K	I	I	Y	H	L	D	G	Q	E	T	P	Y	L	V	K	L	P	L	P	A	E	R	V	T	L	A	D	F	K	G	V	L	Q	R	P	S	Y	K	F	F	F	K
D4ADV8	Rattus_norvegicus	DVL3	M	G	E	T	K	I	I	Y	H	L	D	G	Q	E	T	P	Y	L	V	K	L	P	L	P	A	E	R	V	T	L	A	D	F	K	G	V	L	Q	R	P	S	Y	K	F	F	F	K
F6YKN9	Equus_caballus	DVL3	M	G	E	T	K	I	I	Y	H	L	D	G	Q	E	T	P	Y	L	V	K	L	P	L	P	A	E	R	V	T	L	A	D	F	K	G	V	L	Q	R	P	S	Y	K	F	F	F	K
A0A1S3A5Q9	Erinaceus_europaeus	DVL3	M	G	E	T	K	I	I	Y	H	L	D	G	Q	E	T	P	Y	L	V	K	L	P	L	P	A	E	R	V	T	L	A	D	F	K	G	V	L	Q	R	P	S	Y	K	F	F	F	K
G1PN19	Myotis_lucifugus	DVL3	R	G	Q	R	X	I	I	Y	H	L	D	G	Q	E	T	P	Y	L	V	K	L	P	L	P	A	E	R	V	T	L	A	D	F	K	G	V	L	Q	R	P	S	Y	K	F	F	F	K
A0A671G7H1	Rhinolophus_ferrumequinum	DVL3	M	G	E	T	K	I	I	Y	H	L	D	G	Q	E	T	P	Y	L	V	K	L	P	L	P	A	E	R	V	T	L	A	D	F	K	G	V	L	Q	R	P	S	Y	K	F	F	F	K
I3LNW9	Sus_scrofa	DVL3	M	G	E	T	K	I	I	Y	H	L	D	G	Q	E	T	P	Y	L	V	K	L	P	L	P	A	E	R	V	T	L	A	D	F	K	G	V	L	Q	R	P	S	Y	K	F	F	F	K
A0A384B7Y4	Balaenoptera_acutorostrata_scammoni	DVL3	M	G	E	T	K	I	I	Y	H	L	D	G	Q	E	T	P	Y	L	V	K	L	P	L	P	A	E	R	V	T	L	A	D	F	K	G	V	L	Q	R	P	S	Y	K	F	F	F	K
A0A4W2ET37	Bos_indicus_x_Bos_taurus	DVL3	M	G	E	T	K	I	I	Y	H	L	D	G	Q	E	T	P	Y	L	V	K	L	P	L	P	A	E	R	V	T	L	A	D	F	K	G	V	L	Q	R	P	S	Y	K	F	F	F	K
F1MMW6	Bos_taurus	DVL3	M	G	E	T	K	I	I	Y	H	L	D	G	Q	E	T	P	Y	L	V	K	L	P	L	P	A	E	R	V	T	L	A	D	F	K	G	V	L	Q	R	P	S	Y	K	F	F	F	K
A0A452EF16	Capra_hircus	DVL3	M	G	E	T	K	I	I	Y	H	L	D	G	Q	E	T	P	Y	L	V	K	L	P	L	P	A	E	R	V	T	L	A	D	F	K	G	V	L	Q	R	P	S	Y	K	F	F	F	K
A0A2Y9NBM0	Delphinapterus_leucas	DVL3	M	G	E	T	K	I	I	Y	H	L	D	G	Q	E	T	P	Y	L	V	K	L	P	L	P	A	E	R	V	T	L	A	D	F	K	G	V	L	Q	R	P	S	Y	K	F	F	F	K
A0A340YAV7	Lipotes_vexillifer	DVL3	M	G	E	T	K	I	I	Y	H	L	D	G	Q	E	T	P	Y	L	V	K	L	P	L	P	A	E	R	V	T	L	A	D	F	K	G	V	L	Q	R	P	S	Y	K	F	F	F	K
A0A341DA95	Neophocaena_asiaeorientalis_asiaeorientalis	DVL3	M	G	E	T	K	I	I	Y	H	L	D	G	Q	E	T	P	Y	L	V	K	L	P	L	P	A	E	R	V	T	L	A	D	F	K	G	V	L	Q	R	P	S	Y	K	F	F	F	K
W5QHF7	Ovis_aries	DVL3	M	G	E	T	K	I	I	Y	H	L	D	G	Q	E	T	P	Y	L	V	K	L	P	L	P	A	E	R	V	T	L	A	D	F	K	G	V	L	Q	R	P	S	Y	K	F	F	F	K
A0A6J3RA14	Tursiops_truncatus	DVL3	M	G	E	T	K	I	I	Y	H	L	D	G	Q	E	T	P	Y	L	V	K	L	P	L	P	A	E	R	V	T	L	A	D	F	K	G	V	L	Q	R	P	S	Y	K	F	F	F	K
A0A6G1BA82	Crocuta_crocuta	DVL3	M	G	E	T	K	I	I	Y	H	L	D	G	Q	E	T	P	Y	L	V	K	L	P	L	P	A	E	R	V	T	L	A	D	F	K	G	V	L	Q	R	P	S	Y	K	F	F	F	K
M3W8D4	Felis_catus	DVL3	M	G	E	T	K	I	I	Y	H	L	D	G	Q	E	T	P	Y	L	V	K	L	P	L	P	A	E	R	V	T	L	A	D	F	K	G	V	L	Q	R	P	S	Y	K	F	F	F	K
A0A3Q7PID7	Callorhinus_ursinus	DVL3	M	G	E	T	K	I	I	Y	H	L	D	G	Q	E	T	P	Y	L	V	K	L	P	L	P	A	E	R	V	T	L	A	D	F	K	G	V	L	Q	R	P	S	Y	K	F	F	F	K
A0A8U0MK28	Mustela_putorius_furo	DVL3	M	G	E	T	K	I	I	Y	H	L	D	G	Q	E	T	P	Y	L	V	K	L	P	L	P	A	E	R	V	T	L	A	D	F	K	G	V	L	Q	R	P	S	Y	K	F	F	F	K
A0A2U3WE32	Odobenus_rosmarus_divergens	DVL3	M	G	E	T	K	I	I	Y	H	L	D	G	Q	E	T	P	Y	L	V	K	L	P	L	P	A	E	R	V	T	L	A	D	F	K	G	V	L	Q	R	P	-	Y	K	F	F	F	K
A0A8I3PTY8	Canis_lupus_familiaris	DVL3	M	G	E	T	K	I	I	Y	H	L	D	G	Q	E	T	P	Y	L	V	K	L	P	L	P	A	E	R	V	T	L	A	D	F	K	G	V	L	Q	R	P	S	Y	K	F	F	F	K
A0A2U3Y3B7	Leptonychotes_weddellii	DVL3	M	G	E	T	K	I	I	Y	H	L	D	G	Q	E	T	P	Y	L	V	K	L	P	L	P	A	E	R	V	T	L	A	D	F	K	G	V	L	Q	R	P	S	Y	K	F	F	F	K
A0A2Y9H954	Neomonachus_schauinslandi	DVL3	M	G	E	T	K	I	I	Y	H	L	D	G	Q	E	T	P	Y	L	V	K	L	P	L	P	A	E	R	V	T	L	A	D	F	K	G	V	L	Q	R	P	S	Y	K	F	F	F	K
A0A3Q7T494	Vulpes_vulpes	DVL3	M	G	E	T	K	I	I	Y	H	L	D	G	Q	E	T	P	Y	L	V	K	L	P	L	P	A	E	R	V	T	L	A	D	F	K	G	V	L	Q	R	P	S	Y	K	F	F	F	K
G1MFY4	Ailuropoda_melanoleuca	DVL3	M	G	E	T	K	I	I	Y	H	L	D	G	Q	E	T	P	Y	L	V	K	L	P	L	P	A	E	R	V	T	L	A	D	F	K	G	V	L	Q	R	P	S	Y	K	F	F	F	K
A0A452QMZ2	Ursus_americanus	DVL3	M	G	E	T	K	I	I	Y	H	L	D	G	Q	E	T	P	Y	L	V	K	L	P	L	P	A	E	R	V	T	L	A	D	F	K	G	V	L	Q	R	P	S	Y	K	F	F	F	K
A0A8M1F5N0	Ursus_maritimus	DVL3	M	G	E	T	K	I	I	Y	H	L	D	G	Q	E	T	P	Y	L	V	K	L	P	L	P	A	E	R	V	T	L	A	D	F	K	G	V	L	Q	R	P	-	Y	K	F	F	F	K
G3SLG3	Loxodonta_africana	DVL3	M	G	E	T	K	I	I	Y	H	L	D	G	Q	E	T	P	Y	L	V	K	L	P	L	P	A	E	R	V	T	L	A	D	F	K	G	V	L	Q	R	P	S	Y	K	F	F	F	K
F6TYA8	Monodelphis_domestica	DVL3	M	G	E	T	K	I	I	Y	H	L	D	G	Q	E	T	P	Y	L	V	K	L	P	L	P	A	E	R	V	T	L	A	D	F	K	G	V	L	Q	R	P	-	Y	K	F	F	F	K
A0A4X2LXA2	Vombatus_ursinus	DVL3	M	G	E	T	K	I	I	Y	H	L	D	G	Q	E	T	P	Y	L	V	K	L	P	L	P	A	E	R	V	T	L	A	D	F	K	A	V	L	Q	R	P	T	Y	K	F	F	F	K
F7G9D4	Ornithorhynchus_anatinus	DVL3	M	G	E	T	K	I	I	Y	H	L	D	G	Q	E	T	P	Y	L	V	K	L	P	L	P	A	E	R	V	T	L	A	D	F	K	G	V	L	Q	R	P	S	Y	K	F	F	F	K
A0A670K0M3	Podarcis_muralis	DVL3	A	A	E	T	K	I	I	Y	H	L	D	D	Q	E	T	P	Y	L	V	K	L	P	I	P	A	E	R	V	T	L	G	D	F	K	A	L	L	N	R	P	N	Y	K	F	Y	F	K
H9GGP2	Anolis_carolinensis	DVL3	A	A	E	T	K	I	I	Y	H	L	D	E	Q	E	T	P	Y	L	V	K	V	P	I	P	A	E	R	V	T	L	G	D	F	K	A	L	L	N	R	P	S	Y	K	F	Y	F	K
A0A670ZNN4	Pseudonaja_textilis	DVL3	A	S	E	T	K	I	I	Y	H	L	D	D	Q	E	T	P	Y	L	V	K	L	P	L	P	A	E	R	V	T	L	G	D	F	K	A	L	L	N	R	P	N	Y	K	F	Y	F	K
K7G8A5	Pelodiscus_sinensis	DVL3	L	Q	L	S	M	G	A	S	V	N	S	R	S	S	L	S	L	L	I	S	C	P	M	T	S	L	V	S	D	L	R	V	Q	D	C	L	-	-	K	P	P	L	A	M	F	L	T
A0A674J7F7	Terrapene_carolina_triunguis	DVL3	M	A	A	T	K	I	I	Y	H	L	D	E	Q	E	T	P	Y	L	V	K	L	P	I	P	A	E	R	V	T	L	G	D	F	K	G	L	L	N	R	P	-	Y	K	F	Y	F	K
A0A151PDK8	Alligator_mississippiensis	DVL3	M	A	A	T	K	I	I	Y	H	L	D	E	Q	E	T	P	Y	L	V	K	L	P	I	P	A	E	R	V	T	L	G	D	F	K	G	L	L	N	R	P	-	Y	K	F	Y	F	K
A0A3Q0FVX3	Alligator_sinensis	DVL3	-	-	-	-	-	-	-	-	-	T	V	E	L	D	L	P	S	L	T	P	A	E	L	-	-	-	-	Y	L	L	G	D	P	T	S	E	G	S	S	A	Q	-	-	-	-	-	-
A0A663E083	Aquila_chrysaetos_chrysaetos	DVL3	M	A	A	T	K	I	I	Y	H	L	D	E	Q	E	T	P	Y	L	V	K	L	P	I	P	A	E	R	V	T	L	G	D	F	K	G	L	L	N	R	P	-	Y	K	F	Y	F	K
A0A672V027	Strigops_habroptila	DVL3	A	A	E	T	K	I	I	Y	H	L	D	E	Q	E	T	P	Y	L	V	K	L	P	I	P	A	E	R	V	T	L	G	D	F	K	G	L	L	N	R	P	N	Y	K	F	Y	F	K
A0A2I0LPH8	Columba_livia	DVL3	-	-	-	-	-	-	-	-	-	-	-	-	-	-	-	-	-	-	-	-	-	-	-	-	-	-	-	-	-	-	-	-	-	-	-	-	-	-	-	-	-	-	-	-	-	-	-
A0A1V4K389	Patagioenas_fasciata_monilis	DVL3	M	A	A	T	K	I	I	Y	H	L	D	E	Q	E	T	P	Y	L	V	K	L	P	I	P	A	E	R	V	T	L	G	D	F	K	G	L	L	N	R	P	-	Y	K	F	Y	F	K
U3JZT5	Ficedula_albicollis	DVL3	L	S	L	L	Q	A	A	S	H	G	C	G	Q	R	N	L	W	L	D	S	L	L	V	L	S	C	S	I	P	K	P	G	L	P	G	V	V	C	K	Y	S	V	S	F	S	F	E
A0A218UWL7	Lonchura_striata_domestica	DVL3	A	A	E	T	K	I	I	Y	H	L	D	E	Q	E	T	P	Y	L	V	K	L	P	I	P	A	E	R	V	T	L	G	D	F	K	G	L	L	N	R	P	N	Y	K	F	Y	F	K
H0ZIM0	Taeniopygia_guttata	DVL3	A	A	E	T	K	I	I	Y	H	L	D	E	Q	E	T	P	Y	L	V	K	L	P	I	P	A	E	R	V	T	L	G	D	F	K	G	L	L	N	R	P	N	Y	K	F	Y	F	K
A0A493SX55	Anas_platyrhynchos_platyrhynchos	DVL3	R	G	F	L	P	R	F	R	R	L	L	G	S	A	G	S	P	A	P	G	P	T	G	A	G	V	L	S	P	R	G	S	G	R	A	V	G	V	M	G	H	S	S	G	C	H	S
A0A803Y072	Meleagris_gallopavo	DVL3	-	-	-	-	-	-	-	-	-	-	-	-	-	-	-	-	-	-	-	-	-	-	-	-	-	-	-	-	-	-	-	-	-	-	-	-	-	-	-	-	-	-	-	-	-	-	-
A0A1L8G423	Xenopus_laevis	DVL3	M	G	E	T	K	V	I	Y	H	L	D	E	Q	E	T	P	Y	L	V	K	L	P	V	P	A	E	N	V	T	L	G	D	F	K	S	V	L	N	K	P	C	-	K	F	F	F	K
A0A8J1JHK8	Xenopus_tropicalis	DVL3	M	G	E	T	K	V	I	Y	H	L	D	E	Q	E	T	P	Y	L	V	K	L	P	V	P	A	E	K	V	T	L	G	D	F	K	N	V	L	N	K	P	N	Y	K	F	F	F	K
H3B3G6	Latimeria_chalumnae	DVL3	M	G	E	T	K	I	I	Y	H	I	D	D	Q	E	T	P	Y	L	V	K	L	P	I	P	A	D	K	V	T	L	A	D	F	K	N	V	L	N	K	P	H	Y	K	F	F	F	K
E7F737	Danio_rerio	DVL3	M	A	E	T	K	I	I	Y	H	L	D	E	Q	E	T	P	Y	L	I	K	L	P	I	P	A	E	N	V	T	L	A	D	F	K	N	V	L	N	K	P	-	Y	K	F	F	F	K
A0A3P8XQB7	Esox_lucius	DVL3	M	G	E	T	K	I	I	Y	H	L	D	D	Q	E	T	P	Y	L	V	K	L	P	I	A	A	E	M	V	T	L	A	D	F	K	N	V	L	N	K	P	N	Y	K	F	F	F	K
A0A4W5KGX2	Hucho_hucho	DVL3	M	G	E	T	K	I	I	Y	H	L	D	E	Q	E	T	P	Y	L	V	K	L	P	I	A	A	D	R	V	I	L	A	D	F	K	N	V	L	N	K	P	-	Y	T	F	F	F	K
A0A673W1P8	Salmo_trutta	DVL3	M	G	E	T	K	I	I	Y	H	L	D	D	Q	E	T	P	Y	L	V	K	L	P	I	A	A	D	R	V	T	L	A	D	F	K	N	A	L	N	K	P	-	Y	T	F	F	F	K
A0A673C0Z3	Sphaeramia_orbicularis	DVL3	M	G	E	T	K	I	I	Y	H	L	D	D	Q	E	T	P	Y	L	V	K	L	S	V	P	A	D	K	V	T	L	G	D	F	K	N	V	L	K	K	P	-	Y	K	F	F	F	K
A0A4Z2IHU4	Liparis_tanakae	DVL3	M	G	E	T	K	I	I	Y	H	L	D	D	Q	E	T	P	Y	L	V	K	L	S	V	P	A	D	K	V	T	L	A	D	F	K	N	V	L	K	K	P	-	Y	K	F	F	F	K
A0A671Z3X5	Sparus_aurata	DVL3	M	G	E	T	K	I	I	Y	H	L	D	D	Q	E	T	P	Y	L	V	K	L	S	V	P	A	D	K	V	T	L	A	D	F	K	N	V	L	K	K	P	-	Y	K	F	F	F	K
H2RLY1	Takifugu_rubripes	DVL3	M	G	E	T	K	I	I	Y	H	L	D	D	Q	E	T	P	Y	L	V	K	L	P	V	P	A	D	K	V	T	L	A	D	F	K	N	V	L	K	K	P	C	-	K	F	F	F	K
A0A672IUX3	Salarias_fasciatus	DVL3	M	G	E	T	K	I	I	Y	H	L	D	D	Q	E	T	P	Y	L	V	K	L	S	V	P	A	D	K	V	T	L	A	D	F	K	N	V	L	K	K	P	-	Y	K	F	F	F	K
H2MGH0	Oryzias_latipes	DVL3	M	G	E	T	K	I	I	Y	H	L	D	D	Q	E	T	P	Y	L	V	K	L	S	V	P	A	D	R	V	T	L	A	D	F	K	N	V	I	K	K	P	-	Y	K	F	F	F	K
A0A6J1ZLK2	Acinonyx_jubatus	DVL3	M	G	E	T	K	I	I	Y	H	L	D	G	Q	E	T	P	Y	L	V	K	L	P	L	P	A	E	R	V	T	L	A	D	F	K	G	V	L	Q	R	P	S	Y	K	F	F	F	K
A0A7K7PF93	Acrocephalus_arundinaceus	DVL3	-	-	-	-	-	-	-	-	-	-	-	-	-	-	-	-	-	-	-	-	-	-	-	-	-	-	-	-	-	-	-	-	-	-	-	-	-	-	-	-	-	-	-	-	-	-	-
A0A850YFM4	Aegithalos_caudatus	DVL3	-	-	-	-	-	-	-	-	-	-	-	-	-	-	-	-	-	-	-	-	-	-	-	-	-	-	-	-	-	-	-	-	-	-	-	-	-	-	-	-	-	-	-	-	-	-	-
A0A7K6UP76	Aegotheles_bennettii	DVL3	-	-	-	-	-	-	-	-	-	-	-	-	-	-	-	-	-	-	-	-	-	-	-	-	-	-	-	-	-	-	-	-	-	-	-	-	-	-	-	-	-	-	-	-	-	-	-
A0A7L2BRP7	Alaudala_cheleensis	DVL3	-	-	-	-	-	-	-	-	-	-	-	-	-	-	-	-	-	-	-	-	-	-	-	-	-	-	-	-	-	-	-	-	-	-	-	-	-	-	-	-	-	-	-	-	-	-	-
A0A7K6Y9U1	Alca_torda	DVL3	-	-	-	-	-	-	-	-	-	-	-	-	-	-	-	-	-	-	-	-	-	-	-	-	-	-	-	-	-	-	-	-	-	-	-	-	-	-	-	-	-	-	-	-	-	-	-
A0A7K8HVJ6	Aleadryas_rufinucha	DVL3	-	-	-	-	-	-	-	-	-	-	-	-	-	-	-	-	-	-	-	-	-	-	-	-	-	-	-	-	-	-	-	-	-	-	-	-	-	-	-	-	-	-	-	-	-	-	-
A0A7L0WTL5	Alectura_lathami	DVL3	-	-	-	-	-	-	-	-	-	-	-	-	-	-	-	-	-	-	-	-	-	-	-	-	-	-	-	-	-	-	-	-	-	-	-	-	-	-	-	-	-	-	-	-	-	-	-
A0A7L4G2X9	Alopecoenas_beccarii	DVL3	-	-	-	-	-	-	-	-	-	-	-	-	-	-	-	-	-	-	-	-	-	-	-	-	-	-	-	-	-	-	-	-	-	-	-	-	-	-	-	-	-	-	-	-	-	-	-
A0A7L0MXR3	Amazona_guildingii	DVL3	-	-	-	-	-	-	-	-	-	-	-	-	-	-	-	-	-	-	-	-	-	-	-	-	-	-	-	-	-	-	-	-	-	-	-	-	-	-	-	-	-	-	-	-	-	-	-
A0A7L3G8M5	Anhinga_rufa	DVL3	-	-	-	-	-	-	-	-	-	-	-	-	-	-	-	-	-	-	-	-	-	-	-	-	-	-	-	-	-	-	-	-	-	-	-	-	-	-	-	-	-	-	-	-	-	-	-
A0A8B9BH39	Anser_brachyrhynchus	DVL3	A	A	E	T	K	I	I	Y	H	L	D	E	Q	E	T	P	Y	L	V	K	L	P	I	P	A	E	R	V	T	L	G	D	F	K	G	L	L	N	R	P	N	Y	K	F	Y	F	K
A0A7K9V4J9	Anseranas_semipalmata	DVL3	-	-	-	-	-	-	-	-	-	-	-	-	-	-	-	-	-	-	-	-	-	-	-	-	-	-	-	-	-	-	-	-	-	-	-	-	-	-	-	-	-	-	-	-	-	-	-
A0A7L2EDS7	Anthoscopus_minutus	DVL3	-	-	-	-	-	-	-	-	-	-	-	-	-	-	-	-	-	-	-	-	-	-	-	-	-	-	-	-	-	-	-	-	-	-	-	-	-	-	-	-	-	-	-	-	-	-	-
A0A7K7BVP2	Aphelocoma_coerulescens	DVL3	-	-	-	-	-	-	-	-	-	-	-	-	-	-	-	-	-	-	-	-	-	-	-	-	-	-	-	-	-	-	-	-	-	-	-	-	-	-	-	-	-	-	-	-	-	-	-
A0A8B7IED7	Apteryx_mantelli_mantelli	DVL3	-	-	-	-	-	-	-	-	-	-	-	-	-	-	-	-	-	-	-	-	-	-	-	-	-	-	-	-	-	-	-	-	-	-	-	-	-	-	-	-	-	-	-	-	-	-	-
A0A7L1T4T3	Aramus_guarauna	DVL3	-	-	-	-	-	-	-	-	-	-	-	-	-	-	-	-	-	-	-	-	-	-	-	-	-	-	-	-	-	-	-	-	-	-	-	-	-	-	-	-	-	-	-	-	-	-	-
A0A7K8L8G6	Ardeotis_kori	DVL3	-	-	-	-	-	-	-	-	-	-	-	-	-	-	-	-	-	-	-	-	-	-	-	-	-	-	-	-	-	-	-	-	-	-	-	-	-	-	-	-	-	-	-	-	-	-	-
A0A7L0IDW2	Arenaria_interpres	DVL3	-	-	-	-	-	-	-	-	-	-	-	-	-	-	-	-	-	-	-	-	-	-	-	-	-	-	-	-	-	-	-	-	-	-	-	-	-	-	-	-	-	-	-	-	-	-	-
A0A7K7LMP8	Asarcornis_scutulata	DVL3	-	-	-	-	-	-	-	-	-	-	-	-	-	-	-	-	-	-	-	-	-	-	-	-	-	-	-	-	-	-	-	-	-	-	-	-	-	-	-	-	-	-	-	-	-	-	-
A0A7L3WRK5	Atlantisia_rogersi	DVL3	-	-	-	-	-	-	-	-	-	-	-	-	-	-	-	-	-	-	-	-	-	-	-	-	-	-	-	-	-	-	-	-	-	-	-	-	-	-	-	-	-	-	-	-	-	-	-
A0A852NLL1	Atrichornis_clamosus	DVL3	-	-	-	-	-	-	-	-	-	-	-	-	-	-	-	-	-	-	-	-	-	-	-	-	-	-	-	-	-	-	-	-	-	-	-	-	-	-	-	-	-	-	-	-	-	-	-
A0A6J3DDP8	Aythya_fuligula	DVL3	A	A	E	T	K	I	I	Y	H	L	D	E	Q	E	T	P	Y	L	V	K	L	P	I	P	A	E	R	V	T	L	G	D	F	K	G	L	L	N	R	P	N	Y	K	F	Y	F	K
A0A7L2U4Z3	Balaeniceps_rex	DVL3	-	-	-	-	-	-	-	-	-	-	-	-	-	-	-	-	-	-	-	-	-	-	-	-	-	-	-	-	-	-	-	-	-	-	-	-	-	-	-	-	-	-	-	-	-	-	-
A0A8B8XBK0	Balaenoptera_musculus	DVL3	M	G	E	T	K	I	I	Y	H	L	D	G	Q	E	T	P	Y	L	V	K	L	P	L	P	A	E	R	V	T	L	A	D	F	K	G	V	L	Q	R	P	S	Y	K	F	F	F	K
A0A7K9EWY5	Baryphthengus_martii	DVL3	-	-	-	-	-	-	-	-	-	-	-	-	-	-	-	-	-	-	-	-	-	-	-	-	-	-	-	-	-	-	-	-	-	-	-	-	-	-	-	-	-	-	-	-	-	-	-
A0A6P3IHZ2	Bison_bison_bison	DVL3	-	-	-	-	-	-	-	-	H	L	D	G	Q	E	T	P	Y	L	V	K	L	P	L	P	A	E	R	V	T	L	A	D	F	K	G	V	L	Q	R	P	S	Y	K	F	F	F	K
A0A7L1MED0	Bombycilla_garrulus	DVL3	-	-	-	-	-	-	-	-	-	-	-	-	-	-	-	-	-	-	-	-	-	-	-	-	-	-	-	-	-	-	-	-	-	-	-	-	-	-	-	-	-	-	-	-	-	-	-
A0A6P5C700	Bos_indicus	DVL3	-	-	-	M	Q	Y	A	L	H	L	E	E	S	G	N	P	A	I	L	E	H	P	A	P	G	G	V	V	T	L	A	D	F	K	G	V	L	Q	R	P	-	Y	K	F	F	F	K
A0A8B9W3J0	Bos_mutus_grunniens	DVL3	M	G	E	T	K	I	I	Y	H	L	D	G	Q	E	T	P	Y	L	V	K	L	P	L	P	A	E	R	V	T	L	A	D	F	K	G	V	L	Q	R	P	S	Y	K	F	F	F	K
A0A7K7LTZ0	Brachypodius_atriceps	DVL3	-	-	-	-	-	-	-	-	-	-	-	-	-	-	-	-	-	-	-	-	-	-	-	-	-	-	-	-	-	-	-	-	-	-	-	-	-	-	-	-	-	-	-	-	-	-	-
A0A7L2V3T8	Brachypteracias_leptosomus	DVL3	-	-	-	-	-	-	-	-	-	-	-	-	-	-	-	-	-	-	-	-	-	-	-	-	-	-	-	-	-	-	-	-	-	-	-	-	-	-	-	-	-	-	-	-	-	-	-
A0A7K9IA52	Bucco_capensis	DVL3	-	-	-	-	-	-	-	-	-	-	-	-	-	-	-	-	-	-	-	-	-	-	-	-	-	-	-	-	-	-	-	-	-	-	-	-	-	-	-	-	-	-	-	-	-	-	-
A0A7K4YXB6	Bucorvus_abyssinicus	DVL3	-	-	-	-	-	-	-	-	-	-	-	-	-	-	-	-	-	-	-	-	-	-	-	-	-	-	-	-	-	-	-	-	-	-	-	-	-	-	-	-	-	-	-	-	-	-	-
A0A7K4T339	Burhinus_bistriatus	DVL3	-	-	-	-	-	-	-	-	-	-	-	-	-	-	-	-	-	-	-	-	-	-	-	-	-	-	-	-	-	-	-	-	-	-	-	-	-	-	-	-	-	-	-	-	-	-	-
A0A852A7P1	Calcarius_ornatus	DVL3	-	-	-	-	-	-	-	-	-	-	-	-	-	-	-	-	-	-	-	-	-	-	-	-	-	-	-	-	-	-	-	-	-	-	-	-	-	-	-	-	-	-	-	-	-	-	-
A0A7L4L136	Callaeas_wilsoni	DVL3	-	-	-	-	-	-	-	-	-	-	-	-	-	-	-	-	-	-	-	-	-	-	-	-	-	-	-	-	-	-	-	-	-	-	-	-	-	-	-	-	-	-	-	-	-	-	-
A0A7K6SN67	Caloenas_nicobarica	DVL3	-	-	-	-	-	-	-	-	-	-	-	-	-	-	-	-	-	-	-	-	-	-	-	-	-	-	-	-	-	-	-	-	-	-	-	-	-	-	-	-	-	-	-	-	-	-	-
A0A7L3X794	Calonectris_borealis	DVL3	-	-	-	-	-	-	-	-	-	-	-	-	-	-	-	-	-	-	-	-	-	-	-	-	-	-	-	-	-	-	-	-	-	-	-	-	-	-	-	-	-	-	-	-	-	-	-
A0A851CA28	Calyptomena_viridis	DVL3	-	-	-	-	-	-	-	-	-	-	-	-	-	-	-	-	-	-	-	-	-	-	-	-	-	-	-	-	-	-	-	-	-	-	-	-	-	-	-	-	-	-	-	-	-	-	-
A0A851MJQ4	Campylorhamphus_procurvoides	DVL3	-	-	-	-	-	-	-	-	-	-	-	-	-	-	-	-	-	-	-	-	-	-	-	-	-	-	-	-	-	-	-	-	-	-	-	-	-	-	-	-	-	-	-	-	-	-	-
A0A8C0JPF5	Canis_lupus_dingo	DVL3	M	G	E	T	K	I	I	Y	H	L	D	G	Q	E	T	P	Y	L	V	K	L	P	L	P	A	E	R	V	T	L	A	D	F	K	G	V	L	Q	R	P	S	Y	K	F	F	F	K
A0A7K5MR81	Cardinalis_cardinalis	DVL3	-	-	-	-	-	-	-	-	-	-	-	-	-	-	-	-	-	-	-	-	-	-	-	-	-	-	-	-	-	-	-	-	-	-	-	-	-	-	-	-	-	-	-	-	-	-	-
A0A8C3WZJ3	Catagonus_wagneri	DVL3	M	G	E	T	K	I	I	Y	H	L	D	G	Q	E	T	P	Y	L	V	K	L	P	L	P	A	E	R	V	T	L	A	D	F	K	G	V	L	Q	R	P	S	Y	K	F	F	F	K
A0A7L2DAE5	Catharus_fuscescens	DVL3	-	-	-	-	-	-	-	-	-	-	-	-	-	-	-	-	-	-	-	-	-	-	-	-	-	-	-	-	-	-	-	-	-	-	-	-	-	-	-	-	-	-	-	-	-	-	-
A0A2K5S392	Cebus_imitator	DVL3	M	G	E	T	K	I	I	Y	H	L	D	G	Q	E	T	P	Y	L	V	K	L	P	L	P	A	E	R	V	T	L	A	D	F	K	G	V	L	Q	R	P	S	Y	K	F	F	F	K
A0A7K5A3J3	Centropus_unirufus	DVL3	-	-	-	-	-	-	-	-	-	-	-	-	-	-	-	-	-	-	-	-	-	-	-	-	-	-	-	-	-	-	-	-	-	-	-	-	-	-	-	-	-	-	-	-	-	-	-
A0A7K5UPU0	Cephalopterus_ornatus	DVL3	-	-	-	-	-	-	-	-	-	-	-	-	-	-	-	-	-	-	-	-	-	-	-	-	-	-	-	-	-	-	-	-	-	-	-	-	-	-	-	-	-	-	-	-	-	-	-
A0A7L1WNJ5	Certhia_brachydactyla	DVL3	-	-	-	-	-	-	-	-	-	-	-	-	-	-	-	-	-	-	-	-	-	-	-	-	-	-	-	-	-	-	-	-	-	-	-	-	-	-	-	-	-	-	-	-	-	-	-
A0A851RY91	Certhia_familiaris	DVL3	-	-	-	-	-	-	-	-	-	-	-	-	-	-	-	-	-	-	-	-	-	-	-	-	-	-	-	-	-	-	-	-	-	-	-	-	-	-	-	-	-	-	-	-	-	-	-
A0A7L3Q1H7	Cettia_cetti	DVL3	-	-	-	-	-	-	-	-	-	-	-	-	-	-	-	-	-	-	-	-	-	-	-	-	-	-	-	-	-	-	-	-	-	-	-	-	-	-	-	-	-	-	-	-	-	-	-
A0A7L4JYQ3	Ceuthmochares_aereus	DVL3	-	-	-	-	-	-	-	-	-	-	-	-	-	-	-	-	-	-	-	-	-	-	-	-	-	-	-	-	-	-	-	-	-	-	-	-	-	-	-	-	-	-	-	-	-	-	-
A0A7L3E2T6	Chaetops_frenatus	DVL3	-	-	-	-	-	-	-	-	-	-	-	-	-	-	-	-	-	-	-	-	-	-	-	-	-	-	-	-	-	-	-	-	-	-	-	-	-	-	-	-	-	-	-	-	-	-	-
A0A7K8JBP1	Chaetorhynchus_papuensis	DVL3	-	-	-	-	-	-	-	-	-	-	-	-	-	-	-	-	-	-	-	-	-	-	-	-	-	-	-	-	-	-	-	-	-	-	-	-	-	-	-	-	-	-	-	-	-	-	-
A0A6J2X121	Chanos_chanos	DVL3	M	G	E	T	K	I	I	Y	H	L	D	D	Q	E	T	P	Y	L	V	K	L	P	I	P	A	D	R	V	T	L	A	D	F	K	N	V	L	N	K	P	-	Y	K	F	F	F	K
A0A7L0KE34	Chauna_torquata	DVL3	-	-	-	-	-	-	-	-	-	-	-	-	-	-	-	-	-	-	-	-	-	-	-	-	-	-	-	-	-	-	-	-	-	-	-	-	-	-	-	-	-	-	-	-	-	-	-
A0A8C0H3T8	Chelonoidis_abingdonii	DVL3	V	G	L	H	R	S	V	C	L	S	H	E	Q	E	M	P	G	V	L	-	-	-	-	-	-	-	-	L	L	P	G	S	F	T	R	I	D	R	G	P	L	V	S	F	F	H	R
A0A8C2VUJ0	Chinchilla_lanigera	DVL3	-	-	-	-	-	-	-	-	-	-	-	-	-	-	-	-	-	-	-	-	-	-	-	-	-	-	-	-	-	-	-	-	-	-	-	-	-	-	-	-	-	-	-	-	-	-	-
A0A7K7F4C3	Chionis_minor	DVL3	-	-	-	-	-	-	-	-	-	-	-	-	-	-	-	-	-	-	-	-	-	-	-	-	-	-	-	-	-	-	-	-	-	-	-	-	-	-	-	-	-	-	-	-	-	-	-
A0A7K9U7C9	Chloroceryle_aenea	DVL3	-	-	-	-	-	-	-	-	-	-	-	-	-	-	-	-	-	-	-	-	-	-	-	-	-	-	-	-	-	-	-	-	-	-	-	-	-	-	-	-	-	-	-	-	-	-	-
A0A852ATK0	Chloropsis_cyanopogon	DVL3	-	-	-	-	-	-	-	-	-	-	-	-	-	-	-	-	-	-	-	-	-	-	-	-	-	-	-	-	-	-	-	-	-	-	-	-	-	-	-	-	-	-	-	-	-	-	-
A0A850V174	Chloropsis_hardwickii	DVL3	-	-	-	-	-	-	-	-	-	-	-	-	-	-	-	-	-	-	-	-	-	-	-	-	-	-	-	-	-	-	-	-	-	-	-	-	-	-	-	-	-	-	-	-	-	-	-
A0A7L0TY62	Chordeiles_acutipennis	DVL3	-	-	-	-	-	-	-	-	-	-	-	-	-	-	-	-	-	-	-	-	-	-	-	-	-	-	-	-	-	-	-	-	-	-	-	-	-	-	-	-	-	-	-	-	-	-	-
A0A7K5NNK5	Chroicocephalus_maculipennis	DVL3	-	-	-	-	-	-	-	-	-	-	-	-	-	-	-	-	-	-	-	-	-	-	-	-	-	-	-	-	-	-	-	-	-	-	-	-	-	-	-	-	-	-	-	-	-	-	-
A0A8C3HQ09	Chrysemys_picta_bellii	DVL3	-	-	-	-	-	-	-	-	-	-	-	-	-	-	-	-	-	-	-	-	-	-	-	-	-	-	-	-	-	-	-	-	-	-	-	-	-	-	-	-	-	-	-	-	-	-	-
A0A9B0TTM6	Chrysochloris_asiatica	DVL3	-	-	-	-	-	-	-	-	-	-	-	-	-	-	-	-	-	-	-	-	-	-	-	-	-	-	-	-	-	-	-	-	-	-	-	-	-	-	-	-	-	-	-	-	-	-	-
A0A7K5GZ11	Chunga_burmeisteri	DVL3	-	-	-	-	-	-	-	-	-	-	-	-	-	-	-	-	-	-	-	-	-	-	-	-	-	-	-	-	-	-	-	-	-	-	-	-	-	-	-	-	-	-	-	-	-	-	-
A0A7K8V931	Ciccaba_nigrolineata	DVL3	-	-	-	-	-	-	-	-	-	-	-	-	-	-	-	-	-	-	-	-	-	-	-	-	-	-	-	-	-	-	-	-	-	-	-	-	-	-	-	-	-	-	-	-	-	-	-
A0A7L0AJA4	Ciconia_maguari	DVL3	-	-	-	-	-	-	-	-	-	-	-	-	-	-	-	-	-	-	-	-	-	-	-	-	-	-	-	-	-	-	-	-	-	-	-	-	-	-	-	-	-	-	-	-	-	-	-
A0A7L2JYW6	Cinclus_mexicanus	DVL3	-	-	-	-	-	-	-	-	-	-	-	-	-	-	-	-	-	-	-	-	-	-	-	-	-	-	-	-	-	-	-	-	-	-	-	-	-	-	-	-	-	-	-	-	-	-	-
A0A7L4ABY4	Circaetus_pectoralis	DVL3	-	-	-	-	-	-	-	-	-	-	-	-	-	-	-	-	-	-	-	-	-	-	-	-	-	-	-	-	-	-	-	-	-	-	-	-	-	-	-	-	-	-	-	-	-	-	-
A0A7L1QRX1	Cisticola_juncidis	DVL3	-	-	-	-	-	-	-	-	-	-	-	-	-	-	-	-	-	-	-	-	-	-	-	-	-	-	-	-	-	-	-	-	-	-	-	-	-	-	-	-	-	-	-	-	-	-	-
A0A8J4UQQ4	Clarias_magur	DVL3	M	G	E	T	K	I	I	Y	H	L	D	D	Q	E	T	P	Y	L	V	K	V	P	V	P	A	E	E	V	T	L	A	H	F	K	Q	V	L	N	K	P	-	Y	K	F	F	F	K
A0A7K6QNA4	Climacteris_rufus	DVL3	-	-	-	-	-	-	-	-	-	-	-	-	-	-	-	-	-	-	-	-	-	-	-	-	-	-	-	-	-	-	-	-	-	-	-	-	-	-	-	-	-	-	-	-	-	-	-
A0A7K8ALT4	Cnemophilus_loriae	DVL3	-	-	-	-	-	-	-	-	-	-	-	-	-	-	-	-	-	-	-	-	-	-	-	-	-	-	-	-	-	-	-	-	-	-	-	-	-	-	-	-	-	-	-	-	-	-	-
A0A7K8PWZ8	Cochlearius_cochlearius	DVL3	-	-	-	-	-	-	-	-	-	-	-	-	-	-	-	-	-	-	-	-	-	-	-	-	-	-	-	-	-	-	-	-	-	-	-	-	-	-	-	-	-	-	-	-	-	-	-
A0A7K4S4H0	Columbina_picui	DVL3	-	-	-	-	-	-	-	-	-	-	-	-	-	-	-	-	-	-	-	-	-	-	-	-	-	-	-	-	-	-	-	-	-	-	-	-	-	-	-	-	-	-	-	-	-	-	-
A0A851VJI6	Copsychus_sechellarum	DVL3	-	-	-	-	-	-	-	-	-	-	-	-	-	-	-	-	-	-	-	-	-	-	-	-	-	-	-	-	-	-	-	-	-	-	-	-	-	-	-	-	-	-	-	-	-	-	-
A0A851W9L4	Corvus_moneduloides	DVL3	-	-	-	-	-	-	-	-	-	-	-	-	-	-	-	-	-	-	-	-	-	-	-	-	-	-	-	-	-	-	-	-	-	-	-	-	-	-	-	-	-	-	-	-	-	-	-
A0A851L9F3	Corythaeola_cristata	DVL3	-	-	-	-	-	-	-	-	-	-	-	-	-	-	-	-	-	-	-	-	-	-	-	-	-	-	-	-	-	-	-	-	-	-	-	-	-	-	-	-	-	-	-	-	-	-	-
A0A7L0G0B6	Corythaixoides_concolor	DVL3	-	-	-	-	-	-	-	-	-	-	-	-	-	-	-	-	-	-	-	-	-	-	-	-	-	-	-	-	-	-	-	-	-	-	-	-	-	-	-	-	-	-	-	-	-	-	-
A0A8C2TRJ2	Coturnix_japonica	DVL3	G	R	D	G	R	S	S	T	T	W	T	S	R	K	D	A	V	L	V	K	L	P	I	P	A	E	R	V	T	L	G	D	F	K	G	L	L	N	R	P	N	Y	K	F	Y	F	K
A0A7M4EY38	Crocodylus_porosus	DVL3	M	G	K	-	-	-	-	-	-	-	-	-	-	-	-	-	-	-	-	-	-	-	-	-	-	-	-	L	S	L	G	D	S	L	W	V	L	G	L	G	N	L	P	F	F	L	C
A0A7K5H8Z6	Crotophaga_sulcirostris	DVL3	-	-	-	-	-	-	-	-	-	-	-	-	-	-	-	-	-	-	-	-	-	-	-	-	-	-	-	-	-	-	-	-	-	-	-	-	-	-	-	-	-	-	-	-	-	-	-
A0A7K4KHR8	Crypturellus_soui	DVL3	-	-	-	-	-	-	-	-	-	-	-	-	-	-	-	-	-	-	-	-	-	-	-	-	-	-	-	-	-	-	-	-	-	-	-	-	-	-	-	-	-	-	-	-	-	-	-
A0A7K4LNE2	Crypturellus_undulatus	DVL3	-	-	-	-	-	-	-	-	-	-	-	-	-	-	-	-	-	-	-	-	-	-	-	-	-	-	-	-	-	-	-	-	-	-	-	-	-	-	-	-	-	-	-	-	-	-	-
A0A8C0UVD3	Cyanistes_caeruleus	DVL3	-	-	-	-	-	-	-	-	-	-	-	-	-	-	-	-	-	-	-	-	-	-	K	R	C	V	D	V	A	L	G	D	M	I	W	-	-	-	-	-	-	-	-	-	-	-	-
A0A7K6F5M4	Daphoenositta_chrysoptera	DVL3	-	-	-	-	-	-	-	-	-	-	-	-	-	-	-	-	-	-	-	-	-	-	-	-	-	-	-	-	-	-	-	-	-	-	-	-	-	-	-	-	-	-	-	-	-	-	-
A0A7K6HPQ4	Dasyornis_broadbenti	DVL3	-	-	-	-	-	-	-	-	-	-	-	-	-	-	-	-	-	-	-	-	-	-	-	-	-	-	-	-	-	-	-	-	-	-	-	-	-	-	-	-	-	-	-	-	-	-	-
A0A8C3ZJB6	Denticeps_clupeoides	DVL3	M	G	E	T	K	I	I	Y	H	L	D	D	Q	E	T	P	Y	L	V	K	L	P	I	P	A	D	R	V	T	L	A	D	F	K	N	V	L	N	K	P	-	Y	K	F	F	F	K
A0A7K9JIA9	Dicaeum_eximium	DVL3	-	-	-	-	-	-	-	-	-	-	-	-	-	-	-	-	-	-	-	-	-	-	-	-	-	-	-	-	-	-	-	-	-	-	-	-	-	-	-	-	-	-	-	-	-	-	-
A0A7L0A472	Dicrurus_megarhynchus	DVL3	-	-	-	-	-	-	-	-	-	-	-	-	-	-	-	-	-	-	-	-	-	-	-	-	-	-	-	-	-	-	-	-	-	-	-	-	-	-	-	-	-	-	-	-	-	-	-
A0A851IYE3	Donacobius_atricapilla	DVL3	-	-	-	-	-	-	-	-	-	-	-	-	-	-	-	-	-	-	-	-	-	-	-	-	-	-	-	-	-	-	-	-	-	-	-	-	-	-	-	-	-	-	-	-	-	-	-
A0A7K9ATF9	Dromaius_novaehollandiae	DVL3	-	-	-	-	-	-	-	-	-	-	-	-	-	-	-	-	-	-	-	-	-	-	-	-	-	-	-	-	-	-	-	-	-	-	-	-	-	-	-	-	-	-	-	-	-	-	-
A0A7K5XRE6	Dromas_ardeola	DVL3	-	-	-	-	-	-	-	-	-	-	-	-	-	-	-	-	-	-	-	-	-	-	-	-	-	-	-	-	-	-	-	-	-	-	-	-	-	-	-	-	-	-	-	-	-	-	-
A0A7L3KIY6	Drymodes_brunneopygia	DVL3	-	-	-	-	-	-	-	-	-	-	-	-	-	-	-	-	-	-	-	-	-	-	-	-	-	-	-	-	-	-	-	-	-	-	-	-	-	-	-	-	-	-	-	-	-	-	-
A0A851EKR3	Dryoscopus_gambensis	DVL3	-	-	-	-	-	-	-	-	-	-	-	-	-	-	-	-	-	-	-	-	-	-	-	-	-	-	-	-	-	-	-	-	-	-	-	-	-	-	-	-	-	-	-	-	-	-	-
A0A7K9NYB3	Edolisoma_coerulescens	DVL3	-	-	-	-	-	-	-	-	-	-	-	-	-	-	-	-	-	-	-	-	-	-	-	-	-	-	-	-	-	-	-	-	-	-	-	-	-	-	-	-	-	-	-	-	-	-	-
A0A851UHW7	Elachura_formosa	DVL3	-	-	-	-	-	-	-	-	-	-	-	-	-	-	-	-	-	-	-	-	-	-	-	-	-	-	-	-	-	-	-	-	-	-	-	-	-	-	-	-	-	-	-	-	-	-	-
A0A7K4VG42	Emberiza_fucata	DVL3	-	-	-	-	-	-	-	-	-	-	-	-	-	-	-	-	-	-	-	-	-	-	-	-	-	-	-	-	-	-	-	-	-	-	-	-	-	-	-	-	-	-	-	-	-	-	-
A0A851XFN4	Eolophus_roseicapilla	DVL3	-	-	-	-	-	-	-	-	-	-	-	-	-	-	-	-	-	-	-	-	-	-	-	-	-	-	-	-	-	-	-	-	-	-	-	-	-	-	-	-	-	-	-	-	-	-	-
A0A8C4MC91	Equus_asinus	DVL3	M	G	E	T	K	I	I	Y	H	L	D	G	Q	E	T	P	Y	L	V	K	L	P	L	P	A	E	R	V	T	L	A	D	F	K	G	V	L	Q	R	P	S	Y	K	F	F	F	K
A0A7K7GA50	Erithacus_rubecula	DVL3	-	-	-	-	-	-	-	-	-	-	-	-	-	-	-	-	-	-	-	-	-	-	-	-	-	-	-	-	-	-	-	-	-	-	-	-	-	-	-	-	-	-	-	-	-	-	-
A0A8C4X5X1	Erpetoichthys_calabaricus	DVL3	M	G	E	T	K	I	I	Y	H	L	D	D	Q	E	T	P	Y	L	V	K	L	P	I	P	A	D	R	V	T	L	A	D	F	K	S	V	L	N	K	P	N	Y	K	F	Y	F	K
A0A7L2X427	Erpornis_zantholeuca	DVL3	-	-	-	-	-	-	-	-	-	-	-	-	-	-	-	-	-	-	-	-	-	-	-	-	-	-	-	-	-	-	-	-	-	-	-	-	-	-	-	-	-	-	-	-	-	-	-
A0A7K5PG81	Erythrocercus_mccallii	DVL3	-	-	-	-	-	-	-	-	-	-	-	-	-	-	-	-	-	-	-	-	-	-	-	-	-	-	-	-	-	-	-	-	-	-	-	-	-	-	-	-	-	-	-	-	-	-	-
A0A7K8X1G8	Eubucco_bourcierii	DVL3	-	-	-	-	-	-	-	-	-	-	-	-	-	-	-	-	-	-	-	-	-	-	-	-	-	-	-	-	-	-	-	-	-	-	-	-	-	-	-	-	-	-	-	-	-	-	-
A0A7K7UPW3	Eudromia_elegans	DVL3	-	-	-	-	-	-	-	-	-	-	-	-	-	-	-	-	-	-	-	-	-	-	-	-	-	-	-	-	-	-	-	-	-	-	-	-	-	-	-	-	-	-	-	-	-	-	-
A0A7K8D8X8	Eulacestoma_nigropectus	DVL3	-	-	-	-	-	-	-	-	-	-	-	-	-	-	-	-	-	-	-	-	-	-	-	-	-	-	-	-	-	-	-	-	-	-	-	-	-	-	-	-	-	-	-	-	-	-	-
A0A7L4DU92	Eurystomus_gularis	DVL3	-	-	-	-	-	-	-	-	-	-	-	-	-	-	-	-	-	-	-	-	-	-	-	-	-	-	-	-	-	-	-	-	-	-	-	-	-	-	-	-	-	-	-	-	-	-	-
A0A7K6LXJ7	Falcunculus_frontatus	DVL3	-	-	-	-	-	-	-	-	-	-	-	-	-	-	-	-	-	-	-	-	-	-	-	-	-	-	-	-	-	-	-	-	-	-	-	-	-	-	-	-	-	-	-	-	-	-	-
A0A7L0NLE7	Formicarius_rufipectus	DVL3	-	-	-	-	-	-	-	-	-	-	-	-	-	-	-	-	-	-	-	-	-	-	-	-	-	-	-	-	-	-	-	-	-	-	-	-	-	-	-	-	-	-	-	-	-	-	-
A0A850WDD8	Fregata_magnificens	DVL3	-	-	-	-	-	-	-	-	-	-	-	-	-	-	-	-	-	-	-	-	-	-	-	-	-	-	-	-	-	-	-	-	-	-	-	-	-	-	-	-	-	-	-	-	-	-	-
A0A7L3YIK3	Fregetta_grallaria	DVL3	-	-	-	-	-	-	-	-	-	-	-	-	-	-	-	-	-	-	-	-	-	-	-	-	-	-	-	-	-	-	-	-	-	-	-	-	-	-	-	-	-	-	-	-	-	-	-
A0A7K5AUE0	Furnarius_figulus	DVL3	-	-	-	-	-	-	-	-	-	-	-	-	-	-	-	-	-	-	-	-	-	-	-	-	-	-	-	-	-	-	-	-	-	-	-	-	-	-	-	-	-	-	-	-	-	-	-
A0A7K9SRQ7	Galbula_dea	DVL3	-	-	-	-	-	-	-	-	-	-	-	-	-	-	-	-	-	-	-	-	-	-	-	-	-	-	-	-	-	-	-	-	-	-	-	-	-	-	-	-	-	-	-	-	-	-	-
A0A7K4JIM4	Geococcyx_californianus	DVL3	-	-	-	-	-	-	-	-	-	-	-	-	-	-	-	-	-	-	-	-	-	-	-	-	-	-	-	-	-	-	-	-	-	-	-	-	-	-	-	-	-	-	-	-	-	-	-
A0A8N5HQJ4	Geospiza_fortis	DVL3	A	A	E	T	K	I	I	Y	H	L	D	E	Q	E	T	P	Y	L	V	K	L	P	I	P	A	E	R	V	T	L	G	D	F	K	G	L	L	N	R	P	N	Y	K	F	Y	F	K
A0A6P8S588	Geotrypetes_seraphini	DVL3	M	A	E	T	K	I	I	Y	H	L	D	E	Q	E	T	P	Y	L	V	K	L	P	L	A	A	D	R	V	T	L	G	H	F	K	A	L	L	N	K	A	N	Y	K	F	F	F	K
A0A7L4MH97	Glareola_pratincola	DVL3	-	-	-	-	-	-	-	-	-	-	-	-	-	-	-	-	-	-	-	-	-	-	-	-	-	-	-	-	-	-	-	-	-	-	-	-	-	-	-	-	-	-	-	-	-	-	-
A0A7L0S2H5	Glaucidium_brasilianum	DVL3	-	-	-	-	-	-	-	-	-	-	-	-	-	-	-	-	-	-	-	-	-	-	-	-	-	-	-	-	-	-	-	-	-	-	-	-	-	-	-	-	-	-	-	-	-	-	-
A0A8C4VQ39	Gopherus_evgoodei	DVL3	A	A	E	T	K	I	I	Y	H	L	D	E	Q	E	T	P	Y	L	V	K	L	P	I	P	A	E	R	V	T	L	G	D	F	K	G	L	L	N	R	P	N	Y	K	F	Y	F	K
A0A7K9AFW0	Grallaria_varia	DVL3	-	-	-	-	-	-	-	-	-	-	-	-	-	-	-	-	-	-	-	-	-	-	-	-	-	-	-	-	-	-	-	-	-	-	-	-	-	-	-	-	-	-	-	-	-	-	-
A0A7K6E2N3	Grantiella_picta	DVL3	-	-	-	-	-	-	-	-	-	-	-	-	-	-	-	-	-	-	-	-	-	-	-	-	-	-	-	-	-	-	-	-	-	-	-	-	-	-	-	-	-	-	-	-	-	-	-
A0A850U070	Grus_americana	DVL3	-	-	-	-	-	-	-	-	-	-	-	-	-	-	-	-	-	-	-	-	-	-	-	-	-	-	-	-	-	-	-	-	-	-	-	-	-	-	-	-	-	-	-	-	-	-	-
A0A7L1B955	Gymnorhina_tibicen	DVL3	-	-	-	-	-	-	-	-	-	-	-	-	-	-	-	-	-	-	-	-	-	-	-	-	-	-	-	-	-	-	-	-	-	-	-	-	-	-	-	-	-	-	-	-	-	-	-
A0A851Z350	Halcyon_senegalensis	DVL3	-	-	-	-	-	-	-	-	-	-	-	-	-	-	-	-	-	-	-	-	-	-	-	-	-	-	-	-	-	-	-	-	-	-	-	-	-	-	-	-	-	-	-	-	-	-	-
A0A7L2B7L8	Heliornis_fulica	DVL3	-	-	-	-	-	-	-	-	-	-	-	-	-	-	-	-	-	-	-	-	-	-	-	-	-	-	-	-	-	-	-	-	-	-	-	-	-	-	-	-	-	-	-	-	-	-	-
A0A7K9DDH3	Hemiprocne_comata	DVL3	-	-	-	-	-	-	-	-	-	-	-	-	-	-	-	-	-	-	-	-	-	-	-	-	-	-	-	-	-	-	-	-	-	-	-	-	-	-	-	-	-	-	-	-	-	-	-
A0A7L0H1L0	Herpetotheres_cachinnans	DVL3	-	-	-	-	-	-	-	-	-	-	-	-	-	-	-	-	-	-	-	-	-	-	-	-	-	-	-	-	-	-	-	-	-	-	-	-	-	-	-	-	-	-	-	-	-	-	-
A0A7L1LP47	Himantopus_himantopus	DVL3	-	-	-	-	-	-	-	-	-	-	-	-	-	-	-	-	-	-	-	-	-	-	-	-	-	-	-	-	-	-	-	-	-	-	-	-	-	-	-	-	-	-	-	-	-	-	-
A0A7L2LAI9	Hippolais_icterina	DVL3	-	-	-	-	-	-	-	-	-	-	-	-	-	-	-	-	-	-	-	-	-	-	-	-	-	-	-	-	-	-	-	-	-	-	-	-	-	-	-	-	-	-	-	-	-	-	-
A0A8B7PSX5	Hipposideros_armiger	DVL3	M	G	E	T	K	I	I	Y	H	L	D	G	Q	E	T	P	Y	L	V	K	L	P	L	P	A	E	R	V	T	L	A	D	F	K	G	V	L	Q	R	P	S	Y	K	F	F	F	K
A0A7L4E7Q5	Hirundo_rustica	DVL3	-	-	-	-	-	-	-	-	-	-	-	-	-	-	-	-	-	-	-	-	-	-	-	-	-	-	-	-	-	-	-	-	-	-	-	-	-	-	-	-	-	-	-	-	-	-	-
A0A7K5WN67	Hylia_prasina	DVL3	-	-	-	-	-	-	-	-	-	-	-	-	-	-	-	-	-	-	-	-	-	-	-	-	-	-	-	-	-	-	-	-	-	-	-	-	-	-	-	-	-	-	-	-	-	-	-
A0A7L2Q379	Hypocryptadius_cinnamomeus	DVL3	-	-	-	-	-	-	-	-	-	-	-	-	-	-	-	-	-	-	-	-	-	-	-	-	-	-	-	-	-	-	-	-	-	-	-	-	-	-	-	-	-	-	-	-	-	-	-
A0A7K7TYG0	Ibidorhyncha_struthersii	DVL3	-	-	-	-	-	-	-	-	-	-	-	-	-	-	-	-	-	-	-	-	-	-	-	-	-	-	-	-	-	-	-	-	-	-	-	-	-	-	-	-	-	-	-	-	-	-	-
A0A7K6P5B7	Ifrita_kowaldi	DVL3	-	-	-	-	-	-	-	-	-	-	-	-	-	-	-	-	-	-	-	-	-	-	-	-	-	-	-	-	-	-	-	-	-	-	-	-	-	-	-	-	-	-	-	-	-	-	-
A0A7L1CHJ0	Illadopsis_cleaveri	DVL3	-	-	-	-	-	-	-	-	-	-	-	-	-	-	-	-	-	-	-	-	-	-	-	-	-	-	-	-	-	-	-	-	-	-	-	-	-	-	-	-	-	-	-	-	-	-	-
A0A7L1GLK7	Indicator_maculatus	DVL3	-	-	-	-	-	-	-	-	-	-	-	-	-	-	-	-	-	-	-	-	-	-	-	-	-	-	-	-	-	-	-	-	-	-	-	-	-	-	-	-	-	-	-	-	-	-	-
A0A7K9QHS1	Irena_cyanogastra	DVL3	-	-	-	-	-	-	-	-	-	-	-	-	-	-	-	-	-	-	-	-	-	-	-	-	-	-	-	-	-	-	-	-	-	-	-	-	-	-	-	-	-	-	-	-	-	-	-
A0A7L2YK14	Jacana_jacana	DVL3	-	-	-	-	-	-	-	-	-	-	-	-	-	-	-	-	-	-	-	-	-	-	-	-	-	-	-	-	-	-	-	-	-	-	-	-	-	-	-	-	-	-	-	-	-	-	-
A0A8C5KCA1	Jaculus_jaculus	DVL3	M	G	E	T	K	I	I	Y	H	L	D	G	Q	E	T	P	Y	L	V	K	L	P	L	P	A	E	R	V	T	L	A	D	F	K	S	V	L	Q	R	P	S	Y	K	F	F	F	K
A0A7K5RZY3	Lanius_ludovicianus	DVL3	-	-	-	-	-	-	-	-	-	-	-	-	-	-	-	-	-	-	-	-	-	-	-	-	-	-	-	-	-	-	-	-	-	-	-	-	-	-	-	-	-	-	-	-	-	-	-
A0A7L1ZXW7	Leiothrix_lutea	DVL3	-	-	-	-	-	-	-	-	-	-	-	-	-	-	-	-	-	-	-	-	-	-	-	-	-	-	-	-	-	-	-	-	-	-	-	-	-	-	-	-	-	-	-	-	-	-	-
A0A6J0GV09	Lepidothrix_coronata	DVL3	A	A	E	T	K	I	I	Y	H	L	D	E	Q	E	T	P	Y	L	V	K	L	P	I	P	A	E	R	V	T	L	G	D	F	K	G	L	L	N	R	P	N	Y	K	F	Y	F	K
A0A8C5M9M5	Leptobrachium_leishanense	DVL3	M	G	E	T	K	V	I	Y	H	L	D	E	Q	E	T	P	Y	L	V	K	L	P	V	P	A	E	R	V	T	L	G	D	F	K	A	V	L	N	K	P	N	Y	K	F	F	F	K
A0A7L0VIF6	Leptocoma_aspasia	DVL3	-	-	-	-	-	-	-	-	-	-	-	-	-	-	-	-	-	-	-	-	-	-	-	-	-	-	-	-	-	-	-	-	-	-	-	-	-	-	-	-	-	-	-	-	-	-	-
A0A7L1RCJ6	Locustella_ochotensis	DVL3	-	-	-	-	-	-	-	-	-	-	-	-	-	-	-	-	-	-	-	-	-	-	-	-	-	-	-	-	-	-	-	-	-	-	-	-	-	-	-	-	-	-	-	-	-	-	-
A0A7K8K8K7	Lophotis_ruficrista	DVL3	-	-	-	-	-	-	-	-	-	-	-	-	-	-	-	-	-	-	-	-	-	-	-	-	-	-	-	-	-	-	-	-	-	-	-	-	-	-	-	-	-	-	-	-	-	-	-
A0A7K7J2W8	Loxia_curvirostra	DVL3	-	-	-	-	-	-	-	-	-	-	-	-	-	-	-	-	-	-	-	-	-	-	-	-	-	-	-	-	-	-	-	-	-	-	-	-	-	-	-	-	-	-	-	-	-	-	-
A0A7K6IMD0	Machaerirhynchus_nigripectus	DVL3	-	-	-	-	-	-	-	-	-	-	-	-	-	-	-	-	-	-	-	-	-	-	-	-	-	-	-	-	-	-	-	-	-	-	-	-	-	-	-	-	-	-	-	-	-	-	-
A0A7K6GK77	Malurus_elegans	DVL3	-	-	-	-	-	-	-	-	-	-	-	-	-	-	-	-	-	-	-	-	-	-	-	-	-	-	-	-	-	-	-	-	-	-	-	-	-	-	-	-	-	-	-	-	-	-	-
A0A8C5YZM7	Marmota_marmota_marmota	DVL3	M	G	E	T	K	I	I	Y	H	L	D	G	Q	E	T	P	Y	L	V	K	L	P	L	P	A	E	R	V	T	L	A	D	F	K	G	V	L	Q	R	P	S	Y	K	F	F	F	K
A0A7K7ZVI5	Melanocharis_versteri	DVL3	-	-	-	-	-	-	-	-	-	-	-	-	-	-	-	-	-	-	-	-	-	-	-	-	-	-	-	-	-	-	-	-	-	-	-	-	-	-	-	-	-	-	-	-	-	-	-
A0A7K4PIJ3	Melospiza_melodia	DVL3	-	-	-	-	-	-	-	-	-	-	-	-	-	-	-	-	-	-	-	-	-	-	-	-	-	-	-	-	-	-	-	-	-	-	-	-	-	-	-	-	-	-	-	-	-	-	-
A0A7K8Q4D0	Menura_novaehollandiae	DVL3	-	-	-	-	-	-	-	-	-	-	-	-	-	-	-	-	-	-	-	-	-	-	-	-	-	-	-	-	-	-	-	-	-	-	-	-	-	-	-	-	-	-	-	-	-	-	-
A0A7L0PFW8	Mesembrinibis_cayennensis	DVL3	-	-	-	-	-	-	-	-	-	-	-	-	-	-	-	-	-	-	-	-	-	-	-	-	-	-	-	-	-	-	-	-	-	-	-	-	-	-	-	-	-	-	-	-	-	-	-
A0A6P7Z3Y0	Microcaecilia_unicolor	DVL3	M	G	E	T	K	I	I	Y	H	L	D	E	Q	E	T	P	Y	L	V	K	L	P	I	A	A	E	R	V	T	L	A	D	F	K	A	V	L	N	K	P	-	Y	K	F	F	F	K
A0A8B7EFY4	Microcebus_murinus	DVL3	M	G	E	T	K	I	I	Y	H	L	D	G	Q	E	T	P	Y	L	V	K	L	P	L	P	A	E	R	V	T	L	A	D	F	K	G	V	L	Q	R	P	S	Y	K	F	F	F	K
A0A7K5JLG5	Mionectes_macconnelli	DVL3	-	-	-	-	-	-	-	-	-	-	-	-	-	-	-	-	-	-	-	-	-	-	-	-	-	-	-	-	-	-	-	-	-	-	-	-	-	-	-	-	-	-	-	-	-	-	-
A0A7K7XCU3	Mohoua_ochrocephala	DVL3	-	-	-	-	-	-	-	-	-	-	-	-	-	-	-	-	-	-	-	-	-	-	-	-	-	-	-	-	-	-	-	-	-	-	-	-	-	-	-	-	-	-	-	-	-	-	-
A0A7L3V435	Molothrus_ater	DVL3	-	-	-	-	-	-	-	-	-	-	-	-	-	-	-	-	-	-	-	-	-	-	-	-	-	-	-	-	-	-	-	-	-	-	-	-	-	-	-	-	-	-	-	-	-	-	-
A0A8C6FEG0	Moschus_moschiferus	DVL3	M	G	E	T	K	I	I	Y	H	L	D	G	Q	E	T	P	Y	L	V	K	L	P	L	P	A	E	R	V	T	L	A	D	F	K	G	V	L	Q	R	P	S	Y	K	F	F	F	K
A0A7K5C368	Motacilla_alba	DVL3	-	-	-	-	-	-	-	-	-	-	-	-	-	-	-	-	-	-	-	-	-	-	-	-	-	-	-	-	-	-	-	-	-	-	-	-	-	-	-	-	-	-	-	-	-	-	-
A0A7K9JAD6	Myiagra_hebetior	DVL3	-	-	-	-	-	-	-	-	-	-	-	-	-	-	-	-	-	-	-	-	-	-	-	-	-	-	-	-	-	-	-	-	-	-	-	-	-	-	-	-	-	-	-	-	-	-	-
A0A8C6QP05	Nannospalax_galili	DVL3	M	G	E	T	K	I	I	Y	H	L	D	G	Q	E	T	P	Y	L	V	K	L	P	L	P	A	E	R	V	T	L	A	D	F	K	G	V	L	Q	R	P	S	Y	K	F	F	F	K
A0A7K4QPJ4	Neopipo_cinnamomea	DVL3	-	-	-	-	-	-	-	-	-	-	-	-	-	-	-	-	-	-	-	-	-	-	-	-	-	-	-	-	-	-	-	-	-	-	-	-	-	-	-	-	-	-	-	-	-	-	-
A0A8C7BFR5	Neovison_vison	DVL3	M	G	E	T	K	I	I	Y	H	L	D	G	Q	E	T	P	Y	L	V	K	L	P	L	P	A	E	R	V	T	L	A	D	F	K	G	V	L	Q	R	P	S	Y	K	F	F	F	K
A0A7K7RMN6	Nesospiza_acunhae	DVL3	-	-	-	-	-	-	-	-	-	-	-	-	-	-	-	-	-	-	-	-	-	-	-	-	-	-	-	-	-	-	-	-	-	-	-	-	-	-	-	-	-	-	-	-	-	-	-
A0A852HJR7	Nicator_chloris	DVL3	-	-	-	-	-	-	-	-	-	-	-	-	-	-	-	-	-	-	-	-	-	-	-	-	-	-	-	-	-	-	-	-	-	-	-	-	-	-	-	-	-	-	-	-	-	-	-
A0A6J1VM47	Notechis_scutatus	DVL3	-	-	-	-	-	-	-	-	-	-	-	-	-	-	-	-	-	-	-	-	-	-	-	-	-	-	-	-	-	-	-	-	-	-	-	-	-	-	-	-	-	-	-	-	-	-	-
A0A7K7WEE7	Nothocercus_julius	DVL3	-	-	-	-	-	-	-	-	-	-	-	-	-	-	-	-	-	-	-	-	-	-	-	-	-	-	-	-	-	-	-	-	-	-	-	-	-	-	-	-	-	-	-	-	-	-	-
A0A7K7AYS7	Nothoprocta_ornata	DVL3	-	-	-	-	-	-	-	-	-	-	-	-	-	-	-	-	-	-	-	-	-	-	-	-	-	-	-	-	-	-	-	-	-	-	-	-	-	-	-	-	-	-	-	-	-	-	-
A0A7K6V992	Notiomystis_cincta	DVL3	-	-	-	-	-	-	-	-	-	-	-	-	-	-	-	-	-	-	-	-	-	-	-	-	-	-	-	-	-	-	-	-	-	-	-	-	-	-	-	-	-	-	-	-	-	-	-
A0A6I9MQ33	Notothenia_coriiceps	DVL3	M	G	E	T	K	I	I	Y	H	L	D	D	Q	E	T	P	Y	L	V	K	L	S	V	P	A	D	K	V	T	L	A	D	F	K	N	V	L	K	K	P	-	Y	K	F	F	F	K
A0A7K8SYX4	Nyctibius_bracteatus	DVL3	-	-	-	-	-	-	-	-	-	-	-	-	-	-	-	-	-	-	-	-	-	-	-	-	-	-	-	-	-	-	-	-	-	-	-	-	-	-	-	-	-	-	-	-	-	-	-
A0A7L2GLR2	Nyctibius_grandis	DVL3	-	-	-	-	-	-	-	-	-	-	-	-	-	-	-	-	-	-	-	-	-	-	-	-	-	-	-	-	-	-	-	-	-	-	-	-	-	-	-	-	-	-	-	-	-	-	-
A0A7L1HDU0	Nycticryphes_semicollaris	DVL3	-	-	-	-	-	-	-	-	-	-	-	-	-	-	-	-	-	-	-	-	-	-	-	-	-	-	-	-	-	-	-	-	-	-	-	-	-	-	-	-	-	-	-	-	-	-	-
A0A7L4BRF8	Nyctiprogne_leucopyga	DVL3	-	-	-	-	-	-	-	-	-	-	-	-	-	-	-	-	-	-	-	-	-	-	-	-	-	-	-	-	-	-	-	-	-	-	-	-	-	-	-	-	-	-	-	-	-	-	-
A0A7K8U4W7	Oceanites_oceanicus	DVL3	-	-	-	-	-	-	-	-	-	-	-	-	-	-	-	-	-	-	-	-	-	-	-	-	-	-	-	-	-	-	-	-	-	-	-	-	-	-	-	-	-	-	-	-	-	-	-
A0A7K9M3G4	Oceanodroma_tethys	DVL3	-	-	-	-	-	-	-	-	-	-	-	-	-	-	-	-	-	-	-	-	-	-	-	-	-	-	-	-	-	-	-	-	-	-	-	-	-	-	-	-	-	-	-	-	-	-	-
A0A6P3F7X4	Octodon_degus	DVL3	M	G	E	T	K	I	I	Y	H	L	D	G	Q	E	T	P	Y	L	V	K	L	P	L	P	A	E	R	V	T	L	A	D	F	K	G	V	L	Q	R	P	S	Y	K	F	F	F	K
A0A6J0WHV3	Odocoileus_virginianus_texanus	DVL3	G	N	E	-	-	-	-	-	-	-	-	-	-	-	-	-	-	-	-	-	-	-	-	-	-	-	-	-	-	-	-	-	-	-	-	-	-	-	-	-	-	-	-	-	-	-	-
A0A7K9YUL8	Odontophorus_gujanensis	DVL3	-	-	-	-	-	-	-	-	-	-	-	-	-	-	-	-	-	-	-	-	-	-	-	-	-	-	-	-	-	-	-	-	-	-	-	-	-	-	-	-	-	-	-	-	-	-	-
A0A7L1E2U6	Oenanthe_oenanthe	DVL3	-	-	-	-	-	-	-	-	-	-	-	-	-	-	-	-	-	-	-	-	-	-	-	-	-	-	-	-	-	-	-	-	-	-	-	-	-	-	-	-	-	-	-	-	-	-	-
A0A8C7KBZ2	Oncorhynchus_kisutch	DVL3	M	G	E	T	K	I	I	Y	H	L	D	D	Q	E	T	P	Y	L	V	K	L	P	I	A	A	D	R	V	T	L	A	D	F	K	N	A	L	N	K	P	-	Y	T	F	F	F	K
A0A7K5ZGG2	Onychorhynchus_coronatus	DVL3	-	-	-	-	-	-	-	-	-	-	-	-	-	-	-	-	-	-	-	-	-	-	-	-	-	-	-	-	-	-	-	-	-	-	-	-	-	-	-	-	-	-	-	-	-	-	-
A0A7K6K8M0	Oreocharis_arfaki	DVL3	-	-	-	-	-	-	-	-	-	-	-	-	-	-	-	-	-	-	-	-	-	-	-	-	-	-	-	-	-	-	-	-	-	-	-	-	-	-	-	-	-	-	-	-	-	-	-
A0A7L3NHX3	Oreotrochilus_melanogaster	DVL3	-	-	-	-	-	-	-	-	-	-	-	-	-	-	-	-	-	-	-	-	-	-	-	-	-	-	-	-	-	-	-	-	-	-	-	-	-	-	-	-	-	-	-	-	-	-	-
A0A7K6D3E8	Origma_solitaria	DVL3	-	-	-	-	-	-	-	-	-	-	-	-	-	-	-	-	-	-	-	-	-	-	-	-	-	-	-	-	-	-	-	-	-	-	-	-	-	-	-	-	-	-	-	-	-	-	-
A0A7L1PF63	Oriolus_oriolus	DVL3	-	-	-	-	-	-	-	-	-	-	-	-	-	-	-	-	-	-	-	-	-	-	-	-	-	-	-	-	-	-	-	-	-	-	-	-	-	-	-	-	-	-	-	-	-	-	-
A0A7K8GEH6	Orthonyx_spaldingii	DVL3	-	-	-	-	-	-	-	-	-	-	-	-	-	-	-	-	-	-	-	-	-	-	-	-	-	-	-	-	-	-	-	-	-	-	-	-	-	-	-	-	-	-	-	-	-	-	-
A0A8B6ZG90	Orycteropus_afer_afer	DVL3	M	G	E	T	K	I	I	Y	H	L	D	G	Q	E	T	P	Y	L	V	K	L	P	L	P	A	E	R	V	T	L	A	D	F	K	G	V	L	Q	R	P	S	Y	K	F	F	F	K
A0A7L1A734	Oxyruncus_cristatus	DVL3	-	-	-	-	-	-	-	-	-	-	-	-	-	-	-	-	-	-	-	-	-	-	-	-	-	-	-	-	-	-	-	-	-	-	-	-	-	-	-	-	-	-	-	-	-	-	-
A0A7K9PXS2	Pachycephala_philippinensis	DVL3	-	-	-	-	-	-	-	-	-	-	-	-	-	-	-	-	-	-	-	-	-	-	-	-	-	-	-	-	-	-	-	-	-	-	-	-	-	-	-	-	-	-	-	-	-	-	-
A0A7K5CZW7	Pachyramphus_minor	DVL3	-	-	-	-	-	-	-	-	-	-	-	-	-	-	-	-	-	-	-	-	-	-	-	-	-	-	-	-	-	-	-	-	-	-	-	-	-	-	-	-	-	-	-	-	-	-	-
A0A7L2WXK0	Pandion_haliaetus	DVL3	-	-	-	-	-	-	-	-	-	-	-	-	-	-	-	-	-	-	-	-	-	-	-	-	-	-	-	-	-	-	-	-	-	-	-	-	-	-	-	-	-	-	-	-	-	-	-
A0A8C9D5I7	Panthera_leo	DVL3	M	G	E	T	K	I	I	Y	H	L	D	G	Q	E	T	P	Y	L	V	K	L	P	L	P	A	E	R	V	T	L	A	D	F	K	G	V	L	Q	R	P	S	Y	K	F	F	F	K
A0A8C9K1I7	Panthera_tigris_altaica	DVL3	M	G	E	T	K	I	I	Y	H	L	D	G	Q	E	T	P	Y	L	V	K	L	P	L	P	A	E	R	V	T	L	A	D	F	K	G	V	L	Q	R	P	-	Y	K	F	F	F	K
A0A6P9AZ90	Pantherophis_guttatus	DVL3	A	S	E	T	K	I	I	Y	H	L	D	D	Q	E	T	P	Y	L	V	K	L	P	L	P	A	E	R	V	T	L	G	D	F	K	A	L	L	N	R	P	N	Y	K	F	Y	F	K
A0A7K6LZ81	Panurus_biarmicus	DVL3	-	-	-	-	-	-	-	-	-	-	-	-	-	-	-	-	-	-	-	-	-	-	-	-	-	-	-	-	-	-	-	-	-	-	-	-	-	-	-	-	-	-	-	-	-	-	-
A0A6P7K8D4	Parambassis_ranga	DVL3	M	G	E	T	K	I	I	Y	H	L	D	D	Q	E	T	P	Y	L	V	K	L	S	V	P	A	D	K	V	T	L	A	D	F	K	N	V	L	K	K	P	-	Y	K	F	F	F	K
A0A7L3I417	Pardalotus_punctatus	DVL3	-	-	-	-	-	-	-	-	-	-	-	-	-	-	-	-	-	-	-	-	-	-	-	-	-	-	-	-	-	-	-	-	-	-	-	-	-	-	-	-	-	-	-	-	-	-	-
A0A7K6NFI1	Pedionomus_torquatus	DVL3	-	-	-	-	-	-	-	-	-	-	-	-	-	-	-	-	-	-	-	-	-	-	-	-	-	-	-	-	-	-	-	-	-	-	-	-	-	-	-	-	-	-	-	-	-	-	-
A0A7L3CMT8	Pelecanoides_urinatrix	DVL3	-	-	-	-	-	-	-	-	-	-	-	-	-	-	-	-	-	-	-	-	-	-	-	-	-	-	-	-	-	-	-	-	-	-	-	-	-	-	-	-	-	-	-	-	-	-	-
A0A851NXK5	Penelope_pileata	DVL3	-	-	-	-	-	-	-	-	-	-	-	-	-	-	-	-	-	-	-	-	-	-	-	-	-	-	-	-	-	-	-	-	-	-	-	-	-	-	-	-	-	-	-	-	-	-	-
A0A6I9LT60	Peromyscus_maniculatus_bairdii	DVL3	M	G	E	T	K	I	I	Y	H	L	D	G	Q	E	T	P	Y	L	V	K	L	P	L	P	A	E	R	V	T	L	A	D	F	K	G	V	L	Q	R	P	S	Y	K	F	F	F	K
A0A852FNA6	Peucedramus_taeniatus	DVL3	-	-	-	-	-	-	-	-	-	-	-	-	-	-	-	-	-	-	-	-	-	-	-	-	-	-	-	-	-	-	-	-	-	-	-	-	-	-	-	-	-	-	-	-	-	-	-
A0A7L4BEB9	Phaetusa_simplex	DVL3	-	-	-	-	-	-	-	-	-	-	-	-	-	-	-	-	-	-	-	-	-	-	-	-	-	-	-	-	-	-	-	-	-	-	-	-	-	-	-	-	-	-	-	-	-	-	-
A0A7L1U7G5	Phainopepla_nitens	DVL3	-	-	-	-	-	-	-	-	-	-	-	-	-	-	-	-	-	-	-	-	-	-	-	-	-	-	-	-	-	-	-	-	-	-	-	-	-	-	-	-	-	-	-	-	-	-	-
A0A6P5LS29	Phascolarctos_cinereus	DVL3	M	G	E	T	K	I	I	Y	H	L	D	G	Q	E	T	P	Y	L	V	K	L	P	L	P	A	E	R	V	T	L	A	D	F	K	A	V	L	Q	R	P	T	Y	K	F	F	F	K
A0A8C9DY19	Phocoena_sinus	DVL3	M	G	E	T	K	I	I	Y	H	L	D	G	Q	E	T	P	Y	L	V	K	L	P	L	P	A	E	R	V	T	L	A	D	F	K	G	V	L	Q	R	P	S	Y	K	F	F	F	K
A0A6J2L1S5	Phyllostomus_discolor	DVL3	M	G	E	T	K	I	I	Y	H	L	D	G	Q	E	T	P	Y	L	V	K	L	P	L	P	A	E	R	V	T	L	A	D	F	K	G	V	L	Q	R	P	S	Y	K	F	F	F	K
A0A455BD55	Physeter_macrocephalus	DVL3	M	G	E	T	K	I	I	Y	H	L	D	G	Q	E	T	P	Y	L	V	K	L	P	L	P	A	E	R	V	T	L	A	D	F	K	G	V	L	Q	R	P	S	Y	K	F	F	F	K
A0A850X8L9	Piaya_cayana	DVL3	-	-	-	-	-	-	-	-	-	-	-	-	-	-	-	-	-	-	-	-	-	-	-	-	-	-	-	-	-	-	-	-	-	-	-	-	-	-	-	-	-	-	-	-	-	-	-
A0A851B7S7	Picathartes_gymnocephalus	DVL3	-	-	-	-	-	-	-	-	-	-	-	-	-	-	-	-	-	-	-	-	-	-	-	-	-	-	-	-	-	-	-	-	-	-	-	-	-	-	-	-	-	-	-	-	-	-	-
A0A6J2J3W4	Pipra_filicauda	DVL3	A	A	E	T	K	I	I	Y	H	L	D	E	Q	E	T	P	Y	L	V	K	L	P	I	P	A	E	R	V	T	L	G	D	F	K	G	L	L	N	R	P	N	Y	K	F	Y	F	K
A0A7L0IZY4	Piprites_chloris	DVL3	-	-	-	-	-	-	-	-	-	-	-	-	-	-	-	-	-	-	-	-	-	-	-	-	-	-	-	-	-	-	-	-	-	-	-	-	-	-	-	-	-	-	-	-	-	-	-
A0A851FRB3	Pitta_sordida	DVL3	-	-	-	-	-	-	-	-	-	-	-	-	-	-	-	-	-	-	-	-	-	-	-	-	-	-	-	-	-	-	-	-	-	-	-	-	-	-	-	-	-	-	-	-	-	-	-
A0A7K5UUB3	Platysteira_castanea	DVL3	-	-	-	-	-	-	-	-	-	-	-	-	-	-	-	-	-	-	-	-	-	-	-	-	-	-	-	-	-	-	-	-	-	-	-	-	-	-	-	-	-	-	-	-	-	-	-
A0A7L0YW20	Ploceus_nigricollis	DVL3	-	-	-	-	-	-	-	-	-	-	-	-	-	-	-	-	-	-	-	-	-	-	-	-	-	-	-	-	-	-	-	-	-	-	-	-	-	-	-	-	-	-	-	-	-	-	-
A0A7L3DN42	Pluvianellus_socialis	DVL3	-	-	-	-	-	-	-	-	-	-	-	-	-	-	-	-	-	-	-	-	-	-	-	-	-	-	-	-	-	-	-	-	-	-	-	-	-	-	-	-	-	-	-	-	-	-	-
A0A7L4HEG0	Podargus_strigoides	DVL3	-	-	-	-	-	-	-	-	-	-	-	-	-	-	-	-	-	-	-	-	-	-	-	-	-	-	-	-	-	-	-	-	-	-	-	-	-	-	-	-	-	-	-	-	-	-	-
A0A7L0T2T6	Podilymbus_podiceps	DVL3	-	-	-	-	-	-	-	-	-	-	-	-	-	-	-	-	-	-	-	-	-	-	-	-	-	-	-	-	-	-	-	-	-	-	-	-	-	-	-	-	-	-	-	-	-	-	-
A0A7K7QFH4	Poecile_atricapillus	DVL3	-	-	-	-	-	-	-	-	-	-	-	-	-	-	-	-	-	-	-	-	-	-	-	-	-	-	-	-	-	-	-	-	-	-	-	-	-	-	-	-	-	-	-	-	-	-	-
A0A6J0V8G0	Pogona_vitticeps	DVL3	A	A	E	T	K	I	I	Y	H	L	D	D	Q	E	T	P	Y	L	V	K	L	P	I	A	A	E	R	V	T	L	G	D	F	K	A	L	L	N	R	P	N	Y	K	F	Y	F	K
A0A7K5EGC0	Polioptila_caerulea	DVL3	-	-	-	-	-	-	-	-	-	-	-	-	-	-	-	-	-	-	-	-	-	-	-	-	-	-	-	-	-	-	-	-	-	-	-	-	-	-	-	-	-	-	-	-	-	-	-
A0A8X8BU35	Polypterus_senegalus	DVL3	M	G	G	T	K	V	I	C	H	L	D	D	R	E	T	P	C	L	V	K	L	P	V	P	A	D	R	V	I	L	A	D	F	K	S	V	L	N	K	P	N	Y	K	F	Y	F	K
A0A7L4J498	Pomatorhinus_ruficollis	DVL3	-	-	-	-	-	-	-	-	-	-	-	-	-	-	-	-	-	-	-	-	-	-	-	-	-	-	-	-	-	-	-	-	-	-	-	-	-	-	-	-	-	-	-	-	-	-	-
A0A7L2TP73	Pomatostomus_ruficeps	DVL3	-	-	-	-	-	-	-	-	-	-	-	-	-	-	-	-	-	-	-	-	-	-	-	-	-	-	-	-	-	-	-	-	-	-	-	-	-	-	-	-	-	-	-	-	-	-	-
A0A7K5FAN6	Probosciger_aterrimus	DVL3	-	-	-	-	-	-	-	-	-	-	-	-	-	-	-	-	-	-	-	-	-	-	-	-	-	-	-	-	-	-	-	-	-	-	-	-	-	-	-	-	-	-	-	-	-	-	-
A0A8C9AAR3	Prolemur_simus	DVL3	M	G	E	T	K	I	I	Y	H	L	D	G	Q	E	T	P	Y	L	V	K	L	P	L	P	A	E	R	V	T	L	A	D	F	K	G	V	L	Q	R	P	S	Y	K	F	F	F	K
A0A7K6XQL2	Promerops_cafer	DVL3	-	-	-	-	-	-	-	-	-	-	-	-	-	-	-	-	-	-	-	-	-	-	-	-	-	-	-	-	-	-	-	-	-	-	-	-	-	-	-	-	-	-	-	-	-	-	-
A0A7L2ZRV5	Prunella_fulvescens	DVL3	-	-	-	-	-	-	-	-	-	-	-	-	-	-	-	-	-	-	-	-	-	-	-	-	-	-	-	-	-	-	-	-	-	-	-	-	-	-	-	-	-	-	-	-	-	-	-
A0A7K5QIM1	Prunella_himalayana	DVL3	-	-	-	-	-	-	-	-	-	-	-	-	-	-	-	-	-	-	-	-	-	-	-	-	-	-	-	-	-	-	-	-	-	-	-	-	-	-	-	-	-	-	-	-	-	-	-
A0A7K9BW48	Psilopogon_haemacephalus	DVL3	-	-	-	-	-	-	-	-	-	-	-	-	-	-	-	-	-	-	-	-	-	-	-	-	-	-	-	-	-	-	-	-	-	-	-	-	-	-	-	-	-	-	-	-	-	-	-
A0A7K9WWL6	Psophia_crepitans	DVL3	-	-	-	-	-	-	-	-	-	-	-	-	-	-	-	-	-	-	-	-	-	-	-	-	-	-	-	-	-	-	-	-	-	-	-	-	-	-	-	-	-	-	-	-	-	-	-
A0A7K5YV74	Pterocles_burchelli	DVL3	-	-	-	-	-	-	-	-	-	-	-	-	-	-	-	-	-	-	-	-	-	-	-	-	-	-	-	-	-	-	-	-	-	-	-	-	-	-	-	-	-	-	-	-	-	-	-
A0A6P3RPG9	Pteropus_vampyrus	DVL3	M	G	E	T	K	I	I	Y	H	L	D	G	Q	E	T	P	Y	L	V	K	L	P	L	P	A	E	R	V	T	L	A	D	F	K	G	V	L	Q	R	P	S	Y	K	F	F	F	K
A0A852MNV3	Pteruthius_melanotis	DVL3	-	-	-	-	-	-	-	-	-	-	-	-	-	-	-	-	-	-	-	-	-	-	-	-	-	-	-	-	-	-	-	-	-	-	-	-	-	-	-	-	-	-	-	-	-	-	-
A0A7K6CG94	Ptilonorhynchus_violaceus	DVL3	-	-	-	-	-	-	-	-	-	-	-	-	-	-	-	-	-	-	-	-	-	-	-	-	-	-	-	-	-	-	-	-	-	-	-	-	-	-	-	-	-	-	-	-	-	-	-
A0A7K8M906	Ptilorrhoa_leucosticta	DVL3	-	-	-	-	-	-	-	-	-	-	-	-	-	-	-	-	-	-	-	-	-	-	-	-	-	-	-	-	-	-	-	-	-	-	-	-	-	-	-	-	-	-	-	-	-	-	-
A0A6P6H134	Puma_concolor	DVL3	-	-	-	-	-	-	-	-	-	-	M	T	Q	R	S	P	R	A	T	A	A	N	L	P	A	G	-	L	G	P	E	R	L	R	R	S	L	Q	L	G	-	-	-	-	-	-	-
A0A7L2PAV0	Pycnonotus_jocosus	DVL3	-	-	-	-	-	-	-	-	-	-	-	-	-	-	-	-	-	-	-	-	-	-	-	-	-	-	-	-	-	-	-	-	-	-	-	-	-	-	-	-	-	-	-	-	-	-	-
A0A7L2F3D5	Quiscalus_mexicanus	DVL3	-	-	-	-	-	-	-	-	-	-	-	-	-	-	-	-	-	-	-	-	-	-	-	-	-	-	-	-	-	-	-	-	-	-	-	-	-	-	-	-	-	-	-	-	-	-	-
A0A852BWQ4	Ramphastos_sulfuratus	DVL3	-	-	-	-	-	-	-	-	-	-	-	-	-	-	-	-	-	-	-	-	-	-	-	-	-	-	-	-	-	-	-	-	-	-	-	-	-	-	-	-	-	-	-	-	-	-	-
A0A7K4XAP4	Regulus_satrapa	DVL3	-	-	-	-	-	-	-	-	-	-	-	-	-	-	-	-	-	-	-	-	-	-	-	-	-	-	-	-	-	-	-	-	-	-	-	-	-	-	-	-	-	-	-	-	-	-	-
A0A7K9LCB6	Rhabdornis_inornatus	DVL3	-	-	-	-	-	-	-	-	-	-	-	-	-	-	-	-	-	-	-	-	-	-	-	-	-	-	-	-	-	-	-	-	-	-	-	-	-	-	-	-	-	-	-	-	-	-	-
A0A7L2N3C1	Rhadina_sibilatrix	DVL3	-	-	-	-	-	-	-	-	-	-	-	-	-	-	-	-	-	-	-	-	-	-	-	-	-	-	-	-	-	-	-	-	-	-	-	-	-	-	-	-	-	-	-	-	-	-	-
A0A7K8CAR6	Rhagologus_leucostigma	DVL3	-	-	-	-	-	-	-	-	-	-	-	-	-	-	-	-	-	-	-	-	-	-	-	-	-	-	-	-	-	-	-	-	-	-	-	-	-	-	-	-	-	-	-	-	-	-	-
A0A7L1NEV3	Rhinopomastus_cyanomelas	DVL3	-	-	-	-	-	-	-	-	-	-	-	-	-	-	-	-	-	-	-	-	-	-	-	-	-	-	-	-	-	-	-	-	-	-	-	-	-	-	-	-	-	-	-	-	-	-	-
A0A7K9WKN5	Rhipidura_dahli	DVL3	-	-	-	-	-	-	-	-	-	-	-	-	-	-	-	-	-	-	-	-	-	-	-	-	-	-	-	-	-	-	-	-	-	-	-	-	-	-	-	-	-	-	-	-	-	-	-
A0A7K8RC13	Rhodinocichla_rosea	DVL3	-	-	-	-	-	-	-	-	-	-	-	-	-	-	-	-	-	-	-	-	-	-	-	-	-	-	-	-	-	-	-	-	-	-	-	-	-	-	-	-	-	-	-	-	-	-	-
A0A7K6S718	Rhynochetos_jubatus	DVL3	-	-	-	-	-	-	-	-	-	-	-	-	-	-	-	-	-	-	-	-	-	-	-	-	-	-	-	-	-	-	-	-	-	-	-	-	-	-	-	-	-	-	-	-	-	-	-
A0A7L3TDB5	Rissa_tridactyla	DVL3	-	-	-	-	-	-	-	-	-	-	-	-	-	-	-	-	-	-	-	-	-	-	-	-	-	-	-	-	-	-	-	-	-	-	-	-	-	-	-	-	-	-	-	-	-	-	-
A0A7L0DLL2	Rostratula_benghalensis	DVL3	-	-	-	-	-	-	-	-	-	-	-	-	-	-	-	-	-	-	-	-	-	-	-	-	-	-	-	-	-	-	-	-	-	-	-	-	-	-	-	-	-	-	-	-	-	-	-
A0A7L1JLF2	Rynchops_niger	DVL3	-	-	-	-	-	-	-	-	-	-	-	-	-	-	-	-	-	-	-	-	-	-	-	-	-	-	-	-	-	-	-	-	-	-	-	-	-	-	-	-	-	-	-	-	-	-	-
A0A7L2HUL1	Sagittarius_serpentarius	DVL3	-	-	-	-	-	-	-	-	-	-	-	-	-	-	-	-	-	-	-	-	-	-	-	-	-	-	-	-	-	-	-	-	-	-	-	-	-	-	-	-	-	-	-	-	-	-	-
A0A7K8Z066	Sakesphorus_luctuosus	DVL3	-	-	-	-	-	-	-	-	-	-	-	-	-	-	-	-	-	-	-	-	-	-	-	-	-	-	-	-	-	-	-	-	-	-	-	-	-	-	-	-	-	-	-	-	-	-	-
A0A8D0E2P3	Salvator_merianae	DVL3	A	A	E	T	K	I	I	Y	H	L	D	E	Q	E	T	P	Y	L	V	K	L	P	I	P	A	E	R	V	T	L	G	D	F	K	A	L	L	N	R	P	N	Y	K	F	Y	F	K
A0A6J3JIP6	Sapajus_apella	DVL3	M	G	E	T	K	I	I	Y	H	L	D	G	Q	E	T	P	Y	L	V	K	L	P	L	P	A	E	R	V	T	L	A	D	F	K	G	V	L	Q	R	P	S	Y	K	F	F	F	K
A0A7K7SMV8	Sapayoa_aenigma	DVL3	-	-	-	-	-	-	-	-	-	-	-	-	-	-	-	-	-	-	-	-	-	-	-	-	-	-	-	-	-	-	-	-	-	-	-	-	-	-	-	-	-	-	-	-	-	-	-
A0A8D2AXA8	Sciurus_vulgaris	DVL3	M	G	E	T	K	I	I	Y	H	L	D	G	Q	E	T	P	Y	L	V	K	L	P	L	P	A	E	R	V	T	L	A	D	F	K	G	V	L	Q	R	P	S	Y	K	F	F	F	K
A0A7K8WH51	Sclerurus_mexicanus	DVL3	-	-	-	-	-	-	-	-	-	-	-	-	-	-	-	-	-	-	-	-	-	-	-	-	-	-	-	-	-	-	-	-	-	-	-	-	-	-	-	-	-	-	-	-	-	-	-
A0A7L4I541	Scopus_umbretta	DVL3	-	-	-	-	-	-	-	-	-	-	-	-	-	-	-	-	-	-	-	-	-	-	-	-	-	-	-	-	-	-	-	-	-	-	-	-	-	-	-	-	-	-	-	-	-	-	-
A0A7L1Z361	Scytalopus_superciliaris	DVL3	-	-	-	-	-	-	-	-	-	-	-	-	-	-	-	-	-	-	-	-	-	-	-	-	-	-	-	-	-	-	-	-	-	-	-	-	-	-	-	-	-	-	-	-	-	-	-
A0A7L2IYR4	Semnornis_frantzii	DVL3	-	-	-	-	-	-	-	-	-	-	-	-	-	-	-	-	-	-	-	-	-	-	-	-	-	-	-	-	-	-	-	-	-	-	-	-	-	-	-	-	-	-	-	-	-	-	-
A0A7L1CUR2	Serilophus_lunatus	DVL3	-	-	-	-	-	-	-	-	-	-	-	-	-	-	-	-	-	-	-	-	-	-	-	-	-	-	-	-	-	-	-	-	-	-	-	-	-	-	-	-	-	-	-	-	-	-	-
A0A8C9NJR8	Serinus_canaria	DVL3	C	A	G	C	G	A	S	S	A	F	V	P	S	N	P	G	W	C	K	A	L	P	V	G	G	C	S	Q	N	S	I	H	H	S	F	A	L	S	H	N	G	K	V	C	R	G	E
A0A7L0R6P9	Setophaga_kirtlandii	DVL3	-	-	-	-	-	-	-	-	-	-	-	-	-	-	-	-	-	-	-	-	-	-	-	-	-	-	-	-	-	-	-	-	-	-	-	-	-	-	-	-	-	-	-	-	-	-	-
A0A672SXG2	Sinocyclocheilus_grahami	DVL3	M	A	E	T	K	I	I	Y	H	L	D	E	Q	D	T	P	Y	L	I	K	L	P	I	P	A	E	S	V	T	L	V	D	F	K	N	V	L	N	K	P	N	Y	K	F	F	F	K
A0A7K4UB60	Sinosuthora_webbiana	DVL3	-	-	-	-	-	-	-	-	-	-	-	-	-	-	-	-	-	-	-	-	-	-	-	-	-	-	-	-	-	-	-	-	-	-	-	-	-	-	-	-	-	-	-	-	-	-	-
A0A7L1VBC9	Sitta_europaea	DVL3	-	-	-	-	-	-	-	-	-	-	-	-	-	-	-	-	-	-	-	-	-	-	-	-	-	-	-	-	-	-	-	-	-	-	-	-	-	-	-	-	-	-	-	-	-	-	-
A0A7K8QAZ8	Smithornis_capensis	DVL3	-	-	-	-	-	-	-	-	-	-	-	-	-	-	-	-	-	-	-	-	-	-	-	-	-	-	-	-	-	-	-	-	-	-	-	-	-	-	-	-	-	-	-	-	-	-	-
A0A7L1IWT0	Smutsornis_africanus	DVL3	-	-	-	-	-	-	-	-	-	-	-	-	-	-	-	-	-	-	-	-	-	-	-	-	-	-	-	-	-	-	-	-	-	-	-	-	-	-	-	-	-	-	-	-	-	-	-
A0A8D0L9K7	Sphenodon_punctatus	DVL3	M	A	A	T	K	I	I	Y	H	L	D	E	Q	E	T	P	Y	L	V	K	L	P	I	P	A	E	R	V	T	L	G	D	F	K	G	L	L	N	R	P	-	Y	K	F	Y	F	K
A0A7L0CIG4	Spizaetus_tyrannus	DVL3	-	-	-	-	-	-	-	-	-	-	-	-	-	-	-	-	-	-	-	-	-	-	-	-	-	-	-	-	-	-	-	-	-	-	-	-	-	-	-	-	-	-	-	-	-	-	-
A0A7K6WDT9	Steatornis_caripensis	DVL3	-	-	-	-	-	-	-	-	-	-	-	-	-	-	-	-	-	-	-	-	-	-	-	-	-	-	-	-	-	-	-	-	-	-	-	-	-	-	-	-	-	-	-	-	-	-	-
A0A7K9FDW6	Stercorarius_parasiticus	DVL3	-	-	-	-	-	-	-	-	-	-	-	-	-	-	-	-	-	-	-	-	-	-	-	-	-	-	-	-	-	-	-	-	-	-	-	-	-	-	-	-	-	-	-	-	-	-	-
A0A7K9RBL0	Sterrhoptilus_dennistouni	DVL3	-	-	-	-	-	-	-	-	-	-	-	-	-	-	-	-	-	-	-	-	-	-	-	-	-	-	-	-	-	-	-	-	-	-	-	-	-	-	-	-	-	-	-	-	-	-	-
A0A7K8FDZ1	Struthidea_cinerea	DVL3	-	-	-	-	-	-	-	-	-	-	-	-	-	-	-	-	-	-	-	-	-	-	-	-	-	-	-	-	-	-	-	-	-	-	-	-	-	-	-	-	-	-	-	-	-	-	-
A0A850ZNC7	Sula_dactylatra	DVL3	-	-	-	-	-	-	-	-	-	-	-	-	-	-	-	-	-	-	-	-	-	-	-	-	-	-	-	-	-	-	-	-	-	-	-	-	-	-	-	-	-	-	-	-	-	-	-
A0A7K7DU96	Sylvia_atricapilla	DVL3	-	-	-	-	-	-	-	-	-	-	-	-	-	-	-	-	-	-	-	-	-	-	-	-	-	-	-	-	-	-	-	-	-	-	-	-	-	-	-	-	-	-	-	-	-	-	-
A0A7L1F3Y4	Sylvia_borin	DVL3	-	-	-	-	-	-	-	-	-	-	-	-	-	-	-	-	-	-	-	-	-	-	-	-	-	-	-	-	-	-	-	-	-	-	-	-	-	-	-	-	-	-	-	-	-	-	-
A0A7L0KXR6	Sylvietta_virens	DVL3	-	-	-	-	-	-	-	-	-	-	-	-	-	-	-	-	-	-	-	-	-	-	-	-	-	-	-	-	-	-	-	-	-	-	-	-	-	-	-	-	-	-	-	-	-	-	-
A0A7L3AXM1	Syrrhaptes_paradoxus	DVL3	-	-	-	-	-	-	-	-	-	-	-	-	-	-	-	-	-	-	-	-	-	-	-	-	-	-	-	-	-	-	-	-	-	-	-	-	-	-	-	-	-	-	-	-	-	-	-
A0A7K4WPQ3	Tachuris_rubrigastra	DVL3	-	-	-	-	-	-	-	-	-	-	-	-	-	-	-	-	-	-	-	-	-	-	-	-	-	-	-	-	-	-	-	-	-	-	-	-	-	-	-	-	-	-	-	-	-	-	-
A0A7L3JNT8	Thalassarche_chlororhynchos	DVL3	-	-	-	-	-	-	-	-	-	-	-	-	-	-	-	-	-	-	-	-	-	-	-	-	-	-	-	-	-	-	-	-	-	-	-	-	-	-	-	-	-	-	-	-	-	-	-
A0A8D2G6T0	Theropithecus_gelada	DVL3	M	G	E	T	K	I	I	Y	H	L	D	G	Q	E	T	P	Y	L	V	K	L	P	L	P	A	E	R	V	T	L	A	D	F	K	G	V	L	Q	R	P	S	Y	K	F	F	F	K
A0A7L1WXT6	Thinocorus_orbignyianus	DVL3	-	-	-	-	-	-	-	-	-	-	-	-	-	-	-	-	-	-	-	-	-	-	-	-	-	-	-	-	-	-	-	-	-	-	-	-	-	-	-	-	-	-	-	-	-	-	-
A0A7K7YNT8	Thryothorus_ludovicianus	DVL3	-	-	-	-	-	-	-	-	-	-	-	-	-	-	-	-	-	-	-	-	-	-	-	-	-	-	-	-	-	-	-	-	-	-	-	-	-	-	-	-	-	-	-	-	-	-	-
A0A850ZFH4	Tichodroma_muraria	DVL3	-	-	-	-	-	-	-	-	-	-	-	-	-	-	-	-	-	-	-	-	-	-	-	-	-	-	-	-	-	-	-	-	-	-	-	-	-	-	-	-	-	-	-	-	-	-	-
A0A851D5S7	Todus_mexicanus	DVL3	-	-	-	-	-	-	-	-	-	-	-	-	-	-	-	-	-	-	-	-	-	-	-	-	-	-	-	-	-	-	-	-	-	-	-	-	-	-	-	-	-	-	-	-	-	-	-
A0A7K5IPF0	Toxostoma_redivivum	DVL3	-	-	-	-	-	-	-	-	-	-	-	-	-	-	-	-	-	-	-	-	-	-	-	-	-	-	-	-	-	-	-	-	-	-	-	-	-	-	-	-	-	-	-	-	-	-	-
A0A852ILF8	Tricholaema_leucomelas	DVL3	-	-	-	-	-	-	-	-	-	-	-	-	-	-	-	-	-	-	-	-	-	-	-	-	-	-	-	-	-	-	-	-	-	-	-	-	-	-	-	-	-	-	-	-	-	-	-
A0A7L0DSE2	Trogon_melanurus	DVL3	-	-	-	-	-	-	-	-	-	-	-	-	-	-	-	-	-	-	-	-	-	-	-	-	-	-	-	-	-	-	-	-	-	-	-	-	-	-	-	-	-	-	-	-	-	-	-
A0A7L3LAU6	Turnix_velox	DVL3	-	-	-	-	-	-	-	-	-	-	-	-	-	-	-	-	-	-	-	-	-	-	-	-	-	-	-	-	-	-	-	-	-	-	-	-	-	-	-	-	-	-	-	-	-	-	-
A0A851R3E9	Tychaedon_coryphoeus	DVL3	-	-	-	-	-	-	-	-	-	-	-	-	-	-	-	-	-	-	-	-	-	-	-	-	-	-	-	-	-	-	-	-	-	-	-	-	-	-	-	-	-	-	-	-	-	-	-
A0A7L0WZ59	Tyrannus_savana	DVL3	-	-	-	-	-	-	-	-	-	-	-	-	-	-	-	-	-	-	-	-	-	-	-	-	-	-	-	-	-	-	-	-	-	-	-	-	-	-	-	-	-	-	-	-	-	-	-
A0A7K6BC23	Upupa_epops	DVL3	-	-	-	-	-	-	-	-	-	-	-	-	-	-	-	-	-	-	-	-	-	-	-	-	-	-	-	-	-	-	-	-	-	-	-	-	-	-	-	-	-	-	-	-	-	-	-
A0A8D2KDC1	Urocitellus_parryii	DVL3	M	G	E	T	K	I	I	Y	H	L	D	G	Q	E	T	P	Y	L	V	K	L	P	L	P	A	E	R	V	T	L	A	D	F	K	G	V	L	Q	R	P	S	Y	K	F	F	F	K
A0A852KY51	Urocolius_indicus	DVL3	-	-	-	-	-	-	-	-	-	-	-	-	-	-	-	-	-	-	-	-	-	-	-	-	-	-	-	-	-	-	-	-	-	-	-	-	-	-	-	-	-	-	-	-	-	-	-
A0A7K5TBR3	Urocynchramus_pylzowi	DVL3	-	-	-	-	-	-	-	-	-	-	-	-	-	-	-	-	-	-	-	-	-	-	-	-	-	-	-	-	-	-	-	-	-	-	-	-	-	-	-	-	-	-	-	-	-	-	-
A0A6I9I1G2	Vicugna_pacos	DVL3	-	-	-	-	-	-	-	-	-	-	-	-	-	-	-	-	-	-	-	-	-	-	-	-	-	-	-	-	-	-	-	-	-	-	-	-	-	-	-	-	-	-	-	-	-	-	-
A0A851K7Y8	Vidua_chalybeata	DVL3	-	-	-	-	-	-	-	-	-	-	-	-	-	-	-	-	-	-	-	-	-	-	-	-	-	-	-	-	-	-	-	-	-	-	-	-	-	-	-	-	-	-	-	-	-	-	-
A0A852E6P5	Vidua_macroura	DVL3	-	-	-	-	-	-	-	-	-	-	-	-	-	-	-	-	-	-	-	-	-	-	-	-	-	-	-	-	-	-	-	-	-	-	-	-	-	-	-	-	-	-	-	-	-	-	-
A0A7K5L3M1	Vireo_altiloquus	DVL3	-	-	-	-	-	-	-	-	-	-	-	-	-	-	-	-	-	-	-	-	-	-	-	-	-	-	-	-	-	-	-	-	-	-	-	-	-	-	-	-	-	-	-	-	-	-	-
A0A7L3NTD6	Xiphorhynchus_elegans	DVL3	-	-	-	-	-	-	-	-	-	-	-	-	-	-	-	-	-	-	-	-	-	-	-	-	-	-	-	-	-	-	-	-	-	-	-	-	-	-	-	-	-	-	-	-	-	-	-
A0A7L3G151	Zapornia_atra	DVL3	-	-	-	-	-	-	-	-	-	-	-	-	-	-	-	-	-	-	-	-	-	-	-	-	-	-	-	-	-	-	-	-	-	-	-	-	-	-	-	-	-	-	-	-	-	-	-
A0A8D2MD94	Zonotrichia_albicollis	DVL3	-	M	H	K	E	S	L	F	C	L	W	L	L	F	R	L	P	A	I	A	V	G	I	G	T	C	G	L	A	A	G	E	S	C	Q	S	S	P	A	P	S	V	S	F	S	F	E
A0A7L2KMZ1	Zosterops_hypoxanthus	DVL3	-	-	-	-	-	-	-	-	-	-	-	-	-	-	-	-	-	-	-	-	-	-	-	-	-	-	-	-	-	-	-	-	-	-	-	-	-	-	-	-	-	-	-	-	-	-	-
I3L2N2	Homo_sapiens	DVL2	V	G	E	T	K	V	I	Y	H	L	D	E	E	E	T	P	Y	L	V	K	I	P	V	P	A	E	R	I	T	L	G	D	F	K	S	V	L	Q	R	P	G	A	K	Y	F	F	K
G3SDP9	Gorilla_gorilla_gorilla	DVL2	V	G	E	T	K	V	I	Y	H	L	D	E	E	E	T	P	Y	L	V	K	I	P	V	P	A	E	R	I	T	L	G	D	F	K	S	V	L	Q	R	P	G	A	K	Y	F	F	K
A0A2R9AFV8	Pan_paniscus	DVL2	V	G	E	T	K	V	I	Y	H	L	D	E	E	E	T	P	Y	L	V	K	I	P	V	P	A	E	R	I	T	L	G	D	F	K	S	V	L	Q	R	P	G	A	K	Y	F	F	K
H2QC24	Pan_troglodytes	DVL2	V	G	E	T	K	V	I	Y	H	L	D	E	E	E	T	P	Y	L	V	K	I	P	V	P	A	E	R	I	T	L	G	D	F	K	S	V	L	Q	R	P	G	A	K	Y	F	F	K
H2NSH6	Pongo_abelii	DVL2	V	G	E	T	K	V	I	Y	H	L	D	E	E	E	T	P	Y	L	V	K	I	P	V	P	A	E	R	I	T	L	G	D	F	K	S	V	L	Q	R	P	G	A	K	Y	F	F	K
A0A2I3HJ41	Nomascus_leucogenys	DVL2	G	G	V	T	K	V	I	Y	H	L	D	E	E	E	T	P	Y	L	V	K	I	P	V	P	A	E	R	I	T	L	G	D	F	K	S	V	L	Q	R	P	G	A	K	Y	F	F	K
A0A2K5P2V1	Cercocebus_atys	DVL2	V	G	E	T	K	V	I	Y	H	L	D	E	E	E	T	P	Y	L	V	K	I	P	V	P	A	E	R	I	T	L	G	D	F	K	S	V	L	Q	R	P	G	A	K	Y	F	F	K
A0A0D9RHM7	Chlorocebus_sabaeus	DVL2	V	G	E	T	K	V	I	Y	H	L	D	E	E	E	T	P	Y	L	V	K	I	P	V	P	A	E	R	I	T	L	G	D	F	K	S	V	L	Q	R	P	G	A	K	Y	F	F	K
A0A2K5Z1N6	Mandrillus_leucophaeus	DVL2	V	G	E	T	K	V	I	Y	H	L	D	E	E	E	T	P	Y	L	V	K	I	P	V	P	A	E	R	I	T	L	G	D	F	K	S	V	L	Q	R	P	G	A	K	Y	F	F	K
A0A096P2N0	Papio_anubis	DVL2	V	G	E	T	K	V	I	Y	H	L	D	E	E	E	T	P	Y	L	V	K	I	P	V	P	A	E	R	I	T	L	G	D	F	K	S	V	L	Q	R	P	G	A	K	Y	F	F	K
A0A2K5X5M5	Macaca_fascicularis	DVL2	V	G	E	T	K	V	I	Y	H	L	D	E	E	E	T	P	Y	L	V	K	I	P	V	P	A	E	R	I	T	L	G	D	F	K	S	V	L	Q	R	P	G	A	K	Y	F	F	K
A0A5F7Z814	Macaca_mulatta	DVL2	V	G	E	T	K	V	I	Y	H	L	D	E	E	E	T	P	Y	L	V	K	I	P	V	P	A	E	R	I	T	L	G	D	F	K	S	V	L	Q	R	P	G	A	K	Y	F	F	K
A0A2K6BJD5	Macaca_nemestrina	DVL2	V	G	E	T	K	V	I	Y	H	L	D	E	E	E	T	P	Y	L	V	K	I	P	V	P	A	E	R	I	T	L	G	D	F	K	S	V	L	Q	R	P	G	A	K	Y	F	F	K
A0A2K6KXC1	Rhinopithecus_bieti	DVL2	V	G	E	T	K	V	I	Y	H	L	D	E	E	E	T	P	Y	L	V	K	I	P	V	P	A	E	R	I	T	L	G	D	F	K	S	V	L	Q	R	P	G	A	K	Y	F	F	K
A0A2K6PSZ4	Rhinopithecus_roxellana	DVL2	V	G	E	T	K	V	I	Y	H	L	D	E	E	E	T	P	Y	L	V	K	I	P	V	P	A	E	R	I	T	L	G	D	F	K	S	V	L	Q	R	P	G	A	K	Y	F	F	K
A0A2K5DSU5	Aotus_nancymaae	DVL2	V	G	E	T	K	V	I	Y	H	L	D	E	E	E	T	P	Y	L	V	K	I	P	V	P	A	E	R	I	T	L	G	D	F	K	S	V	L	Q	R	P	G	A	K	Y	F	F	K
U3DK46	Callithrix_jacchus	DVL2	V	G	E	T	K	V	I	Y	H	L	D	E	E	E	T	P	Y	L	V	K	I	P	V	P	A	E	R	I	T	L	G	D	F	K	S	V	L	Q	R	P	G	A	K	Y	F	F	K
A0A2K6T4G1	Saimiri_boliviensis_boliviensis	DVL2	I	G	E	T	K	V	I	Y	H	L	D	E	E	E	T	P	Y	L	V	K	I	P	V	P	A	E	R	I	T	L	G	D	F	K	S	V	L	Q	R	P	G	A	K	Y	F	F	K
A0A1U7TRR2	Carlito_syrichta	DVL2	V	G	E	T	K	V	I	Y	H	L	D	E	E	E	T	P	Y	L	V	K	I	P	V	P	A	E	R	I	T	L	G	D	F	K	S	V	L	Q	R	P	G	A	K	Y	F	F	K
H0WPS8	Otolemur_garnettii	DVL2	V	G	E	T	K	V	I	Y	H	L	D	E	E	E	T	P	Y	L	V	K	I	P	V	P	A	E	R	I	T	L	G	D	F	K	S	V	L	Q	R	P	G	A	K	Y	F	F	K
A0A2K6EY24	Propithecus_coquereli	DVL2	V	G	E	T	K	V	I	Y	H	L	D	E	E	E	T	P	Y	L	V	K	I	P	V	P	A	E	R	I	T	L	G	D	F	K	S	V	L	Q	R	P	G	A	K	Y	F	F	K
G1SS50	Oryctolagus_cuniculus	DVL2	V	G	E	T	K	V	I	Y	H	L	D	E	E	E	T	P	Y	L	V	K	I	P	V	P	A	E	R	I	T	L	G	D	F	K	S	V	L	Q	R	P	G	A	K	Y	F	F	K
I3MBX6	Ictidomys_tridecemlineatus	DVL2	A	G	E	T	K	V	I	Y	H	L	D	E	E	E	T	P	Y	L	V	K	I	P	V	P	A	E	R	I	T	L	G	D	F	K	S	V	L	Q	R	P	G	A	K	Y	F	F	K
A0A8B7THC7	Castor_canadensis	DVL2	V	G	E	T	K	V	I	Y	H	L	D	E	E	E	T	P	Y	L	V	K	I	P	V	P	A	E	R	I	T	L	G	D	F	K	S	V	L	Q	R	P	G	A	K	Y	F	F	K
H0W6F7	Cavia_porcellus	DVL2	V	G	E	T	K	V	I	Y	H	L	D	E	E	E	T	P	Y	L	V	K	I	P	V	P	A	E	R	I	T	L	G	D	F	K	S	V	L	Q	R	P	G	A	K	Y	F	F	K
A0A1S3EWJ6	Dipodomys_ordii	DVL2	V	G	E	T	K	V	I	Y	H	L	D	E	E	E	T	P	Y	L	V	K	I	P	V	P	A	E	R	I	T	L	G	D	F	K	S	V	L	Q	R	P	G	A	K	Y	F	F	K
A0A3Q0CLD9	Mesocricetus_auratus	DVL2	-	-	-	-	-	-	-	-	-	-	-	-	-	-	-	-	-	-	-	-	-	-	-	-	-	-	-	-	-	-	-	-	-	-	-	-	-	-	-	-	-	-	-	-	-	-	-
Q60838	Mus_musculus	DVL2	V	G	E	T	K	V	I	Y	H	L	D	E	E	E	T	P	Y	L	V	K	I	P	V	P	A	E	R	I	T	L	G	D	F	K	S	V	L	Q	R	P	G	A	K	Y	F	F	K
D3ZB71	Rattus_norvegicus	DVL2	V	G	E	T	K	V	I	Y	H	L	D	E	E	E	T	P	Y	L	V	K	I	P	V	P	A	E	R	I	T	L	G	D	F	K	S	V	L	Q	R	P	G	A	K	Y	F	F	K
A0A9L0RN45	Equus_caballus	DVL2	V	G	E	T	K	V	I	Y	H	L	D	E	E	E	T	P	Y	L	V	K	I	P	V	P	A	E	R	I	T	L	G	D	F	K	S	V	L	Q	R	P	G	A	K	Y	F	F	K
A0A1S2ZMW4	Erinaceus_europaeus	DVL2	A	G	E	T	K	V	I	Y	H	L	D	E	E	E	T	P	Y	L	V	K	I	P	V	P	A	E	R	I	T	L	G	D	F	K	S	V	L	Q	R	P	G	A	K	Y	F	F	K
G1NY83	Myotis_lucifugus	DVL2	-	-	-	-	-	-	-	-	-	-	-	-	-	-	-	-	-	-	-	-	-	-	-	-	-	-	-	-	-	-	-	-	-	-	-	-	-	-	-	-	-	-	-	-	-	-	-
A0A671EUY0	Rhinolophus_ferrumequinum	DVL2	V	G	E	T	K	V	I	Y	H	L	D	E	E	E	T	P	Y	L	V	K	I	P	V	P	A	E	R	I	T	L	G	D	F	K	S	V	L	Q	R	P	G	A	K	Y	F	F	K
A0A287AJQ6	Sus_scrofa	DVL2	V	G	E	T	K	V	I	Y	H	L	D	E	E	E	T	P	Y	L	V	K	I	P	V	P	A	E	R	I	T	L	G	D	F	K	S	V	L	Q	R	P	G	A	K	Y	F	F	K
A0A383YV00	Balaenoptera_acutorostrata_scammoni	DVL2	V	G	E	T	K	V	I	Y	H	L	D	E	E	E	T	P	Y	L	V	K	I	P	V	P	A	E	R	I	T	L	G	D	F	K	S	V	L	Q	R	P	G	A	K	Y	F	F	K
A0A4W2CAA8	Bos_indicus_x_Bos_taurus	DVL2	V	G	E	T	K	V	I	Y	H	L	D	E	E	E	T	P	Y	L	V	K	I	P	V	P	A	E	R	I	T	L	G	D	F	K	S	V	L	Q	R	P	G	A	K	Y	F	F	K
A0A3Q1MSZ4	Bos_taurus	DVL2	V	G	E	T	K	V	I	Y	H	L	D	E	E	E	T	P	Y	L	V	K	I	P	V	P	A	E	R	I	T	L	G	D	F	K	S	V	L	Q	R	P	G	A	K	Y	F	F	K
A0A452G429	Capra_hircus	DVL2	V	G	E	T	K	V	I	Y	H	L	D	E	E	E	T	P	Y	L	V	K	I	P	V	P	A	E	R	I	T	L	G	D	F	K	S	V	L	Q	R	P	G	A	K	Y	F	F	K
A0A2Y9Q6J1	Delphinapterus_leucas	DVL2	V	G	E	T	K	V	I	Y	H	L	D	E	E	E	T	P	Y	L	V	K	I	P	V	P	A	E	R	I	T	L	G	D	F	K	S	V	L	Q	R	P	G	A	K	Y	F	F	K
A0A340XF24	Lipotes_vexillifer	DVL2	A	G	E	T	K	V	I	Y	H	L	D	E	E	E	T	P	Y	L	V	K	I	P	V	P	A	E	R	I	T	L	G	D	F	K	S	V	L	Q	R	P	G	A	K	Y	F	F	K
A0A341A8X2	Neophocaena_asiaeorientalis_asiaeorientalis	DVL2	V	G	E	T	K	V	I	Y	H	L	D	E	E	E	T	P	Y	L	V	K	I	P	V	P	A	E	R	I	T	L	G	D	F	K	S	V	L	Q	R	P	G	A	K	Y	F	F	K
W5PMC0	Ovis_aries	DVL2	V	G	E	T	K	V	I	Y	H	L	D	E	E	E	T	P	Y	L	V	K	I	P	V	P	A	E	R	I	T	L	G	D	F	K	S	V	L	Q	R	P	G	A	K	Y	F	F	K
A0A2U4AN05	Tursiops_truncatus	DVL2	V	G	E	T	K	V	I	Y	H	L	D	E	E	E	T	P	Y	L	V	K	I	P	V	P	A	E	R	I	T	L	G	D	F	K	S	V	L	Q	R	P	G	A	K	Y	F	F	K
A0A6G1AAN8	Crocuta_crocuta	DVL2	V	A	E	S	N	D	H	X	H	L	D	E	E	E	T	P	Y	L	V	K	I	P	V	P	A	E	R	I	T	L	G	D	F	K	S	V	L	Q	R	P	G	A	K	Y	F	F	K
A0A337SII1	Felis_catus	DVL2	V	G	E	T	K	V	I	Y	H	L	D	E	E	E	T	P	Y	L	V	K	I	P	V	P	A	E	R	I	T	L	G	D	F	K	S	V	L	Q	R	P	G	A	K	Y	F	F	K
A0A667H8N8	Lynx_canadensis	DVL2	V	G	E	T	K	V	I	Y	H	L	D	E	E	E	T	P	Y	L	V	K	I	P	V	P	A	E	R	I	T	L	G	D	F	K	S	V	L	Q	R	P	G	A	K	Y	F	F	K
A0A3Q7NGB5	Callorhinus_ursinus	DVL2	V	G	E	T	K	V	I	Y	H	L	D	E	E	E	T	P	Y	L	V	K	I	P	V	P	A	E	R	I	T	L	G	D	F	K	S	V	L	Q	R	P	G	A	K	Y	F	F	K
A0A8U0MZ29	Mustela_putorius_furo	DVL2	G	G	G	T	K	V	I	Y	H	L	D	E	E	E	T	P	Y	L	V	K	I	P	V	P	A	E	R	I	T	L	G	D	F	K	S	V	L	Q	R	P	G	A	K	Y	F	F	K
A0A2U3VTE7	Odobenus_rosmarus_divergens	DVL2	V	G	E	T	K	V	I	Y	H	L	D	E	E	E	T	P	Y	L	V	K	I	P	V	P	A	E	R	I	T	L	G	D	F	K	S	V	L	Q	R	P	G	A	K	Y	F	F	K
A0A8I3S1H6	Canis_lupus_familiaris	DVL2	V	G	E	T	K	V	I	Y	H	L	D	E	E	E	T	P	Y	L	V	K	I	P	V	P	A	E	R	I	T	L	G	D	F	K	S	V	L	Q	R	P	G	A	K	Y	F	F	K
A0A2U3Y5J0	Leptonychotes_weddellii	DVL2	V	G	E	T	K	V	I	Y	H	L	D	E	E	E	T	P	Y	L	V	K	I	P	V	P	A	E	R	I	T	L	G	D	F	K	S	V	L	Q	R	P	G	A	K	Y	F	F	K
A0A2Y9HEL4	Neomonachus_schauinslandi	DVL2	V	G	E	T	K	V	I	Y	H	L	D	E	E	E	T	P	Y	L	V	K	I	P	V	P	A	E	R	I	T	L	G	D	F	K	S	V	L	Q	R	P	G	A	K	Y	F	F	K
A0A3Q7SIG9	Vulpes_vulpes	DVL2	V	G	E	T	K	V	I	Y	H	L	D	E	E	E	T	P	Y	L	V	K	I	P	V	P	A	E	R	I	T	L	G	D	F	K	S	V	L	Q	R	P	G	A	K	Y	F	F	K
G1MDL4	Ailuropoda_melanoleuca	DVL2	V	G	E	T	K	V	I	Y	H	L	D	E	E	E	T	P	Y	L	V	K	I	P	V	P	A	E	R	I	T	L	G	D	F	K	S	V	L	Q	R	P	G	A	K	Y	F	F	K
A0A452RI53	Ursus_americanus	DVL2	V	G	E	T	K	V	I	Y	H	L	D	E	E	E	T	P	Y	L	V	K	I	P	V	P	A	E	R	I	T	L	G	D	F	K	S	V	L	Q	R	P	G	A	K	Y	F	F	K
G3TMF6	Loxodonta_africana	DVL2	V	G	E	T	K	V	I	Y	H	L	D	E	E	E	T	P	Y	L	V	K	I	P	V	P	A	E	R	I	T	L	G	D	F	K	S	V	L	Q	R	P	G	A	K	Y	F	F	K
F7BUW7	Monodelphis_domestica	DVL2	A	G	E	T	K	V	I	Y	H	L	D	E	E	E	T	P	Y	L	V	K	I	P	V	P	A	E	R	I	T	L	G	D	F	K	S	V	L	Q	R	P	G	A	K	Y	Y	F	K
G3W2D2	Sarcophilus_harrisii	DVL2	A	G	E	T	K	V	I	Y	H	L	D	E	E	E	T	P	Y	L	V	K	I	P	V	P	A	E	R	I	T	L	G	D	F	K	S	V	L	Q	R	P	G	A	K	Y	Y	F	K
A0A4X2JUR1	Vombatus_ursinus	DVL2	A	G	E	T	K	V	I	Y	H	L	D	E	E	E	T	P	Y	L	V	K	I	P	V	P	A	E	R	I	T	L	G	D	F	K	S	V	L	Q	R	P	G	A	K	Y	Y	F	K
A0A6I8P3L2	Ornithorhynchus_anatinus	DVL2	A	G	E	T	K	V	I	Y	H	L	D	E	E	E	T	P	Y	L	V	K	I	P	V	P	A	E	R	I	T	L	A	D	F	K	S	V	L	Q	R	P	G	A	K	Y	F	F	K
A0A670J0K2	Podarcis_muralis	DVL2	P	A	A	T	K	V	I	Y	H	L	D	E	E	E	T	P	Y	L	V	K	I	P	V	P	A	E	R	I	T	L	G	H	V	K	A	A	L	A	R	P	A	-	K	Y	F	F	K
A0A670Z4B1	Pseudonaja_textilis	DVL2	-	-	-	-	-	-	-	-	-	K	R	G	S	W	E	A	W	G	G	C	P	P	S	P	E	H	Q	A	G	E	S	R	P	R	S	P	S	P	G	P	G	-	-	-	-	-	-
K7FYJ0	Pelodiscus_sinensis	DVL2	G	G	A	T	K	V	I	Y	H	L	D	E	E	E	T	P	Y	L	V	K	I	P	V	P	A	E	R	I	T	L	G	H	V	K	A	A	L	S	R	P	A	-	K	Y	F	F	K
A0A674K6W3	Terrapene_carolina_triunguis	DVL2	G	G	A	T	K	V	I	Y	H	L	D	E	E	E	T	P	Y	L	V	K	I	P	V	P	A	E	R	I	T	L	G	H	V	K	A	A	L	S	R	P	A	-	K	Y	F	F	K
A0A8V0Z2Y5	Gallus_gallus	DVL2	A	A	E	T	K	I	I	Y	H	L	D	E	Q	E	T	P	Y	L	V	K	L	P	I	P	A	E	R	V	T	L	G	D	F	K	G	L	L	N	R	P	N	Y	K	F	Y	F	K
A0A8J1MGW3	Xenopus_laevis	DVL2	M	A	E	T	K	V	I	Y	H	L	D	E	E	E	T	P	Y	L	V	K	V	P	V	P	A	T	D	I	R	L	R	D	F	K	A	A	L	G	R	G	A	-	K	Y	F	F	K
Q05AS8	Xenopus_tropicalis	DVL2	M	A	E	T	K	V	I	Y	H	L	D	E	E	E	T	P	Y	L	V	K	V	P	V	P	A	N	E	I	R	L	R	D	F	K	A	A	L	G	R	G	A	-	K	Y	F	F	K
A0A4W4DV54	Electrophorus_electricus	DVL2	M	A	E	T	K	I	I	Y	H	I	D	E	E	E	T	P	Y	L	V	K	I	P	I	P	A	E	K	I	T	L	L	D	F	K	Q	V	L	N	K	P	-	Y	K	F	F	F	K
A0A3P8XQH9	Esox_lucius	DVL2	G	E	M	T	K	I	I	Y	H	I	D	E	E	E	T	P	Y	L	V	K	I	P	I	P	S	E	Q	I	T	L	L	D	F	K	Q	V	L	K	K	P	-	Y	K	F	F	F	K
A0A673XCZ8	Salmo_trutta	DVL2	M	A	E	T	K	I	I	Y	H	I	D	E	E	E	T	P	Y	L	V	K	I	P	I	P	S	E	D	I	T	L	L	D	F	K	H	V	L	N	K	P	-	Y	K	F	F	F	K
A0A667ZDQ9	Myripristis_murdjan	DVL2	M	A	E	T	K	I	I	Y	H	I	D	E	E	E	T	P	Y	L	V	K	I	P	I	P	A	E	N	I	T	L	L	D	F	K	Q	V	L	N	K	P	-	Y	K	F	F	F	K
A0A665WSR9	Echeneis_naucrates	DVL2	M	A	E	T	K	I	I	Y	H	I	D	E	E	E	T	P	Y	L	V	K	I	P	I	A	A	E	N	I	T	L	L	D	F	K	Q	V	L	N	K	P	-	Y	K	F	F	F	K
H2UCB6	Takifugu_rubripes	DVL2	M	A	E	T	K	I	I	Y	H	I	D	E	E	E	T	P	Y	L	V	K	I	P	I	A	A	E	N	I	T	L	L	D	F	K	Q	V	L	N	K	P	-	Y	K	F	F	F	K
A0A669CIG8	Oreochromis_niloticus	DVL2	M	A	E	T	K	I	I	Y	H	I	D	E	E	E	T	P	Y	L	V	K	I	P	I	A	A	E	N	I	T	L	L	D	F	K	Q	V	L	N	K	P	-	Y	K	F	F	F	K
A0A3B3H4I5	Oryzias_latipes	DVL2	M	A	E	T	K	I	I	Y	H	I	D	E	E	E	T	P	Y	L	V	K	I	P	I	A	A	E	N	I	T	L	L	D	F	K	Q	V	L	N	K	P	-	Y	K	F	F	F	K
A0A2I4CJ53	Austrofundulus_limnaeus	DVL2	M	A	E	T	K	I	I	Y	H	I	D	E	E	E	T	P	Y	L	V	K	I	P	I	A	A	E	N	I	T	L	L	D	F	K	Q	V	L	N	K	P	-	Y	K	F	F	F	K
A0A6J1YE40	Acinonyx_jubatus	DVL2	V	G	E	T	K	V	I	Y	H	L	D	E	E	E	T	P	Y	L	V	K	I	P	V	P	A	E	R	I	T	L	G	D	F	K	S	V	L	Q	R	P	G	A	K	Y	F	F	K
A0A8B8W4X7	Balaenoptera_musculus	DVL2	V	G	E	T	K	V	I	Y	H	L	D	E	E	E	T	P	Y	L	V	K	I	P	V	P	A	E	R	I	T	L	G	D	F	K	S	V	L	Q	R	P	G	A	K	Y	F	F	K
A0A6P7LTP2	Betta_splendens	DVL2	M	A	E	T	K	I	I	Y	H	I	D	E	E	E	T	P	Y	L	V	K	I	P	I	A	A	E	N	I	T	L	L	D	F	K	Q	V	L	N	K	P	-	Y	K	F	F	F	K
A0A6P3I231	Bison_bison_bison	DVL2	V	G	E	T	K	V	I	Y	H	L	D	E	E	E	T	P	Y	L	V	K	I	P	V	P	A	E	R	I	T	L	G	D	F	K	S	V	L	Q	R	P	G	A	K	Y	F	F	K
A0A6P5DIR1	Bos_indicus	DVL2	V	G	E	T	K	V	I	Y	H	L	D	E	E	E	T	P	Y	L	V	K	I	P	V	P	A	E	R	I	T	L	G	D	F	K	S	V	L	Q	R	P	G	A	K	Y	F	F	K
A0A8C0AIW9	Bos_mutus_grunniens	DVL2	V	G	E	T	K	V	I	Y	H	L	D	E	E	E	T	P	Y	L	V	K	I	P	V	P	A	E	R	I	T	L	G	D	F	K	S	V	L	Q	R	P	G	A	K	Y	F	F	K
A0A8C0KC02	Canis_lupus_dingo	DVL2	G	G	V	T	K	V	I	Y	H	L	D	E	E	E	T	P	Y	L	V	K	I	P	V	P	A	E	R	I	T	L	G	D	F	K	S	V	L	Q	R	P	G	A	K	Y	F	F	K
A0A8C3VTN1	Catagonus_wagneri	DVL2	V	G	E	T	K	V	I	Y	H	L	D	E	E	E	T	P	Y	L	V	K	I	P	V	P	A	E	R	I	T	L	G	D	F	K	S	V	L	Q	R	P	G	A	K	Y	F	F	K
A0A8C2VA22	Chinchilla_lanigera	DVL2	V	G	E	T	K	V	I	Y	H	L	D	E	E	E	T	P	Y	L	V	K	I	P	V	P	A	E	R	I	T	L	G	D	F	K	S	V	L	Q	R	P	G	A	K	Y	F	F	K
A0A9B0TDE2	Chrysochloris_asiatica	DVL2	V	G	E	T	K	V	I	Y	H	L	D	E	E	E	T	P	Y	L	V	K	I	P	V	P	A	E	R	I	T	L	G	D	F	K	S	V	L	Q	R	P	G	A	K	Y	F	F	K
A0A6P8H2I1	Clupea_harengus	DVL2	-	-	-	-	-	-	-	-	-	L	A	L	S	P	P	L	S	L	V	Q	-	-	-	-	-	-	-	-	-	-	-	-	-	-	-	-	-	-	-	-	-	-	-	-	-	-	-
A0A6J2RNN9	Cottoperca_gobio	DVL2	M	A	E	T	K	I	I	Y	H	I	D	E	E	E	T	P	Y	L	V	K	I	P	I	A	A	E	N	I	T	L	L	D	F	K	Q	V	L	N	K	P	-	Y	K	F	F	F	K
A0A8C4MIX7	Equus_asinus	DVL2	V	G	E	T	K	V	I	Y	H	L	D	E	E	E	T	P	Y	L	V	K	I	P	V	P	A	E	R	I	T	L	G	D	F	K	S	V	L	Q	R	P	G	A	K	Y	F	F	K
A0A8C4SHA9	Erpetoichthys_calabaricus	DVL2	M	A	E	T	K	I	I	Y	H	I	D	E	E	E	T	P	Y	L	V	K	I	A	I	P	A	E	K	I	T	L	L	D	F	K	Q	V	L	N	K	P	N	Y	K	F	F	F	K
A0A8C4ZJL1	Gadus_morhua	DVL2	M	A	E	T	K	I	I	Y	H	I	D	E	E	E	T	P	Y	L	V	K	I	P	I	P	A	E	N	I	T	L	L	D	F	K	Q	V	L	N	K	P	-	Y	K	F	F	F	K
A0A6P8P9T3	Geotrypetes_seraphini	DVL2	A	G	A	T	K	V	I	Y	H	L	D	E	E	E	T	P	Y	L	V	K	I	P	V	P	A	E	R	I	T	L	L	D	F	K	Q	V	L	N	R	P	C	-	K	Y	F	F	K
A0A6P8W3K7	Gymnodraco_acuticeps	DVL2	M	A	E	T	K	I	I	Y	H	I	D	E	E	E	T	P	Y	L	V	K	I	P	I	A	A	E	N	I	T	L	L	D	F	K	Q	V	L	N	K	P	-	Y	K	F	F	F	K
A0A8B7T3W5	Hipposideros_armiger	DVL2	V	G	E	T	K	V	I	Y	H	L	D	E	E	E	T	P	Y	L	V	K	I	P	V	P	A	E	R	I	T	L	G	D	F	K	S	V	L	Q	R	P	G	A	K	Y	F	F	K
A0A8C5K5P3	Jaculus_jaculus	DVL2	V	G	E	T	K	V	I	Y	H	L	D	E	E	E	T	P	Y	L	V	K	I	P	V	P	A	E	R	I	T	L	G	D	F	K	S	V	L	Q	R	P	G	A	K	Y	F	F	K
A0A8C5SMD3	Laticauda_laticaudata	DVL2	-	-	-	-	-	-	-	-	-	-	-	-	-	-	-	-	-	-	-	-	-	-	-	-	-	-	-	-	-	-	-	-	-	-	-	-	-	-	-	-	-	-	-	-	-	-	-
A0A8C6EX92	Marmota_marmota_marmota	DVL2	A	G	E	T	K	V	I	Y	H	L	D	E	E	E	T	P	Y	L	V	K	I	P	V	P	A	E	R	I	T	L	G	D	F	K	S	V	L	Q	R	P	G	A	K	Y	F	F	K
A0A6P7WQ34	Microcaecilia_unicolor	DVL2	A	G	V	T	K	V	I	Y	H	L	D	E	E	E	T	P	Y	L	V	K	I	P	V	P	A	E	R	I	T	L	L	D	F	K	Q	V	L	N	R	P	C	-	K	Y	F	F	K
A0A8B7H7I0	Microcebus_murinus	DVL2	V	G	E	T	K	V	I	Y	H	L	D	E	E	E	T	P	Y	L	V	K	I	P	V	P	A	E	R	I	T	L	G	D	F	K	S	V	L	Q	R	P	G	A	K	Y	F	F	K
A0A4U1EZR3	Monodon_monoceros	DVL2	V	G	E	T	K	V	I	Y	H	L	D	E	E	E	T	P	Y	L	V	K	I	P	V	P	A	E	R	I	T	L	G	D	F	K	S	V	L	Q	R	P	G	A	K	Y	F	F	K
A0A8C6DAW2	Moschus_moschiferus	DVL2	V	G	E	T	K	V	I	Y	H	L	D	E	E	E	T	P	Y	L	V	K	I	P	V	P	A	E	R	I	T	L	G	D	F	K	S	V	L	Q	R	P	G	A	K	Y	F	F	K
A0A8C6RTC0	Nannospalax_galili	DVL2	V	G	E	T	K	V	I	Y	H	L	D	E	E	E	T	P	Y	L	V	K	I	P	V	P	A	E	R	I	T	L	G	D	F	K	S	V	L	Q	R	P	G	A	K	Y	F	F	K
A0A8C7A7C4	Neovison_vison	DVL2	-	G	E	T	K	V	I	Y	H	L	D	E	E	E	T	P	Y	L	V	K	I	P	V	P	A	E	R	I	T	L	G	D	F	K	S	V	L	Q	R	P	G	A	K	Y	F	F	K
A0A6J1VRZ0	Notechis_scutatus	DVL2	V	G	E	T	K	V	I	Y	H	L	D	E	E	E	T	P	Y	L	V	K	I	A	V	P	A	E	R	L	T	L	G	H	V	K	A	A	L	A	R	P	A	-	K	Y	F	F	K
A0A6P3FIQ8	Octodon_degus	DVL2	V	G	E	T	K	V	I	Y	H	L	D	E	E	E	T	P	Y	L	V	K	I	P	V	P	A	E	R	I	T	L	G	D	F	K	S	V	L	Q	R	P	G	A	K	Y	F	F	K
A0A6J0Z3J9	Odocoileus_virginianus_texanus	DVL2	V	G	E	T	K	V	I	Y	H	L	D	E	E	E	T	P	Y	L	V	K	I	P	V	P	A	E	R	I	T	L	G	D	F	K	S	V	L	Q	R	P	G	A	K	Y	F	F	K
A0A8C7IVH1	Oncorhynchus_kisutch	DVL2	G	E	M	T	K	I	I	Y	H	I	D	E	E	E	T	P	Y	L	V	K	I	P	I	P	S	E	D	I	T	L	L	D	F	K	Q	V	L	N	K	P	-	Y	K	F	F	F	K
A0A8C8CGX4	Oncorhynchus_tshawytscha	DVL2	-	-	-	-	-	-	-	-	-	-	-	-	-	-	-	-	-	-	-	-	S	Q	L	P	A	D	Q	-	-	-	-	-	-	-	-	-	-	-	-	-	-	S	G	F	M	R	R
A0A8B7AR46	Orycteropus_afer_afer	DVL2	V	G	E	T	K	V	I	Y	H	L	D	E	E	E	T	P	Y	L	V	K	I	P	V	P	A	E	R	I	T	L	G	D	F	K	S	V	L	Q	R	P	G	A	K	Y	F	F	K
A0A8C8XF11	Panthera_leo	DVL2	V	G	E	T	K	V	I	Y	H	L	D	E	E	E	T	P	Y	L	V	K	I	P	V	P	A	E	R	I	T	L	G	D	F	K	S	V	L	Q	R	P	G	A	K	Y	F	F	K
A0A6P7K6E4	Parambassis_ranga	DVL2	M	A	E	T	K	I	I	Y	H	I	D	E	E	E	T	P	Y	L	V	K	I	P	I	A	A	E	N	V	T	L	L	D	F	K	Q	V	L	N	K	P	-	Y	K	F	F	F	K
A0A6I9L8Z9	Peromyscus_maniculatus_bairdii	DVL2	V	G	E	T	K	V	I	Y	H	L	D	E	E	E	T	P	Y	L	V	K	I	P	V	P	A	E	R	I	T	L	G	D	F	K	S	V	L	Q	R	P	G	A	K	Y	F	F	K
A0A6P5IK35	Phascolarctos_cinereus	DVL2	A	G	E	T	K	V	I	Y	H	L	D	E	E	E	T	P	Y	L	V	K	I	P	V	P	A	E	R	I	T	L	G	D	F	K	S	V	L	Q	R	P	G	A	K	Y	Y	F	K
A0A8C9CHV2	Phocoena_sinus	DVL2	V	G	E	T	K	V	I	Y	H	L	D	E	E	E	T	P	Y	L	V	K	I	P	V	P	A	E	R	I	T	L	G	D	F	K	S	V	L	Q	R	P	G	A	K	Y	F	F	K
A0A6J2NDG9	Phyllostomus_discolor	DVL2	V	G	E	T	K	V	I	Y	H	L	D	E	E	E	T	P	Y	L	V	K	I	P	V	P	A	E	R	I	T	L	G	D	F	K	S	V	L	Q	R	P	G	A	K	Y	F	F	K
A0A2Y9EF70	Physeter_macrocephalus	DVL2	V	G	E	T	K	V	I	Y	H	L	D	E	E	E	T	P	Y	L	V	K	I	P	V	P	A	E	R	I	T	L	G	D	F	K	S	V	L	Q	R	P	G	A	K	Y	F	F	K
A0A8C9H453	Piliocolobus_tephrosceles	DVL2	V	G	E	T	K	V	I	Y	H	L	D	E	E	E	T	P	Y	L	V	K	I	P	V	P	A	E	R	I	T	L	G	D	F	K	S	V	L	Q	R	P	G	A	K	Y	F	F	K
A0A6J0UB36	Pogona_vitticeps	DVL2	-	-	-	-	-	-	-	-	-	-	-	-	-	-	-	-	-	-	-	-	-	-	-	-	-	-	-	-	-	-	-	-	-	-	-	-	-	-	-	-	-	-	-	-	-	-	-
A0A8X7XGT9	Polypterus_senegalus	DVL2	-	-	-	-	-	-	M	W	N	M	D	D	L	F	C	H	S	V	W	P	L	R	I	T	D	D	A	H	T	L	-	-	-	K	S	R	M	P	S	V	G	F	R	W	-	-	-
A0A8C9A5Z5	Prolemur_simus	DVL2	V	G	E	T	K	V	I	Y	H	L	D	E	E	E	T	P	Y	L	V	K	I	P	V	P	A	E	R	I	T	L	G	D	F	K	S	V	L	Q	R	P	G	A	K	Y	F	F	K
A0A6P3Q4K3	Pteropus_vampyrus	DVL2	V	G	E	T	K	V	I	Y	H	L	D	E	E	E	T	P	Y	L	V	K	I	P	V	P	A	E	R	I	T	L	G	D	F	K	S	V	L	Q	R	P	G	A	K	Y	F	F	K
A0A8D0B8G9	Salvator_merianae	DVL2	M	A	G	T	K	V	I	Y	H	L	D	E	E	E	T	P	Y	L	V	K	I	P	V	P	A	E	R	I	T	L	G	H	V	K	A	A	L	A	R	P	A	-	K	Y	F	F	K
A0A8C9YVC6	Sander_lucioperca	DVL2	M	A	E	T	K	I	I	Y	H	I	D	E	E	E	T	P	Y	L	V	K	I	P	I	A	A	E	N	I	T	L	L	D	F	K	Q	V	L	N	K	P	-	Y	K	F	F	F	K
A0A6J3I1M7	Sapajus_apella	DVL2	V	G	E	T	K	V	I	Y	H	L	D	E	E	E	T	P	Y	L	V	K	I	P	V	P	A	E	R	I	T	L	G	D	F	K	S	V	L	Q	R	P	G	A	K	Y	F	F	K
A0A8D2B2H6	Sciurus_vulgaris	DVL2	A	G	E	T	K	V	I	Y	H	L	D	E	E	E	T	P	Y	L	V	K	I	P	V	P	A	E	R	I	T	L	G	D	F	K	S	V	L	Q	R	P	G	A	K	Y	F	F	K
A0A8D2G2A7	Theropithecus_gelada	DVL2	V	G	E	T	K	V	I	Y	H	L	D	E	E	E	T	P	Y	L	V	K	I	P	V	P	A	E	R	I	T	L	G	D	F	K	S	V	L	Q	R	P	G	A	K	Y	F	F	K
A0A8D2HWW9	Urocitellus_parryii	DVL2	A	G	E	T	K	V	I	Y	H	L	D	E	E	E	T	P	Y	L	V	K	I	P	V	P	A	E	R	I	T	L	G	D	F	K	S	V	L	Q	R	P	G	A	K	Y	F	F	K
A0A6J3AFQ8	Vicugna_pacos	DVL2	-	-	-	-	-	-	-	-	-	-	-	-	-	-	-	-	-	-	-	-	-	-	-	-	-	-	-	-	-	-	-	-	-	-	-	-	-	-	-	-	-	-	-	-	-	-	-
O14640	Homo_sapiens	DVL1	M	A	E	T	K	I	I	Y	H	M	D	E	E	E	T	P	Y	L	V	K	L	P	V	A	P	E	R	V	T	L	A	D	F	K	N	V	L	S	N	R	V	Y	K	F	F	F	K
P54792	Homo_sapiens	DVL1	M	A	E	T	K	I	I	Y	H	M	D	E	E	E	T	P	Y	L	V	K	L	P	V	A	P	E	R	V	T	L	A	D	F	K	N	V	L	S	N	R	V	Y	K	F	F	F	K
A0A2I2Y2V8	Gorilla_gorilla_gorilla	DVL1	M	A	E	T	K	I	I	Y	H	M	D	E	E	E	T	P	Y	L	V	K	L	P	V	A	P	E	R	V	T	L	A	D	F	K	N	V	L	S	N	R	V	Y	K	F	F	F	K
A0A2R8ZL21	Pan_paniscus	DVL1	-	-	-	-	-	-	-	-	-	-	-	-	-	-	-	-	-	-	-	-	-	-	-	-	-	-	-	-	-	-	-	-	-	-	-	-	-	-	-	-	-	-	-	-	-	-	-
A0A2I3S9L4	Pan_troglodytes	DVL1	M	A	E	T	K	I	I	Y	H	M	D	E	E	E	T	P	Y	L	V	K	L	P	V	A	P	E	R	V	T	L	A	D	F	K	N	V	L	S	N	R	V	Y	K	F	F	F	K
H2N9H9	Pongo_abelii	DVL1	M	A	E	T	K	I	I	Y	H	M	D	E	E	E	T	P	Y	L	V	K	L	P	V	A	P	E	R	V	T	L	A	D	F	K	N	V	L	S	N	R	V	Y	K	F	F	F	K
A0A2I3FQE6	Nomascus_leucogenys	DVL1	M	A	E	T	K	I	I	Y	H	M	D	E	E	E	T	P	Y	L	V	K	L	P	V	A	P	E	R	V	T	L	A	D	F	K	N	V	L	S	N	R	V	Y	K	F	F	F	K
A0A2K5LWH3	Cercocebus_atys	DVL1	M	A	E	T	K	I	I	Y	H	M	D	E	E	E	T	P	Y	L	V	K	L	P	V	A	P	E	R	V	T	L	A	D	F	K	N	V	L	S	N	R	V	Y	K	F	F	F	K
A0A0D9S8Y3	Chlorocebus_sabaeus	DVL1	M	A	E	T	K	I	I	Y	H	M	D	E	E	E	T	P	Y	L	V	K	L	P	V	A	P	E	R	V	T	L	A	D	F	K	N	V	L	S	N	R	V	Y	K	F	F	F	K
A0A2I3M6S2	Papio_anubis	DVL1	A	A	G	Q	Q	S	R	R	A	R	E	P	G	R	R	P	G	P	G	R	A	P	G	A	P	R	R	V	T	L	A	D	F	K	N	V	L	S	N	R	V	Y	K	F	F	F	K
A0A1D5Q3D6	Macaca_mulatta	DVL1	M	A	E	T	K	I	I	Y	H	M	D	E	E	E	T	P	Y	L	V	K	L	P	V	A	P	E	R	V	T	L	A	D	F	K	N	V	L	S	N	R	V	Y	K	F	F	F	K
A0A2K6DKI6	Macaca_nemestrina	DVL1	M	A	E	T	K	I	I	Y	H	M	D	E	E	E	T	P	Y	L	V	K	L	P	V	A	P	E	R	V	T	L	A	D	F	K	N	V	L	S	N	R	V	Y	K	F	F	F	K
A0A2K5DQQ3	Aotus_nancymaae	DVL1	M	A	E	T	K	I	I	Y	H	M	D	E	E	E	T	P	Y	L	V	K	L	P	V	A	P	E	R	V	T	L	A	D	F	K	G	V	L	S	N	R	V	Y	K	F	F	F	K
H9KW68	Callithrix_jacchus	DVL1	M	A	E	T	K	I	I	Y	H	M	D	E	E	E	T	P	Y	L	V	K	L	P	V	A	P	E	R	V	T	L	A	D	F	K	N	V	L	S	N	R	V	Y	K	F	F	F	K
H0XYS7	Otolemur_garnettii	DVL1	M	A	E	T	K	I	I	Y	H	M	D	E	E	E	T	P	Y	L	V	K	L	P	V	A	P	E	R	V	T	L	A	D	F	K	N	V	L	S	N	R	V	Y	K	F	F	F	K
A0A2K6GKZ1	Propithecus_coquereli	DVL1	M	A	E	T	K	I	I	Y	H	M	D	E	E	E	T	P	Y	L	V	K	L	P	V	A	P	E	R	V	T	L	A	D	F	K	N	V	L	S	N	R	V	Y	K	F	F	F	K
A0A287CZ49	Ictidomys_tridecemlineatus	DVL1	M	A	E	T	K	I	I	Y	H	M	D	E	E	E	T	P	Y	L	V	K	L	P	V	A	P	E	R	V	T	L	A	D	F	K	N	V	L	S	N	R	V	Y	K	F	F	F	K
A0A250YKX3	Castor_canadensis	DVL1	M	A	E	T	K	I	I	Y	H	M	D	E	E	E	T	P	Y	L	V	K	L	P	V	A	P	E	R	V	T	L	A	D	F	K	N	V	L	S	N	R	V	Y	K	F	F	F	K
H0V8R1	Cavia_porcellus	DVL1	M	A	E	T	K	I	I	Y	H	M	D	E	E	E	T	P	Y	L	V	K	L	P	V	A	P	E	R	V	T	L	A	D	F	K	N	V	L	S	N	R	V	Y	K	F	F	F	K
A0A1U7R1S6	Mesocricetus_auratus	DVL1	M	A	E	T	K	I	I	Y	H	M	D	E	E	E	T	P	Y	L	V	K	L	P	V	A	P	E	R	V	T	L	A	D	F	K	N	V	L	S	N	R	V	Y	K	F	F	F	K
P51141	Mus_musculus	DVL1	M	A	E	T	K	I	I	Y	H	M	D	E	E	E	T	P	Y	L	V	K	L	P	V	A	P	E	R	V	T	L	A	D	F	K	N	V	L	S	N	R	V	Y	K	F	F	F	K
Q9WVB9	Rattus_norvegicus	DVL1	M	A	E	T	K	I	I	Y	H	M	D	E	E	E	T	P	Y	L	V	K	L	P	V	A	P	E	R	V	T	L	A	D	F	K	N	V	L	S	N	R	V	Y	K	F	F	F	K
A0A9L0SV77	Equus_caballus	DVL1	M	A	E	T	K	I	I	Y	H	M	D	E	E	E	T	P	Y	L	V	K	L	P	V	A	P	E	R	V	T	L	A	D	F	K	N	V	L	S	N	R	V	Y	K	F	F	F	K
A0A1S2ZWP1	Erinaceus_europaeus	DVL1	M	A	E	T	K	I	I	Y	H	M	D	E	E	E	T	P	Y	L	V	K	L	P	V	A	P	E	R	V	T	L	A	D	F	K	N	V	L	S	N	R	V	Y	K	F	F	F	K
A0A671EWA7	Rhinolophus_ferrumequinum	DVL1	M	A	E	T	K	I	I	Y	H	M	D	E	E	E	T	P	Y	L	V	K	L	P	V	A	P	E	R	V	T	L	A	D	F	K	N	V	L	S	N	R	V	Y	K	F	F	F	K
F1RJE5	Sus_scrofa	DVL1	M	A	E	T	K	I	I	Y	H	M	D	E	E	E	T	P	Y	L	V	K	L	P	V	A	P	E	R	V	T	L	A	D	F	K	N	V	L	S	N	R	V	Y	K	F	F	F	K
F1N6M9	Bos_taurus	DVL1	M	A	E	T	K	I	I	Y	H	M	D	E	E	E	T	P	Y	L	V	K	L	P	V	A	P	E	R	V	T	L	A	D	F	K	N	V	L	S	N	R	V	Y	K	F	F	F	K
A0A452ENR1	Capra_hircus	DVL1	M	A	E	T	K	I	I	Y	H	M	D	E	E	E	T	P	Y	L	V	K	L	P	V	A	P	E	R	V	T	L	A	D	F	K	N	V	L	S	N	R	V	Y	K	F	F	F	K
A0A2Y9Q995	Delphinapterus_leucas	DVL1	M	A	E	T	K	I	I	Y	H	M	D	E	E	E	T	P	Y	L	V	K	L	P	V	A	P	E	R	V	T	L	A	D	F	K	N	V	L	S	N	R	V	Y	K	F	F	F	K
A0A340WJR7	Lipotes_vexillifer	DVL1	M	A	E	T	K	I	I	Y	H	M	D	E	E	E	T	P	Y	L	V	K	L	P	V	A	P	E	R	V	T	L	A	D	F	K	N	V	L	S	N	R	V	Y	K	F	F	F	K
A0A341CMR2	Neophocaena_asiaeorientalis_asiaeorientalis	DVL1	M	A	E	T	K	I	I	Y	H	M	D	E	E	E	T	P	Y	L	V	K	L	P	V	A	P	E	R	V	T	L	A	D	F	K	N	V	L	S	N	R	V	Y	K	F	F	F	K
W5P1N2	Ovis_aries	DVL1	M	A	E	T	K	I	I	Y	H	M	D	E	E	E	T	P	Y	L	V	K	L	P	V	A	P	E	R	V	T	L	A	D	F	K	N	V	L	S	N	R	V	Y	K	F	F	F	K
A0A6J3QG84	Tursiops_truncatus	DVL1	M	A	E	T	K	I	I	Y	H	M	D	E	E	E	T	P	Y	L	V	K	L	P	V	A	P	E	R	V	T	L	A	D	F	K	N	V	L	S	N	R	V	Y	K	F	F	F	K
M3W823	Felis_catus	DVL1	M	A	E	T	K	I	I	Y	H	M	D	E	E	E	T	P	Y	L	V	K	L	P	V	A	P	E	R	V	T	L	A	D	F	K	N	V	L	S	N	R	V	Y	K	F	F	F	K
A0A667I5G3	Lynx_canadensis	DVL1	M	A	E	T	K	I	I	Y	H	M	D	E	E	E	T	P	Y	L	V	K	L	P	V	A	P	E	R	V	T	L	A	D	F	K	N	V	L	S	N	R	V	Y	K	F	F	F	K
A0A3Q7MVG1	Callorhinus_ursinus	DVL1	M	A	E	T	K	I	I	Y	H	M	D	E	E	E	T	P	Y	L	V	K	L	P	V	A	P	E	R	V	T	L	A	D	F	K	N	V	L	S	N	R	V	Y	K	F	F	F	K
A0A8U0NMA6	Mustela_putorius_furo	DVL1	M	A	E	T	K	I	I	Y	H	M	D	E	E	E	T	P	Y	L	V	K	L	P	V	A	P	E	R	V	T	L	A	D	F	K	N	V	L	S	N	R	V	Y	K	F	F	F	K
A0A2U3WFL2	Odobenus_rosmarus_divergens	DVL1	M	A	E	T	K	I	I	Y	H	M	D	E	E	E	T	P	Y	L	V	K	L	P	V	A	P	E	R	V	T	L	A	D	F	K	N	V	L	S	N	R	V	Y	K	F	F	F	K
A0A8I3PQU2	Canis_lupus_familiaris	DVL1	M	A	E	T	K	I	I	Y	H	M	D	E	E	E	T	P	Y	L	V	K	L	P	V	A	P	E	R	V	T	L	A	D	F	K	N	V	L	S	N	R	V	Y	K	F	F	F	K
A0A2U3XLW9	Leptonychotes_weddellii	DVL1	M	A	E	T	K	I	I	Y	H	M	D	E	E	E	T	P	Y	L	V	K	L	P	V	A	P	E	R	V	T	L	A	D	F	K	N	V	L	S	N	R	V	Y	K	F	F	F	K
A0A2Y9GKN8	Neomonachus_schauinslandi	DVL1	M	A	E	T	K	I	I	Y	H	M	D	E	E	E	T	P	Y	L	V	K	L	P	V	A	P	E	R	V	T	L	A	D	F	K	N	V	L	S	N	R	V	Y	K	F	F	F	K
A0A3Q7SLQ3	Vulpes_vulpes	DVL1	M	A	E	T	K	I	I	Y	H	M	D	E	E	E	T	P	Y	L	V	K	L	P	V	A	P	E	R	V	T	L	A	D	F	K	N	V	L	S	N	R	V	Y	K	F	F	F	K
G1M5I6	Ailuropoda_melanoleuca	DVL1	M	A	E	T	K	I	I	Y	H	M	D	E	E	E	T	P	Y	L	V	K	L	P	V	A	P	E	R	V	T	L	A	D	F	K	N	V	L	S	N	R	V	Y	K	F	F	F	K
A0A452RBK2	Ursus_americanus	DVL1	M	A	E	T	K	I	I	Y	H	M	D	E	E	E	T	P	Y	L	V	K	L	P	V	A	P	E	R	V	T	L	A	D	F	K	N	V	L	S	N	R	V	Y	K	F	F	F	K
A0A8M1H0K5	Ursus_maritimus	DVL1	M	A	E	T	K	I	I	Y	H	M	D	E	E	E	T	P	Y	L	V	K	L	P	V	A	P	E	R	V	T	L	A	D	F	K	N	V	L	S	N	R	V	Y	K	F	F	F	K
G3UIG3	Loxodonta_africana	DVL1	-	-	-	-	-	-	-	-	-	-	-	-	-	-	-	-	-	-	-	-	-	-	-	-	-	-	-	-	-	-	-	-	-	-	-	-	-	-	-	-	-	-	-	-	-	-	-
A0A5F8GKZ6	Monodelphis_domestica	DVL1	M	A	E	T	K	I	I	Y	H	M	D	E	E	E	T	P	Y	L	V	K	L	P	V	A	P	E	R	V	T	L	A	D	F	K	S	V	L	S	N	R	A	Y	K	F	F	F	K
A0A4X2LZ82	Vombatus_ursinus	DVL1	M	A	E	T	K	I	I	Y	H	M	D	E	E	E	T	P	Y	L	V	K	L	P	V	A	P	E	R	V	T	L	A	D	F	K	S	V	L	S	N	R	A	Y	K	F	F	F	K
A0A6I8N1E4	Ornithorhynchus_anatinus	DVL1	M	A	E	T	K	I	I	Y	H	I	D	E	E	E	T	P	Y	L	V	K	L	P	V	T	P	E	R	V	T	L	A	D	F	K	N	V	L	S	N	R	V	Y	K	F	F	F	K
A0A670JBZ3	Podarcis_muralis	DVL1	-	-	-	-	-	-	-	-	-	-	-	-	-	-	-	-	-	-	-	-	-	-	-	-	-	-	-	L	R	I	Q	P	G	T	F	C	M	Q	D	R	S	E	L	W	L	F	P
H9GKC5	Anolis_carolinensis	DVL1	-	-	-	-	-	-	-	-	-	-	-	-	-	-	-	-	-	-	-	-	-	-	-	-	-	-	-	-	-	-	-	-	-	-	-	-	-	-	-	-	-	-	-	-	-	-	-
A0A670YX83	Pseudonaja_textilis	DVL1	M	A	E	T	K	I	I	Y	H	I	D	E	E	E	T	P	Y	L	V	K	L	P	V	S	P	E	K	V	T	L	A	D	F	K	N	V	L	S	N	R	V	Y	K	F	F	F	K
K7F4Z3	Pelodiscus_sinensis	DVL1	-	-	-	-	-	-	-	-	-	-	-	-	-	-	-	-	-	-	-	-	-	-	-	-	-	-	-	-	-	-	-	-	-	-	-	-	-	-	-	-	-	-	-	-	-	-	-
A0A674KDA9	Terrapene_carolina_triunguis	DVL1	M	A	E	T	K	I	I	Y	H	I	D	E	E	E	T	P	Y	L	V	K	L	P	V	P	P	E	K	V	T	L	T	D	F	K	N	V	L	S	N	R	V	Y	K	F	F	F	K
A0A3Q0G2C2	Alligator_sinensis	DVL1	-	-	-	-	-	-	-	-	-	-	-	-	-	-	-	-	-	-	-	-	M	P	G	L	P	T	S	-	-	-	-	-	-	-	-	-	-	-	-	-	-	-	-	-	-	-	-
A0A663EZ70	Aquila_chrysaetos_chrysaetos	DVL1	M	A	E	T	K	I	I	Y	H	I	D	E	E	E	T	P	Y	L	V	K	L	P	V	P	P	E	K	V	T	L	A	D	F	K	N	V	L	S	N	R	V	Y	K	F	F	F	K
A0A2I0M3F5	Columba_livia	DVL1	-	-	-	-	-	-	-	-	-	-	-	-	-	-	-	-	-	-	-	-	-	-	-	-	-	-	-	-	-	-	-	-	-	-	-	-	-	-	-	-	-	-	-	-	-	-	-
A0A1V4KNP6	Patagioenas_fasciata_monilis	DVL1	-	-	-	-	-	-	-	-	-	-	-	-	-	-	-	-	-	-	-	-	-	-	-	-	-	-	-	-	-	M	K	S	F	T	G	V	R	D	A	I	M	-	-	-	-	-	-
A0A218UPU7	Lonchura_striata_domestica	DVL1	M	A	E	T	K	I	I	Y	H	I	D	E	E	E	T	P	Y	L	V	K	L	P	V	P	P	E	K	V	T	L	A	D	F	K	N	V	L	S	N	R	V	Y	K	F	F	F	K
H0YY89	Taeniopygia_guttata	DVL1	M	A	E	T	K	I	I	Y	H	I	D	E	E	E	T	P	Y	L	V	K	L	P	V	P	P	E	K	V	T	L	A	D	F	K	N	V	L	S	N	R	V	Y	K	F	F	F	K
U3IF56	Anas_platyrhynchos_platyrhynchos	DVL1	M	A	E	T	K	I	I	Y	H	I	D	E	E	E	T	P	Y	L	V	K	L	P	V	P	P	E	K	V	T	L	A	D	F	K	N	V	L	S	N	R	V	Y	K	F	F	F	K
A0A803XQL3	Meleagris_gallopavo	DVL1	-	-	-	-	-	-	-	-	-	M	S	G	C	A	V	T	A	K	Q	R	-	-	-	-	-	-	-	-	-	-	-	-	-	-	-	-	-	-	-	-	-	-	-	-	-	-	-
A0A8V0Z476	Gallus_gallus	DVL1	M	A	E	T	K	I	I	Y	H	I	D	E	E	E	T	P	Y	L	V	K	L	P	V	P	P	E	K	V	T	L	A	D	F	K	N	V	L	S	N	R	V	Y	K	F	F	F	K
A0A8J0T2L8	Xenopus_laevis	DVL1	M	A	E	T	K	I	I	Y	H	I	D	E	E	E	T	P	Y	L	V	K	L	P	V	P	P	E	K	V	T	L	A	D	F	K	N	V	L	S	N	R	V	Y	K	F	F	F	K
A0A6I8RBY1	Xenopus_tropicalis	DVL1	M	A	E	T	K	I	I	Y	H	I	D	E	E	E	T	P	Y	L	V	K	L	P	V	P	P	E	K	V	T	L	A	D	F	K	N	V	L	S	N	R	V	Y	K	F	F	F	K
A0A4W4HHJ3	Electrophorus_electricus	DVL1	M	A	E	T	K	I	I	Y	H	I	D	E	E	E	T	P	Y	L	V	K	L	T	V	S	P	E	K	V	T	L	A	D	F	K	N	V	L	S	N	R	V	Y	K	F	F	F	K
A0A2R8QN77	Danio_rerio	DVL1	M	A	E	T	K	I	I	Y	H	I	D	E	E	E	T	P	Y	L	V	K	L	S	V	A	P	E	K	V	T	L	A	D	F	K	N	V	L	S	N	R	V	Y	K	F	F	F	K
A0A8M6YW38	Danio_rerio	DVL1	M	A	E	T	K	I	I	Y	H	I	D	E	E	E	T	P	Y	L	V	K	L	S	V	S	P	E	K	V	T	L	A	D	F	K	N	V	L	N	N	R	V	Y	K	F	F	F	K
A0A8M2BGK1	Danio_rerio	DVL1	M	A	E	T	K	I	I	Y	H	I	D	E	E	E	T	P	Y	L	V	K	L	S	V	A	P	E	K	V	T	L	A	D	F	K	N	V	L	S	N	R	V	Y	K	F	F	F	K
A0A674B2J0	Salmo_trutta	DVL1	M	A	E	T	K	I	I	Y	H	I	D	E	E	E	T	P	Y	L	V	K	L	S	V	S	P	E	K	V	T	L	A	D	F	K	N	V	L	N	N	R	V	Y	K	F	F	F	K
A0A673CD92	Sphaeramia_orbicularis	DVL1	M	A	E	T	K	I	I	Y	H	I	D	E	E	E	T	P	Y	L	V	K	L	S	V	S	P	E	K	V	T	L	A	D	F	K	N	V	L	N	N	R	V	Y	K	F	F	F	K
A0A671VG21	Sparus_aurata	DVL1	M	A	E	T	K	I	I	Y	H	I	D	E	E	E	T	P	Y	L	V	K	L	S	V	S	P	E	K	V	T	L	A	D	F	K	N	V	L	N	N	R	V	Y	K	F	F	F	K
A0A674MVL5	Takifugu_rubripes	DVL1	-	-	-	-	-	-	-	-	-	-	-	-	-	M	P	G	F	S	L	R	T	R	S	C	V	S	R	V	T	L	A	D	F	K	N	V	L	N	N	R	V	Y	K	F	F	F	K
I3KJK3	Oreochromis_niloticus	DVL1	M	A	E	T	K	I	I	Y	H	I	D	E	E	E	T	P	Y	L	V	K	L	S	V	P	P	E	K	V	T	L	A	D	F	K	N	V	L	N	N	R	V	Y	K	F	F	F	K
A0A672JCM3	Salarias_fasciatus	DVL1	M	A	E	T	K	I	I	Y	H	I	D	E	E	E	T	P	Y	L	V	K	L	S	V	S	P	E	K	V	T	L	A	D	F	K	N	V	L	N	N	R	V	Y	K	F	F	F	K
A0A3B3IEA9	Oryzias_latipes	DVL1	M	A	E	T	K	I	I	Y	H	I	D	E	E	E	T	P	Y	L	V	K	L	S	V	S	P	E	K	V	T	L	A	D	F	K	N	V	L	N	N	R	V	Y	K	F	F	F	K
A0A087X2X0	Poecilia_formosa	DVL1	M	A	E	T	K	I	I	Y	H	I	D	E	E	E	T	P	Y	L	V	K	L	S	V	P	P	E	K	V	T	L	A	D	F	K	N	V	L	N	N	R	V	Y	K	F	F	F	K
A0A2I4BF72	Austrofundulus_limnaeus	DVL1	M	A	E	T	K	I	I	Y	H	I	D	E	E	E	T	P	Y	L	V	K	L	S	V	S	P	E	K	V	T	L	A	D	F	K	N	V	L	N	N	R	V	Y	K	F	F	F	K
A0A1A8B4B9	Nothobranchius_furzeri	DVL1	M	A	E	T	K	I	I	Y	H	I	D	E	E	E	T	P	Y	L	V	K	L	S	V	S	P	E	K	V	T	L	A	D	F	K	N	V	L	N	N	R	V	Y	K	F	F	F	K
A0A4W3HGB0	Callorhinchus_milii	DVL1	-	-	-	-	-	-	-	-	-	-	-	-	-	-	-	-	-	-	-	-	-	-	-	-	-	-	-	-	-	-	-	-	-	-	-	-	-	-	-	-	-	-	-	-	-	-	-
A0A6J1ZGD8	Acinonyx_jubatus	DVL1	M	A	E	T	K	I	I	Y	H	M	D	E	E	E	T	P	Y	L	V	K	L	P	V	A	P	E	R	V	T	L	A	D	F	K	N	V	L	S	N	R	V	Y	K	F	F	F	K
A0A850YQ46	Aegithalos_caudatus	DVL1	-	-	-	-	-	-	-	-	-	-	-	-	-	-	-	-	-	-	-	-	-	-	-	-	-	-	-	-	-	-	-	-	-	-	-	-	-	-	-	-	-	-	-	-	-	-	-
A0A7K6UJN1	Aegotheles_bennettii	DVL1	-	-	-	-	-	-	-	-	-	-	-	-	-	-	-	-	-	-	-	-	-	-	-	-	-	-	-	-	-	-	-	-	-	-	-	-	-	-	-	-	-	-	-	-	-	-	-
A0A7L2BQP8	Alaudala_cheleensis	DVL1	-	-	-	-	-	-	-	-	-	-	-	-	-	-	-	-	-	-	-	-	-	-	-	-	-	-	-	-	-	-	-	-	-	-	-	-	-	-	-	-	-	-	-	-	-	-	-
A0A7K6YY15	Alca_torda	DVL1	-	-	-	-	-	-	-	-	-	-	-	-	-	-	-	-	-	-	-	-	-	-	-	-	-	-	-	-	-	-	-	-	-	-	-	-	-	-	-	-	-	-	-	-	-	-	-
A0A7K8HAA2	Aleadryas_rufinucha	DVL1	-	-	-	-	-	-	-	-	-	-	-	-	-	-	-	-	-	-	-	-	-	-	-	-	-	-	-	-	-	-	-	-	-	-	-	-	-	-	-	-	-	-	-	-	-	-	-
A0A7L0WUT7	Alectura_lathami	DVL1	-	-	-	-	-	-	-	-	-	-	-	-	-	-	-	-	-	-	-	-	-	-	-	-	-	-	-	-	-	-	-	-	-	-	-	-	-	-	-	-	-	-	-	-	-	-	-
A0A7L4F598	Alopecoenas_beccarii	DVL1	-	-	-	-	-	-	-	-	-	-	-	-	-	-	-	-	-	-	-	-	-	-	-	-	-	-	-	-	-	-	-	-	-	-	-	-	-	-	-	-	-	-	-	-	-	-	-
A0A7L0LWQ4	Amazona_guildingii	DVL1	-	-	-	-	-	-	-	-	-	-	-	-	-	-	-	-	-	-	-	-	-	-	-	-	-	-	-	-	-	-	-	-	-	-	-	-	-	-	-	-	-	-	-	-	-	-	-
A0A3Q1KF63	Anabas_testudineus	DVL1	M	A	E	T	K	I	I	Y	H	I	D	E	E	E	T	P	Y	L	V	K	L	S	V	S	P	E	K	V	T	L	A	D	F	K	N	V	L	N	N	R	V	Y	K	F	F	F	K
A0A851Q3F4	Anhinga_anhinga	DVL1	-	-	-	-	-	-	-	-	-	-	-	-	-	-	-	-	-	-	-	-	-	-	-	-	-	-	-	-	-	-	-	-	-	-	-	-	-	-	-	-	-	-	-	-	-	-	-
A0A8B9BPX6	Anser_brachyrhynchus	DVL1	M	A	E	T	K	I	I	Y	H	I	D	E	E	E	T	P	Y	L	V	K	L	P	V	P	P	E	K	V	T	L	A	D	F	K	N	V	L	S	N	R	V	Y	K	F	F	F	K
A0A7K9VDA6	Anseranas_semipalmata	DVL1	-	-	-	-	-	-	-	-	-	-	-	-	-	-	-	-	-	-	-	-	-	-	-	-	-	-	-	-	-	-	-	-	-	-	-	-	-	-	-	-	-	-	-	-	-	-	-
A0A7L2EK78	Anthoscopus_minutus	DVL1	-	-	-	-	-	-	-	-	-	-	-	-	-	-	-	-	-	-	-	-	-	-	-	-	-	-	-	-	-	-	-	-	-	-	-	-	-	-	-	-	-	-	-	-	-	-	-
A0A7K7C9Z8	Aphelocoma_coerulescens	DVL1	-	-	-	-	-	-	-	-	-	-	-	-	-	-	-	-	-	-	-	-	-	-	-	-	-	-	-	-	-	-	-	-	-	-	-	-	-	-	-	-	-	-	-	-	-	-	-
A0A7L1TJE0	Aramus_guarauna	DVL1	-	-	-	-	-	-	-	-	-	-	-	-	-	-	-	-	-	-	-	-	-	-	-	-	-	-	-	-	-	-	-	-	-	-	-	-	-	-	-	-	-	-	-	-	-	-	-
A0A7K8KTC1	Ardeotis_kori	DVL1	-	-	-	-	-	-	-	-	-	-	-	-	-	-	-	-	-	-	-	-	-	-	-	-	-	-	-	-	-	-	-	-	-	-	-	-	-	-	-	-	-	-	-	-	-	-	-
A0A7L0HK38	Arenaria_interpres	DVL1	-	-	-	-	-	-	-	-	-	-	-	-	-	-	-	-	-	-	-	-	-	-	-	-	-	-	-	-	-	-	-	-	-	-	-	-	-	-	-	-	-	-	-	-	-	-	-
A0A7K7KWD3	Asarcornis_scutulata	DVL1	-	-	-	-	-	-	-	-	-	-	-	-	-	-	-	-	-	-	-	-	-	-	-	-	-	-	-	-	-	-	-	-	-	-	-	-	-	-	-	-	-	-	-	-	-	-	-
A0A852PBZ5	Atrichornis_clamosus	DVL1	-	-	-	-	-	-	-	-	-	-	-	-	-	-	-	-	-	-	-	-	-	-	-	-	-	-	-	-	-	-	-	-	-	-	-	-	-	-	-	-	-	-	-	-	-	-	-
A0A6J3E0Q1	Aythya_fuligula	DVL1	M	A	E	T	K	I	I	Y	H	I	D	E	E	E	T	P	Y	L	V	K	L	P	V	P	P	E	K	V	T	L	A	D	F	K	N	V	L	S	N	R	V	Y	K	F	F	F	K
A0A8B8X6I6	Balaenoptera_musculus	DVL1	M	A	E	T	K	I	I	Y	H	M	D	E	E	E	T	P	Y	L	V	K	L	P	V	A	P	E	R	V	T	L	A	D	F	K	N	V	L	S	N	R	V	Y	K	F	F	F	K
A0A7K9ESB6	Baryphthengus_martii	DVL1	-	-	-	-	-	-	-	-	-	-	-	-	-	-	-	-	-	-	-	-	-	-	-	-	-	-	-	-	-	-	-	-	-	-	-	-	-	-	-	-	-	-	-	-	-	-	-
A0A6P3I1E3	Bison_bison_bison	DVL1	M	A	E	T	K	I	I	Y	H	M	D	E	E	E	T	P	Y	L	V	K	L	P	V	A	P	E	R	V	T	L	A	D	F	K	N	V	L	S	N	R	V	Y	K	F	F	F	K
A0A7L1M8R4	Bombycilla_garrulus	DVL1	-	-	-	-	-	-	-	-	-	-	-	-	-	-	-	-	-	-	-	-	-	-	-	-	-	-	-	-	-	-	-	-	-	-	-	-	-	-	-	-	-	-	-	-	-	-	-
A0A6P5D0F8	Bos_indicus	DVL1	M	A	E	T	K	I	I	Y	H	M	D	E	E	E	T	P	Y	L	V	K	L	P	V	A	P	E	R	V	T	L	A	D	F	K	N	V	L	S	N	R	V	Y	K	F	F	F	K
A0A8B9XCK4	Bos_mutus_grunniens	DVL1	M	A	E	T	K	I	I	Y	H	M	D	E	E	E	T	P	Y	L	V	K	L	P	V	A	P	E	R	V	T	L	A	D	F	K	N	V	L	S	N	R	V	Y	K	F	F	F	K
A0A7L2V837	Brachypteracias_leptosomus	DVL1	-	-	-	-	-	-	-	-	-	-	-	-	-	-	-	-	-	-	-	-	-	-	-	-	-	-	-	-	-	-	-	-	-	-	-	-	-	-	-	-	-	-	-	-	-	-	-
A0A7K9HK27	Bucco_capensis	DVL1	-	-	-	-	-	-	-	-	-	-	-	-	-	-	-	-	-	-	-	-	-	-	-	-	-	-	-	-	-	-	-	-	-	-	-	-	-	-	-	-	-	-	-	-	-	-	-
A0A7K4YL04	Bucorvus_abyssinicus	DVL1	-	-	-	-	-	-	-	-	-	-	-	-	-	-	-	-	-	-	-	-	-	-	-	-	-	-	-	-	-	-	-	-	-	-	-	-	-	-	-	-	-	-	-	-	-	-	-
A0A7L4KPN8	Callaeas_wilsoni	DVL1	-	-	-	-	-	-	-	-	-	-	-	-	-	-	-	-	-	-	-	-	-	-	-	-	-	-	-	-	-	-	-	-	-	-	-	-	-	-	-	-	-	-	-	-	-	-	-
A0A7K6T380	Caloenas_nicobarica	DVL1	-	-	-	-	-	-	-	-	-	-	-	-	-	-	-	-	-	-	-	-	-	-	-	-	-	-	-	-	-	-	-	-	-	-	-	-	-	-	-	-	-	-	-	-	-	-	-
A0A851CPV5	Calyptomena_viridis	DVL1	-	-	-	-	-	-	-	-	-	-	-	-	-	-	-	-	-	-	-	-	-	-	-	-	-	-	-	-	-	-	-	-	-	-	-	-	-	-	-	-	-	-	-	-	-	-	-
A0A851MMI5	Campylorhamphus_procurvoides	DVL1	-	-	-	-	-	-	-	-	-	-	-	-	-	-	-	-	-	-	-	-	-	-	-	-	-	-	-	-	-	-	-	-	-	-	-	-	-	-	-	-	-	-	-	-	-	-	-
A0A8C0KBS2	Canis_lupus_dingo	DVL1	M	A	E	T	K	I	I	Y	H	M	D	E	E	E	T	P	Y	L	V	K	L	P	V	A	P	E	R	V	T	L	A	D	F	K	N	V	L	S	N	R	V	Y	K	F	F	F	K
A0A7K5MSN0	Cardinalis_cardinalis	DVL1	-	-	-	-	-	-	-	-	-	-	-	-	-	-	-	-	-	-	-	-	-	-	-	-	-	-	-	-	-	-	-	-	-	-	-	-	-	-	-	-	-	-	-	-	-	-	-
A0A8C3WNJ4	Catagonus_wagneri	DVL1	M	A	E	T	K	I	I	Y	H	M	D	E	E	E	T	P	Y	L	V	K	L	P	V	A	P	E	R	V	T	L	A	D	F	K	N	V	L	S	N	R	V	Y	K	F	F	F	K
A0A7K5A0B5	Centropus_unirufus	DVL1	-	-	-	-	-	-	-	-	-	-	-	-	-	-	-	-	-	-	-	-	-	-	-	-	-	-	-	-	-	-	-	-	-	-	-	-	-	-	-	-	-	-	-	-	-	-	-
A0A7L4JZD9	Ceuthmochares_aereus	DVL1	-	-	-	-	-	-	-	-	-	-	-	-	-	-	-	-	-	-	-	-	-	-	-	-	-	-	-	-	-	-	-	-	-	-	-	-	-	-	-	-	-	-	-	-	-	-	-
A0A7L3EEB6	Chaetops_frenatus	DVL1	-	-	-	-	-	-	-	-	-	-	-	-	-	-	-	-	-	-	-	-	-	-	-	-	-	-	-	-	-	-	-	-	-	-	-	-	-	-	-	-	-	-	-	-	-	-	-
A0A7K8J8M8	Chaetorhynchus_papuensis	DVL1	-	-	-	-	-	-	-	-	-	-	-	-	-	-	-	-	-	-	-	-	-	-	-	-	-	-	-	-	-	-	-	-	-	-	-	-	-	-	-	-	-	-	-	-	-	-	-
A0A7L0KLV9	Chauna_torquata	DVL1	-	-	-	-	-	-	-	-	-	-	-	-	-	-	-	-	-	-	-	-	-	-	-	-	-	-	-	-	-	-	-	-	-	-	-	-	-	-	-	-	-	-	-	-	-	-	-
A0A8C2YM49	Chinchilla_lanigera	DVL1	-	-	-	-	-	-	-	-	-	-	-	-	M	T	H	P	P	V	Y	R	-	-	-	-	-	-	-	-	-	-	-	-	-	-	-	-	-	-	-	-	-	-	-	-	-	-	-
A0A7K7EZ23	Chionis_minor	DVL1	-	-	-	-	-	-	-	-	-	-	-	-	-	-	-	-	-	-	-	-	-	-	-	-	-	-	-	-	-	-	-	-	-	-	-	-	-	-	-	-	-	-	-	-	-	-	-
A0A852BBX3	Chloropsis_cyanopogon	DVL1	-	-	-	-	-	-	-	-	-	-	-	-	-	-	-	-	-	-	-	-	-	-	-	-	-	-	-	-	-	-	-	-	-	-	-	-	-	-	-	-	-	-	-	-	-	-	-
A0A850VB58	Chloropsis_hardwickii	DVL1	-	-	-	-	-	-	-	-	-	-	-	-	-	-	-	-	-	-	-	-	-	-	-	-	-	-	-	-	-	-	-	-	-	-	-	-	-	-	-	-	-	-	-	-	-	-	-
A0A7L0TV87	Chordeiles_acutipennis	DVL1	-	-	-	-	-	-	-	-	-	-	-	-	-	-	-	-	-	-	-	-	-	-	-	-	-	-	-	-	-	-	-	-	-	-	-	-	-	-	-	-	-	-	-	-	-	-	-
A0A7K5NFR6	Chroicocephalus_maculipennis	DVL1	-	-	-	-	-	-	-	-	-	-	-	-	-	-	-	-	-	-	-	-	-	-	-	-	-	-	-	-	-	-	-	-	-	-	-	-	-	-	-	-	-	-	-	-	-	-	-
A0A8C3IDI6	Chrysemys_picta_bellii	DVL1	M	P	A	L	G	I	V	C	C	R	T	C	D	S	P	C	C	L	H	T	Q	H	C	S	A	A	E	E	R	V	F	S	-	-	-	-	-	-	-	-	-	-	-	-	-	-	-
A0A9B0WXN9	Chrysochloris_asiatica	DVL1	M	A	E	T	K	I	I	Y	H	M	D	E	E	E	T	P	Y	L	V	K	L	P	V	A	P	E	R	V	T	L	A	D	F	K	N	V	L	S	N	R	V	Y	K	F	F	F	K
A0A7K5GBE0	Chunga_burmeisteri	DVL1	-	-	-	-	-	-	-	-	-	-	-	-	-	-	-	-	-	-	-	-	-	-	-	-	-	-	-	-	-	-	-	-	-	-	-	-	-	-	-	-	-	-	-	-	-	-	-
A0A7K8VB25	Ciccaba_nigrolineata	DVL1	-	-	-	-	-	-	-	-	-	-	-	-	-	-	-	-	-	-	-	-	-	-	-	-	-	-	-	-	-	-	-	-	-	-	-	-	-	-	-	-	-	-	-	-	-	-	-
A0A7L0AWL9	Ciconia_maguari	DVL1	-	-	-	-	-	-	-	-	-	-	-	-	-	-	-	-	-	-	-	-	-	-	-	-	-	-	-	-	-	-	-	-	-	-	-	-	-	-	-	-	-	-	-	-	-	-	-
A0A7L3ZLI5	Circaetus_pectoralis	DVL1	-	-	-	S	Q	-	-	-	-	-	-	-	-	-	-	-	-	-	-	-	-	-	-	-	-	-	-	-	-	-	-	-	-	-	-	-	-	-	-	-	-	-	-	-	-	-	-
A0A7L1QY57	Cisticola_juncidis	DVL1	-	-	-	-	-	-	-	-	-	-	-	-	-	-	-	-	-	-	-	-	-	-	-	-	-	-	-	-	-	-	-	-	-	-	-	-	-	-	-	-	-	-	-	-	-	-	-
A0A6P3VMY7	Clupea_harengus	DVL1	M	A	E	T	K	I	I	Y	H	I	D	E	E	E	T	P	Y	L	V	K	L	S	V	P	P	E	K	V	T	L	A	D	F	K	N	V	L	N	N	R	V	Y	K	F	F	F	K
A0A7K8PP59	Cochlearius_cochlearius	DVL1	-	-	-	-	-	-	-	-	-	-	-	-	-	-	-	-	-	-	-	-	-	-	-	-	-	-	-	-	-	-	-	-	-	-	-	-	-	-	-	-	-	-	-	-	-	-	-
A0A7K4SC41	Columbina_picui	DVL1	-	-	-	-	-	-	-	-	-	-	-	-	-	-	-	-	-	-	-	-	-	-	-	-	-	-	-	-	-	-	-	-	-	-	-	-	-	-	-	-	-	-	-	-	-	-	-
A0A851VMW8	Copsychus_sechellarum	DVL1	-	-	-	-	-	-	-	-	-	-	-	-	-	-	-	-	-	-	-	-	-	-	-	-	-	-	-	-	-	-	-	-	-	-	-	-	-	-	-	-	-	-	-	-	-	-	-
A0A851WL51	Corvus_moneduloides	DVL1	-	-	-	-	-	-	-	-	-	-	-	-	-	-	-	-	-	-	-	-	-	-	-	-	-	-	-	-	-	-	-	-	-	-	-	-	-	-	-	-	-	-	-	-	-	-	-
A0A851L7M8	Corythaeola_cristata	DVL1	-	-	-	-	-	-	-	-	-	-	-	-	-	-	-	-	-	-	-	-	-	-	-	-	-	-	-	-	-	-	-	-	-	-	-	-	-	-	-	-	-	-	-	-	-	-	-
A0A6J2PZI8	Cottoperca_gobio	DVL1	M	A	E	T	K	I	I	Y	H	I	D	E	E	E	T	P	Y	L	V	K	L	S	V	S	P	D	K	V	T	L	A	D	F	K	N	V	L	N	N	R	V	Y	K	F	F	F	K
A0A8C2YAE3	Coturnix_japonica	DVL1	S	L	M	T	K	I	I	Y	H	I	D	E	E	E	T	P	Y	L	V	K	L	P	V	P	P	E	K	V	T	L	A	D	F	K	N	V	L	S	N	R	V	Y	K	F	F	F	K
G3I423	Cricetulus_griseus	DVL1	M	A	E	T	K	I	I	Y	H	M	D	E	E	E	T	P	Y	L	V	K	L	P	V	A	P	E	R	V	T	L	A	D	F	K	N	V	L	S	N	R	V	Y	K	F	F	F	K
A0A7M4DWL1	Crocodylus_porosus	DVL1	M	P	Q	F	A	Y	L	R	S	K	A	C	C	H	V	I	L	G	W	E	T	G	P	L	V	C	Q	S	P	-	-	-	-	-	-	-	-	-	-	-	-	-	-	-	-	-	-
A0A7K5HJX6	Crotophaga_sulcirostris	DVL1	-	-	-	-	-	-	-	-	-	-	-	-	-	-	-	-	-	-	-	-	-	-	-	-	-	-	-	-	-	-	-	-	-	-	-	-	-	-	-	-	-	-	-	-	-	-	-
A0A7K4JXS9	Crypturellus_soui	DVL1	-	-	-	-	-	-	-	-	-	-	-	-	-	-	-	-	-	-	-	-	-	-	-	-	-	-	-	-	-	-	-	-	-	-	-	-	-	-	-	-	-	-	-	-	-	-	-
A0A7K4LJC1	Crypturellus_undulatus	DVL1	-	-	-	-	-	-	-	-	-	-	-	-	-	-	-	-	-	-	-	-	-	-	-	-	-	-	-	-	-	-	-	-	-	-	-	-	-	-	-	-	-	-	-	-	-	-	-
A0A8C0VAK5	Cyanistes_caeruleus	DVL1	-	-	-	-	-	-	-	-	-	-	-	-	-	-	-	-	-	-	-	-	-	-	-	-	-	-	-	-	-	-	-	-	-	-	-	-	-	-	-	-	-	W	R	F	F	W	S
A0A8C1F9E2	Cyprinus_carpio_carpio	DVL1	M	A	E	T	K	I	I	Y	H	I	D	E	E	E	T	P	Y	L	V	K	L	T	V	S	P	E	K	A	T	L	A	D	F	K	H	V	L	N	N	R	V	Y	K	F	F	F	K
A0A7K6FI65	Daphoenositta_chrysoptera	DVL1	-	-	-	-	-	-	-	-	-	-	-	-	-	-	-	-	-	-	-	-	-	-	-	-	-	-	-	-	-	-	-	-	-	-	-	-	-	-	-	-	-	-	-	-	-	-	-
A0A8C4AI10	Denticeps_clupeoides	DVL1	M	A	E	T	K	I	I	Y	H	V	D	D	E	E	T	P	Y	L	V	K	L	S	V	S	P	E	K	V	T	L	A	D	F	K	N	V	L	S	N	R	V	Y	K	F	F	F	K
A0A8C4ER24	Dicentrarchus_labrax	DVL1	M	A	E	T	K	I	I	Y	H	I	D	E	E	E	T	P	Y	L	V	K	L	S	V	S	P	E	K	V	T	L	A	D	F	K	N	V	L	N	N	R	V	Y	K	F	F	F	K
A0A7L0A5V1	Dicrurus_megarhynchus	DVL1	-	-	-	-	-	-	-	-	-	-	-	-	-	-	-	-	-	-	-	-	-	-	-	-	-	-	-	-	-	-	-	-	-	-	-	-	-	-	-	-	-	-	-	-	-	-	-
A0A7K9AY87	Dromaius_novaehollandiae	DVL1	-	-	-	-	-	-	-	-	-	-	-	-	-	-	-	-	-	-	-	-	-	-	-	-	-	-	-	-	-	-	-	-	-	-	-	-	-	-	-	-	-	-	-	-	-	-	-
A0A7K5X5D1	Dromas_ardeola	DVL1	-	-	-	-	-	-	-	-	-	-	-	-	-	-	-	-	-	-	-	-	-	-	-	-	-	-	-	-	-	-	-	-	-	-	-	-	-	-	-	-	-	-	-	-	-	-	-
A0A7L3JZ13	Drymodes_brunneopygia	DVL1	-	-	-	-	-	-	-	-	-	-	-	-	-	-	-	-	-	-	-	-	-	-	-	-	-	-	-	-	-	-	-	-	-	-	-	-	-	-	-	-	-	-	-	-	-	-	-
A0A851EE60	Dryoscopus_gambensis	DVL1	-	-	-	-	-	-	-	-	-	-	-	-	-	-	-	-	-	-	-	-	-	-	-	-	-	-	-	-	-	-	-	-	-	-	-	-	-	-	-	-	-	-	-	-	-	-	-
A0A851UMD5	Elachura_formosa	DVL1	-	-	-	-	-	-	-	-	-	-	-	-	-	-	-	-	-	-	-	-	-	-	-	-	-	-	-	-	-	-	-	-	-	-	-	-	-	-	-	-	-	-	-	-	-	-	-
A0A7K4VPP4	Emberiza_fucata	DVL1	-	-	-	-	-	-	-	-	-	-	-	-	-	-	-	-	-	-	-	-	-	-	-	-	-	-	-	-	-	-	-	-	-	-	-	-	-	-	-	-	-	-	-	-	-	-	-
A0A851XGJ9	Eolophus_roseicapilla	DVL1	-	-	-	-	-	-	-	-	-	-	-	-	-	-	-	-	-	-	-	-	-	-	-	-	-	-	-	-	-	-	-	-	-	-	-	-	-	-	-	-	-	-	-	-	-	-	-
A0A8C4RY78	Erpetoichthys_calabaricus	DVL1	M	A	E	T	K	I	I	Y	H	I	D	E	E	E	T	P	Y	L	V	K	L	P	V	A	P	D	R	V	T	L	S	D	F	K	N	V	L	N	N	R	L	Y	K	F	F	F	K
A0A7L2XJH9	Erpornis_zantholeuca	DVL1	-	-	-	-	-	-	-	-	-	-	-	-	-	-	-	-	-	-	-	-	-	-	-	-	-	-	-	-	-	-	-	-	-	-	-	-	-	-	-	-	-	-	-	-	-	-	-
A0A7K5PV90	Erythrocercus_mccallii	DVL1	-	-	-	-	-	-	-	-	-	-	-	-	-	-	-	-	-	-	-	-	-	-	-	-	-	-	-	-	-	-	-	-	-	-	-	-	-	-	-	-	-	-	-	-	-	-	-
A0A7K8Y4H1	Eubucco_bourcierii	DVL1	-	-	-	-	-	-	-	-	-	-	-	-	-	-	-	-	-	-	-	-	-	-	-	-	-	-	-	-	-	-	-	-	-	-	-	-	-	-	-	-	-	-	-	-	-	-	-
A0A7K7VFT0	Eudromia_elegans	DVL1	-	-	-	-	-	-	-	-	-	-	-	-	-	-	-	-	-	-	-	-	-	-	-	-	-	-	-	-	-	-	-	-	-	-	-	-	-	-	-	-	-	-	-	-	-	-	-
A0A7K8D4S5	Eulacestoma_nigropectus	DVL1	-	-	-	-	-	-	-	-	-	-	-	-	-	-	-	-	-	-	-	-	-	-	-	-	-	-	-	-	-	-	-	-	-	-	-	-	-	-	-	-	-	-	-	-	-	-	-
A0A7L4DJ21	Eurystomus_gularis	DVL1	-	-	-	-	-	-	-	-	-	-	-	-	-	-	-	-	-	-	-	-	-	-	-	-	-	-	-	-	-	-	-	-	-	-	-	-	-	-	-	-	-	-	-	-	-	-	-
A0A7K6L704	Falcunculus_frontatus	DVL1	-	-	-	-	-	-	-	-	-	-	-	-	-	-	-	-	-	-	-	-	-	-	-	-	-	-	-	-	-	-	-	-	-	-	-	-	-	-	-	-	-	-	-	-	-	-	-
A0A7L0NJR8	Formicarius_rufipectus	DVL1	-	-	-	-	-	-	-	-	-	-	-	-	-	-	-	-	-	-	-	-	-	-	-	-	-	-	-	-	-	-	-	-	-	-	-	-	-	-	-	-	-	-	-	-	-	-	-
A0A7L3YXW0	Fregetta_grallaria	DVL1	-	-	-	-	-	-	-	-	-	-	-	-	-	-	-	-	-	-	-	-	-	-	-	-	-	-	-	-	-	-	-	-	-	-	-	-	-	-	-	-	-	-	-	-	-	-	-
A0A7K5AND6	Furnarius_figulus	DVL1	-	-	-	-	-	-	-	-	-	-	-	-	-	-	-	-	-	-	-	-	-	-	-	-	-	-	-	-	-	-	-	-	-	-	-	-	-	-	-	-	-	-	-	-	-	-	-
A0A8C5A225	Gadus_morhua	DVL1	M	A	E	T	K	I	I	Y	H	I	D	E	E	E	T	P	Y	L	V	K	L	S	V	S	P	E	K	V	T	L	A	D	F	K	N	V	L	N	N	R	V	Y	K	F	F	F	K
A0A7K9TBM7	Galbula_dea	DVL1	-	-	-	-	-	-	-	-	-	-	-	-	-	-	-	-	-	-	-	-	-	-	-	-	-	-	-	-	-	-	-	-	-	-	-	-	-	-	-	-	-	-	-	-	-	-	-
A0A6P8NR27	Geotrypetes_seraphini	DVL1	M	A	E	T	K	I	I	Y	H	I	D	E	E	E	T	P	Y	L	V	K	L	P	V	S	P	E	K	V	T	L	A	D	F	K	N	V	L	S	N	R	V	Y	K	F	F	F	K
A0A7L4M502	Glareola_pratincola	DVL1	-	-	-	-	-	-	-	-	-	-	-	-	-	-	-	-	-	-	-	-	-	-	-	-	-	-	-	-	-	-	-	-	-	-	-	-	-	-	-	-	-	-	-	-	-	-	-
A0A7L0RA77	Glaucidium_brasilianum	DVL1	-	-	-	-	-	-	-	-	-	-	-	-	-	-	-	-	-	-	-	-	-	-	-	-	-	-	-	-	-	-	-	-	-	-	-	-	-	-	-	-	-	-	-	-	-	-	-
A0A8C4WSK4	Gopherus_evgoodei	DVL1	M	A	E	T	K	I	I	Y	H	V	D	E	E	E	T	P	Y	L	V	K	L	P	V	P	P	E	K	V	T	L	T	D	F	K	N	V	L	S	N	R	V	Y	K	F	F	F	K
A0A8C5D5W2	Gouania_willdenowi	DVL1	M	A	E	T	K	I	I	Y	H	I	D	E	E	E	T	P	Y	L	V	K	L	C	V	S	P	E	K	V	T	L	A	D	F	K	N	V	L	N	N	R	V	Y	K	F	F	F	K
A0A7K9ADR8	Grallaria_varia	DVL1	-	-	-	-	-	-	-	-	-	-	-	-	-	-	-	-	-	-	-	-	-	-	-	-	-	-	-	-	-	-	-	-	-	-	-	-	-	-	-	-	-	-	-	-	-	-	-
A0A7K6EE69	Grantiella_picta	DVL1	-	-	-	-	-	-	-	-	-	-	-	-	-	-	-	-	-	-	-	-	-	-	-	-	-	-	-	-	-	-	-	-	-	-	-	-	-	-	-	-	-	-	-	-	-	-	-
A0A6P8TS38	Gymnodraco_acuticeps	DVL1	M	A	E	T	K	I	I	Y	H	I	D	E	E	E	T	P	Y	L	V	K	L	S	V	S	P	D	K	V	T	L	A	D	F	K	N	V	L	N	N	R	V	Y	K	F	F	F	K
A0A7L1BD46	Gymnorhina_tibicen	DVL1	-	-	-	-	-	-	-	-	-	-	-	-	-	-	-	-	-	-	-	-	-	-	-	-	-	-	-	-	-	-	-	-	-	-	-	-	-	-	-	-	-	-	-	-	-	-	-
A0A851Z5A5	Halcyon_senegalensis	DVL1	-	-	-	-	-	-	-	-	-	-	-	-	-	-	-	-	-	-	-	-	-	-	-	-	-	-	-	-	-	-	-	-	-	-	-	-	-	-	-	-	-	-	-	-	-	-	-
A0A7L2AH13	Heliornis_fulica	DVL1	-	-	-	-	-	-	-	-	-	-	-	-	-	-	-	-	-	-	-	-	-	-	-	-	-	-	-	-	-	-	-	-	-	-	-	-	-	-	-	-	-	-	-	-	-	-	-
A0A7K9D8N0	Hemiprocne_comata	DVL1	-	-	-	-	-	-	-	-	-	-	-	-	-	-	-	-	-	-	-	-	-	-	-	-	-	-	-	-	-	-	-	-	-	-	-	-	-	-	-	-	-	-	-	-	-	-	-
A0A7L0GWX5	Herpetotheres_cachinnans	DVL1	-	-	-	-	-	-	-	-	-	-	-	-	-	-	-	-	-	-	-	-	-	-	-	-	-	-	-	-	-	-	-	-	-	-	-	-	-	-	-	-	-	-	-	-	-	-	-
A0A7L1LMS8	Himantopus_himantopus	DVL1	-	-	-	-	-	-	-	-	-	-	-	-	-	-	-	-	-	-	-	-	-	-	-	-	-	-	-	-	-	-	-	-	-	-	-	-	-	-	-	-	-	-	-	-	-	-	-
A0A7L2LCS4	Hippolais_icterina	DVL1	-	-	-	-	-	-	-	-	-	-	-	-	-	-	-	-	-	-	-	-	-	-	-	-	-	-	-	-	-	-	-	-	-	-	-	-	-	-	-	-	-	-	-	-	-	-	-
A0A8B7SL23	Hipposideros_armiger	DVL1	M	A	E	T	K	I	I	Y	H	M	D	E	E	E	T	P	Y	L	V	K	L	P	V	A	P	E	R	V	T	L	A	D	F	K	N	V	L	S	N	R	V	Y	K	F	F	F	K
A0A7L4EHU1	Hirundo_rustica	DVL1	-	-	-	-	-	-	-	-	-	-	-	-	-	-	-	-	-	-	-	-	-	-	-	-	-	-	-	-	-	-	-	-	-	-	-	-	-	-	-	-	-	-	-	-	-	-	-
A0A7K5WT67	Hylia_prasina	DVL1	-	-	-	-	-	-	-	-	-	-	-	-	-	-	-	-	-	-	-	-	-	-	-	-	-	-	-	-	-	-	-	-	-	-	-	-	-	-	-	-	-	-	-	-	-	-	-
A0A7K7U4Z6	Ibidorhyncha_struthersii	DVL1	-	-	-	-	-	-	-	-	-	-	-	-	-	-	-	-	-	-	-	-	-	-	-	-	-	-	-	-	-	-	-	-	-	-	-	-	-	-	-	-	-	-	-	-	-	-	-
A0A7K6PMH9	Ifrita_kowaldi	DVL1	-	-	-	-	-	-	-	-	-	-	-	-	-	-	-	-	-	-	-	-	-	-	-	-	-	-	-	-	-	-	-	-	-	-	-	-	-	-	-	-	-	-	-	-	-	-	-
A0A7L2Y7R4	Jacana_jacana	DVL1	-	-	-	-	-	-	-	-	-	-	-	-	-	-	-	-	-	-	-	-	-	-	-	-	-	-	-	-	-	-	-	-	-	-	-	-	-	-	-	-	-	-	-	-	-	-	-
A0A8C5LKD1	Jaculus_jaculus	DVL1	M	A	E	T	K	I	I	Y	H	M	D	E	E	E	T	P	Y	L	V	K	L	P	V	A	P	E	R	V	T	L	A	D	F	K	N	V	L	S	N	R	V	Y	K	F	F	F	K
A0A7K5S9T2	Lanius_ludovicianus	DVL1	-	-	-	-	-	-	-	-	-	-	-	-	-	-	-	-	-	-	-	-	-	-	-	-	-	-	-	-	-	-	-	-	-	-	-	-	-	-	-	-	-	-	-	-	-	-	-
A0A8C5Q890	Leptobrachium_leishanense	DVL1	M	A	E	T	K	I	I	Y	H	I	D	E	E	E	T	P	Y	L	V	K	L	P	V	S	P	E	K	V	T	L	A	D	F	K	N	V	L	S	N	R	V	Y	K	F	F	F	K
A0A7L0VJ94	Leptocoma_aspasia	DVL1	-	-	-	-	-	-	-	-	-	-	-	-	-	-	-	-	-	-	-	-	-	-	-	-	-	-	-	-	-	-	-	-	-	-	-	-	-	-	-	-	-	-	-	-	-	-	-
A0A7K8E6M9	Leucopsar_rothschildi	DVL1	-	-	-	-	-	-	-	-	-	-	-	-	-	-	-	-	-	-	-	-	-	-	-	-	-	-	-	-	-	-	-	-	-	-	-	-	-	-	-	-	-	-	-	-	-	-	-
A0A7K8KJE8	Lophotis_ruficrista	DVL1	-	-	-	-	-	-	-	-	-	-	-	-	-	-	-	-	-	-	-	-	-	-	-	-	-	-	-	-	-	-	-	-	-	-	-	-	-	-	-	-	-	-	-	-	-	-	-
A0A7K6JH61	Machaerirhynchus_nigripectus	DVL1	-	-	-	-	-	-	-	-	-	-	-	-	-	-	-	-	-	-	-	-	-	-	-	-	-	-	-	-	-	-	-	-	-	-	-	-	-	-	-	-	-	-	-	-	-	-	-
A0A3Q3NHD9	Mastacembelus_armatus	DVL1	M	A	E	T	K	I	I	Y	H	I	D	E	E	E	T	P	Y	L	V	K	L	S	V	S	P	E	K	V	T	L	A	D	F	K	N	V	L	N	N	R	V	Y	K	F	F	F	K
A0A7K4Q411	Melospiza_melodia	DVL1	-	-	-	-	-	-	-	-	-	-	-	-	-	-	-	-	-	-	-	-	-	-	-	-	-	-	-	-	-	-	-	-	-	-	-	-	-	-	-	-	-	-	-	-	-	-	-
A0A7L0PCM4	Mesembrinibis_cayennensis	DVL1	-	-	-	-	-	-	-	-	-	-	-	-	-	-	-	-	-	-	-	-	-	-	-	-	-	-	-	-	-	-	-	-	-	-	-	-	-	-	-	-	-	-	-	-	-	-	-
A0A6P7ZFJ9	Microcaecilia_unicolor	DVL1	M	A	E	T	K	I	I	Y	H	I	D	E	E	E	T	P	Y	L	V	K	L	P	V	S	P	E	K	V	T	L	A	D	F	K	N	V	L	S	N	R	V	Y	K	F	F	F	K
A0A8B7H5Z9	Microcebus_murinus	DVL1	M	A	E	T	K	I	I	Y	H	M	D	E	E	E	T	P	Y	L	V	K	L	P	V	A	P	E	R	V	T	L	A	D	F	K	N	V	L	S	N	R	V	Y	K	F	F	F	K
A0A7K5K4X1	Mionectes_macconnelli	DVL1	-	-	-	-	-	-	-	-	-	-	-	-	-	-	-	-	-	-	-	-	-	-	-	-	-	-	-	-	-	-	-	-	-	-	-	-	-	-	-	-	-	-	-	-	-	-	-
A0A7K7XGF0	Mohoua_ochrocephala	DVL1	-	-	-	-	-	-	-	-	-	-	-	-	-	-	-	-	-	-	-	-	-	-	-	-	-	-	-	-	-	-	-	-	-	-	-	-	-	-	-	-	-	-	-	-	-	-	-
A0A7L3VDE1	Molothrus_ater	DVL1	-	-	-	-	-	-	-	-	-	-	-	-	-	-	-	-	-	-	-	-	-	-	-	-	-	-	-	-	-	-	-	-	-	-	-	-	-	-	-	-	-	-	-	-	-	-	-
A0A8C6DHE9	Moschus_moschiferus	DVL1	M	A	E	T	K	I	I	Y	H	M	D	E	E	E	T	P	Y	L	V	K	L	P	V	A	P	E	R	V	T	L	A	D	F	K	N	V	L	S	N	R	V	Y	K	F	F	F	K
A0A7K5C1E2	Motacilla_alba	DVL1	-	-	-	-	-	-	-	-	-	-	-	-	-	-	-	-	-	-	-	-	-	-	-	-	-	-	-	-	-	-	-	-	-	-	-	-	-	-	-	-	-	-	-	-	-	-	-
A0A7K9JH83	Myiagra_hebetior	DVL1	-	-	-	-	-	-	-	-	-	-	-	-	-	-	-	-	-	-	-	-	-	-	-	-	-	-	-	-	-	-	-	-	-	-	-	-	-	-	-	-	-	-	-	-	-	-	-
A0A8C6RDF4	Nannospalax_galili	DVL1	M	A	E	T	K	I	I	Y	H	M	D	E	E	E	T	P	Y	L	V	K	L	P	V	A	P	E	R	V	T	L	A	D	F	K	N	V	L	S	N	R	V	Y	K	F	F	F	K
A0A7K4QDJ7	Neopipo_cinnamomea	DVL1	-	-	-	-	-	-	-	-	-	-	-	-	-	-	-	-	-	-	-	-	-	-	-	-	-	-	-	-	-	-	-	-	-	-	-	-	-	-	-	-	-	-	-	-	-	-	-
A0A8C7AJZ5	Neovison_vison	DVL1	R	P	Q	T	K	I	I	Y	H	M	D	E	E	E	T	P	Y	L	V	K	L	P	V	A	P	E	R	V	T	L	A	D	F	K	N	V	L	S	N	R	V	Y	K	F	F	F	K
A0A7K7RPL3	Nesospiza_acunhae	DVL1	-	-	-	-	-	-	-	-	-	-	-	-	-	-	-	-	-	-	-	-	-	-	-	-	-	-	-	-	-	-	-	-	-	-	-	-	-	-	-	-	-	-	-	-	-	-	-
A0A852HZL9	Nicator_chloris	DVL1	-	-	-	-	-	-	-	-	-	-	-	-	-	-	-	-	-	-	-	-	-	-	-	-	-	-	-	-	-	-	-	-	-	-	-	-	-	-	-	-	-	-	-	-	-	-	-
A0A7K7WG46	Nothocercus_julius	DVL1	-	-	-	-	-	-	-	-	-	-	-	-	-	-	-	-	-	-	-	-	-	-	-	-	-	-	-	-	-	-	-	-	-	-	-	-	-	-	-	-	-	-	-	-	-	-	-
A0A7K7AWR1	Nothoprocta_ornata	DVL1	-	-	-	-	-	-	-	-	-	-	-	-	-	-	-	-	-	-	-	-	-	-	-	-	-	-	-	-	-	-	-	-	-	-	-	-	-	-	-	-	-	-	-	-	-	-	-
A0A8C6Z0M9	Nothoprocta_perdicaria	DVL1	M	A	E	T	K	I	I	Y	H	I	D	E	E	E	T	P	Y	L	V	K	L	P	V	P	P	E	K	V	T	L	A	D	F	K	N	V	L	S	N	R	V	Y	K	F	F	F	K
A0A6I9P6M3	Notothenia_coriiceps	DVL1	M	A	E	T	K	I	I	Y	H	I	D	E	E	E	T	P	Y	L	V	K	L	S	V	S	P	D	K	V	T	L	A	D	F	K	N	V	L	N	N	R	V	Y	K	F	F	F	K
A0A7K8SM25	Nyctibius_bracteatus	DVL1	-	-	-	-	-	-	-	-	-	-	-	-	-	-	-	-	-	-	-	-	-	-	-	-	-	-	-	-	-	-	-	-	-	-	-	-	-	-	-	-	-	-	-	-	-	-	-
A0A7L1I6X5	Nycticryphes_semicollaris	DVL1	-	-	-	-	-	-	-	-	-	-	-	-	-	-	-	-	-	-	-	-	-	-	-	-	-	-	-	-	-	-	-	-	-	-	-	-	-	-	-	-	-	-	-	-	-	-	-
A0A7L4C065	Nyctiprogne_leucopyga	DVL1	-	-	-	-	-	-	-	-	-	-	-	-	-	-	-	-	-	-	-	-	-	-	-	-	-	-	-	-	-	-	-	-	-	-	-	-	-	-	-	-	-	-	-	-	-	-	-
A0A7K8TNQ0	Oceanites_oceanicus	DVL1	-	-	-	-	-	-	-	-	-	-	-	-	-	-	-	-	-	-	-	-	-	-	-	-	-	-	-	-	-	-	-	-	-	-	-	-	-	-	-	-	-	-	-	-	-	-	-
A0A7K9MFQ6	Oceanodroma_tethys	DVL1	-	-	-	-	-	-	-	-	-	-	-	-	-	-	-	-	-	-	-	-	-	-	-	-	-	-	-	-	-	-	-	-	-	-	-	-	-	-	-	-	-	-	-	-	-	-	-
A0A6P3F675	Octodon_degus	DVL1	M	A	E	T	K	I	I	Y	H	M	D	E	E	E	T	P	Y	L	V	K	L	P	V	A	P	E	R	V	T	L	A	D	F	K	N	V	L	S	N	R	V	Y	K	F	F	F	K
A0A6J0VVE8	Odocoileus_virginianus_texanus	DVL1	M	A	E	T	K	I	I	Y	H	M	D	E	E	E	T	P	Y	L	V	K	L	P	V	A	P	E	R	V	T	L	A	D	F	K	N	V	L	S	N	R	V	Y	K	F	F	F	K
A0A7K9Y8D9	Odontophorus_gujanensis	DVL1	-	-	-	-	-	-	-	-	-	-	-	-	-	-	-	-	-	-	-	-	-	-	-	-	-	-	-	-	-	-	-	-	-	-	-	-	-	-	-	-	-	-	-	-	-	-	-
A0A7K5ZP32	Onychorhynchus_coronatus	DVL1	-	-	-	-	-	-	-	-	-	-	-	-	-	-	-	-	-	-	-	-	-	-	-	-	-	-	-	-	-	-	-	-	-	-	-	-	-	-	-	-	-	-	-	-	-	-	-
A0A7K6K6W0	Oreocharis_arfaki	DVL1	-	-	-	-	-	-	-	-	-	-	-	-	-	-	-	-	-	-	-	-	-	-	-	-	-	-	-	-	-	-	-	-	-	-	-	-	-	-	-	-	-	-	-	-	-	-	-
A0A7L3MZJ1	Oreotrochilus_melanogaster	DVL1	-	-	-	-	-	-	-	-	-	-	-	-	-	-	-	-	-	-	-	-	-	-	-	-	-	-	-	-	-	-	-	-	-	-	-	-	-	-	-	-	-	-	-	-	-	-	-
A0A7K6DR90	Origma_solitaria	DVL1	-	-	-	-	-	-	-	-	-	-	-	-	-	-	-	-	-	-	-	-	-	-	-	-	-	-	-	-	-	-	-	-	-	-	-	-	-	-	-	-	-	-	-	-	-	-	-
A0A7L1PMT0	Oriolus_oriolus	DVL1	-	-	-	-	-	-	-	-	-	-	-	-	-	-	-	-	-	-	-	-	-	-	-	-	-	-	-	-	-	-	-	-	-	-	-	-	-	-	-	-	-	-	-	-	-	-	-
A0A7K8G4J4	Orthonyx_spaldingii	DVL1	-	-	-	-	-	-	-	-	-	-	-	-	-	-	-	-	-	-	-	-	-	-	-	-	-	-	-	-	-	-	-	-	-	-	-	-	-	-	-	-	-	-	-	-	-	-	-
A0A8B7AC34	Orycteropus_afer_afer	DVL1	-	-	-	-	-	-	-	-	-	M	D	E	E	E	T	P	Y	L	V	K	L	P	V	A	P	E	R	V	T	L	A	D	F	K	N	V	L	S	N	R	V	Y	K	F	F	F	K
A0A7L0ZUV8	Oxyruncus_cristatus	DVL1	-	-	-	-	-	-	-	-	-	-	-	-	-	-	-	-	-	-	-	-	-	-	-	-	-	-	-	-	-	-	-	-	-	-	-	-	-	-	-	-	-	-	-	-	-	-	-
A0A7K9PDZ8	Pachycephala_philippinensis	DVL1	-	-	-	-	-	-	-	-	-	-	-	-	-	-	-	-	-	-	-	-	-	-	-	-	-	-	-	-	-	-	-	-	-	-	-	-	-	-	-	-	-	-	-	-	-	-	-
A0A7K5DCA9	Pachyramphus_minor	DVL1	-	-	-	-	-	-	-	-	-	-	-	-	-	-	-	-	-	-	-	-	-	-	-	-	-	-	-	-	-	-	-	-	-	-	-	-	-	-	-	-	-	-	-	-	-	-	-
A0A8C8XK81	Panthera_leo	DVL1	M	A	E	T	K	I	I	Y	H	M	D	E	E	E	T	P	Y	L	V	K	L	P	V	A	P	E	R	V	T	L	A	D	F	K	N	V	L	S	N	R	V	Y	K	F	F	F	K
A0A6P7IBE0	Parambassis_ranga	DVL1	M	A	E	T	K	I	I	Y	H	I	D	E	E	E	T	P	Y	L	V	K	L	S	V	S	P	E	K	V	T	L	A	D	F	K	N	V	L	N	N	R	V	Y	K	F	F	F	K
A0A7K6NRF3	Pedionomus_torquatus	DVL1	-	-	-	-	-	-	-	-	-	-	-	-	-	-	-	-	-	-	-	-	-	-	-	-	-	-	-	-	-	-	-	-	-	-	-	-	-	-	-	-	-	-	-	-	-	-	-
A0A7L3BRZ0	Pelecanoides_urinatrix	DVL1	-	-	-	-	-	-	-	-	-	-	-	-	-	-	-	-	-	-	-	-	-	-	-	-	-	-	-	-	-	-	-	-	-	-	-	-	-	-	-	-	-	-	-	-	-	-	-
A0A851P6B8	Penelope_pileata	DVL1	-	-	-	-	-	-	-	-	-	-	-	-	-	-	-	-	-	-	-	-	-	-	-	-	-	-	-	-	-	-	-	-	-	-	-	-	-	-	-	-	-	-	-	-	-	-	-
A0A6I9LXS3	Peromyscus_maniculatus_bairdii	DVL1	M	A	E	T	K	I	I	Y	H	M	D	E	E	E	T	P	Y	L	V	K	L	P	V	A	P	E	R	V	T	L	A	D	F	K	N	V	L	S	N	R	V	Y	K	F	F	F	K
A0A7L4AW95	Phaetusa_simplex	DVL1	-	-	-	-	-	-	-	-	-	-	-	-	-	-	-	-	-	-	-	-	-	-	-	-	-	-	-	-	-	-	-	-	-	-	-	-	-	-	-	-	-	-	-	-	-	-	-
A0A7L1U0C7	Phainopepla_nitens	DVL1	-	-	-	-	-	-	-	-	-	-	-	-	-	-	-	-	-	-	-	-	-	-	-	-	-	-	-	-	-	-	-	-	-	-	-	-	-	-	-	-	-	-	-	-	-	-	-
A0A6P5JCV8	Phascolarctos_cinereus	DVL1	M	A	E	T	K	I	I	Y	H	M	D	E	E	E	T	P	Y	L	V	K	L	P	V	A	P	E	R	V	T	L	A	D	F	K	S	V	L	S	N	R	A	Y	K	F	F	F	K
A0A7K7CZA7	Pheucticus_melanocephalus	DVL1	-	-	-	-	-	-	-	-	-	-	-	-	-	-	-	-	-	-	-	-	-	-	-	-	-	-	-	-	-	-	-	-	-	-	-	-	-	-	-	-	-	-	-	-	-	-	-
A0A6J2LRJ9	Phyllostomus_discolor	DVL1	M	A	E	T	K	I	I	Y	H	M	D	E	E	E	T	P	Y	L	V	K	L	P	V	A	P	E	R	V	T	L	A	D	F	K	N	V	L	S	N	R	V	Y	K	F	F	F	K
A0A2Y9SR89	Physeter_macrocephalus	DVL1	M	A	E	T	K	I	I	Y	H	M	D	E	E	E	T	P	Y	L	V	K	L	P	V	A	P	E	R	V	T	L	A	D	F	K	N	V	L	S	N	R	V	Y	K	F	F	F	K
A0A8C9HAJ3	Piliocolobus_tephrosceles	DVL1	M	A	E	T	K	I	I	Y	H	M	D	E	E	E	T	P	Y	L	V	K	L	P	V	A	P	E	R	V	T	L	A	D	F	K	N	V	L	S	N	R	V	Y	K	F	F	F	K
A0A6J2HA84	Pipra_filicauda	DVL1	M	A	E	T	K	I	I	Y	H	I	D	E	E	E	T	P	Y	L	V	K	L	P	V	P	P	E	K	V	T	L	A	D	F	K	N	V	L	S	N	R	V	Y	K	F	F	F	K
A0A7L0IXY9	Piprites_chloris	DVL1	-	-	-	-	-	-	-	-	-	-	-	-	-	-	-	-	-	-	-	-	-	-	-	-	-	-	-	-	-	-	-	-	-	-	-	-	-	-	-	-	-	-	-	-	-	-	-
A0A851FAH3	Pitta_sordida	DVL1	-	-	-	-	-	-	-	-	-	-	-	-	-	-	-	-	-	-	-	-	-	-	-	-	-	-	-	-	-	-	-	-	-	-	-	-	-	-	-	-	-	-	-	-	-	-	-
A0A7K5V7W1	Platysteira_castanea	DVL1	-	-	-	-	-	-	-	-	-	-	-	-	-	-	-	-	-	-	-	-	-	-	-	-	-	-	-	-	-	-	-	-	-	-	-	-	-	-	-	-	-	-	-	-	-	-	-
A0A7L0Y0K1	Ploceus_nigricollis	DVL1	-	-	-	-	-	-	-	-	-	-	-	-	-	-	-	-	-	-	-	-	-	-	-	-	-	-	-	-	-	-	-	-	-	-	-	-	-	-	-	-	-	-	-	-	-	-	-
A0A7L3DLB7	Pluvianellus_socialis	DVL1	-	-	-	-	-	-	-	-	-	-	-	-	-	-	-	-	-	-	-	-	-	-	-	-	-	-	-	-	-	-	-	-	-	-	-	-	-	-	-	-	-	-	-	-	-	-	-
A0A7L4GRQ5	Podargus_strigoides	DVL1	-	-	-	-	-	-	-	-	-	-	-	-	-	-	-	-	-	-	-	-	-	-	-	-	-	-	-	-	-	-	-	-	-	-	-	-	-	-	-	-	-	-	-	-	-	-	-
A0A7L0SXM2	Podilymbus_podiceps	DVL1	-	-	-	-	-	-	-	-	-	-	-	-	-	-	-	-	-	-	-	-	-	-	-	-	-	-	-	-	-	-	-	-	-	-	-	-	-	-	-	-	-	-	-	-	-	-	-
A0A7K7R5R0	Poecile_atricapillus	DVL1	-	-	-	-	-	-	-	-	-	-	-	-	-	-	-	-	-	-	-	-	-	-	-	-	-	-	-	-	-	-	-	-	-	-	-	-	-	-	-	-	-	-	-	-	-	-	-
A0A6J0SNP0	Pogona_vitticeps	DVL1	M	A	E	T	K	I	I	Y	H	I	D	E	E	E	T	P	Y	L	V	K	L	P	V	A	P	E	K	V	T	L	A	D	F	K	N	V	L	S	N	R	V	Y	K	F	F	F	K
A0A7K5FFZ1	Probosciger_aterrimus	DVL1	-	-	-	-	-	-	-	-	-	-	-	-	-	-	-	-	-	-	-	-	-	-	-	-	-	-	-	-	-	-	-	-	-	-	-	-	-	-	-	-	-	-	-	-	-	-	-
A0A8C8ZGX3	Prolemur_simus	DVL1	M	A	E	T	K	I	I	Y	H	M	D	E	E	E	T	P	Y	L	V	K	L	P	V	A	P	E	R	V	T	L	A	D	F	K	N	V	L	S	N	R	V	Y	K	F	F	F	K
A0A7K6Y117	Promerops_cafer	DVL1	-	-	-	-	-	-	-	-	-	-	-	-	-	-	-	-	-	-	-	-	-	-	-	-	-	-	-	-	-	-	-	-	-	-	-	-	-	-	-	-	-	-	-	-	-	-	-
A0A7K9CMD0	Psilopogon_haemacephalus	DVL1	-	-	-	-	-	-	-	-	-	-	-	-	-	-	-	-	-	-	-	-	-	-	-	-	-	-	-	-	-	-	-	-	-	-	-	-	-	-	-	-	-	-	-	-	-	-	-
A0A7K9WZ49	Psophia_crepitans	DVL1	-	-	-	-	-	-	-	-	-	-	-	-	-	-	-	-	-	-	-	-	-	-	-	-	-	-	-	-	-	-	-	-	-	-	-	-	-	-	-	-	-	-	-	-	-	-	-
A0A7K5Y759	Pterocles_burchelli	DVL1	-	-	-	-	-	-	-	-	-	-	-	-	-	-	-	-	-	-	-	-	-	-	-	-	-	-	-	-	-	-	-	-	-	-	-	-	-	-	-	-	-	-	-	-	-	-	-
A0A6P3RDV6	Pteropus_vampyrus	DVL1	-	-	-	-	-	-	-	-	-	-	-	-	-	-	-	-	-	-	-	-	-	-	V	A	P	E	R	V	T	L	A	D	F	K	N	V	L	S	N	R	V	Y	K	F	F	F	K
A0A852NDA9	Pteruthius_melanotis	DVL1	-	-	-	-	-	-	-	-	-	-	-	-	-	-	-	-	-	-	-	-	-	-	-	-	-	-	-	-	-	-	-	-	-	-	-	-	-	-	-	-	-	-	-	-	-	-	-
A0A7K6BJY9	Ptilonorhynchus_violaceus	DVL1	-	-	-	-	-	-	-	-	-	-	-	-	-	-	-	-	-	-	-	-	-	-	-	-	-	-	-	-	-	-	-	-	-	-	-	-	-	-	-	-	-	-	-	-	-	-	-
A0A7K8MS19	Ptilorrhoa_leucosticta	DVL1	-	-	-	-	-	-	-	-	-	-	-	-	-	-	-	-	-	-	-	-	-	-	-	-	-	-	-	-	-	-	-	-	-	-	-	-	-	-	-	-	-	-	-	-	-	-	-
A0A6P6INT4	Puma_concolor	DVL1	M	A	E	T	K	I	I	Y	H	M	D	E	E	E	T	P	Y	L	V	K	L	P	V	A	P	E	R	V	T	L	A	D	F	K	N	V	L	S	N	R	V	Y	K	F	F	F	K
A0A7L2F7J2	Quiscalus_mexicanus	DVL1	-	-	-	-	-	-	-	-	-	-	-	-	-	-	-	-	-	-	-	-	-	-	-	-	-	-	-	-	-	-	-	-	-	-	-	-	-	-	-	-	-	-	-	-	-	-	-
A0A7K4X4J3	Regulus_satrapa	DVL1	-	-	-	-	-	-	-	-	-	-	-	-	-	-	-	-	-	-	-	-	-	-	-	-	-	-	-	-	-	-	-	-	-	-	-	-	-	-	-	-	-	-	-	-	-	-	-
A0A7K9LJX6	Rhabdornis_inornatus	DVL1	-	-	-	-	-	-	-	-	-	-	-	-	-	-	-	-	-	-	-	-	-	-	-	-	-	-	-	-	-	-	-	-	-	-	-	-	-	-	-	-	-	-	-	-	-	-	-
A0A7L2NA11	Rhadina_sibilatrix	DVL1	-	-	-	-	-	-	-	-	-	-	-	-	-	-	-	-	-	-	-	-	-	-	-	-	-	-	-	-	-	-	-	-	-	-	-	-	-	-	-	-	-	-	-	-	-	-	-
A0A7K8CIG2	Rhagologus_leucostigma	DVL1	-	-	-	-	-	-	-	-	-	-	-	-	-	-	-	-	-	-	-	-	-	-	-	-	-	-	-	-	-	-	-	-	-	-	-	-	-	-	-	-	-	-	-	-	-	-	-
A0A7L1NM56	Rhinopomastus_cyanomelas	DVL1	-	-	-	-	-	-	-	-	-	-	-	-	-	-	-	-	-	-	-	-	-	-	-	-	-	-	-	-	-	-	-	-	-	-	-	-	-	-	-	-	-	-	-	-	-	-	-
A0A7K8SEB8	Rhodinocichla_rosea	DVL1	-	-	-	-	-	-	-	-	-	-	-	-	-	-	-	-	-	-	-	-	-	-	-	-	-	-	-	-	-	-	-	-	-	-	-	-	-	-	-	-	-	-	-	-	-	-	-
A0A7K6RQD8	Rhynochetos_jubatus	DVL1	-	-	-	S	Q	-	-	-	-	-	-	-	-	-	-	-	-	-	-	-	-	-	-	-	-	-	-	-	-	-	-	-	-	-	-	-	-	-	-	-	-	-	-	-	-	-	-
A0A7L3T523	Rissa_tridactyla	DVL1	-	-	-	-	-	-	-	-	-	-	-	-	-	-	-	-	-	-	-	-	-	-	-	-	-	-	-	-	-	-	-	-	-	-	-	-	-	-	-	-	-	-	-	-	-	-	-
A0A7L0D773	Rostratula_benghalensis	DVL1	-	-	-	-	-	-	-	-	-	-	-	-	-	-	-	-	-	-	-	-	-	-	-	-	-	-	-	-	-	-	-	-	-	-	-	-	-	-	-	-	-	-	-	-	-	-	-
A0A7L1JHG5	Rynchops_niger	DVL1	-	-	-	-	-	-	-	-	-	-	-	-	-	-	-	-	-	-	-	-	-	-	-	-	-	-	-	-	-	-	-	-	-	-	-	-	-	-	-	-	-	-	-	-	-	-	-
A0A7L2HC84	Sagittarius_serpentarius	DVL1	-	-	-	-	-	-	-	-	-	-	-	-	-	-	-	-	-	-	-	-	-	-	-	-	-	-	-	-	-	-	-	-	-	-	-	-	-	-	-	-	-	-	-	-	-	-	-
A0A7K8Z596	Sakesphorus_luctuosus	DVL1	-	-	-	-	-	-	-	-	-	-	-	-	-	-	-	-	-	-	-	-	-	-	-	-	-	-	-	-	-	-	-	-	-	-	-	-	-	-	-	-	-	-	-	-	-	-	-
A0A8D0BSE6	Salvator_merianae	DVL1	M	A	E	T	K	I	I	Y	H	I	D	E	E	E	T	P	Y	L	V	K	L	P	L	S	P	D	K	V	T	L	A	D	F	K	N	V	L	S	N	R	V	Y	K	F	F	F	K
A0A8D0AC43	Sander_lucioperca	DVL1	M	A	E	T	K	I	I	Y	H	I	D	E	E	E	T	P	Y	L	V	K	L	S	V	S	P	E	K	V	T	L	A	D	F	K	N	V	L	N	N	R	V	Y	K	F	F	F	K
A0A6J3GIX2	Sapajus_apella	DVL1	-	-	-	-	-	-	-	-	-	M	D	E	E	E	T	P	Y	L	V	K	L	P	V	A	P	E	R	V	T	L	A	D	F	K	N	V	L	S	N	R	V	Y	K	F	F	F	K
A0A7K7SF77	Sapayoa_aenigma	DVL1	-	-	-	-	-	-	-	-	-	-	-	-	-	-	-	-	-	-	-	-	-	-	-	-	-	-	-	-	-	-	-	-	-	-	-	-	-	-	-	-	-	-	-	-	-	-	-
A0A8D2CJT8	Sciurus_vulgaris	DVL1	M	A	E	T	K	I	I	Y	H	M	D	E	E	E	T	P	Y	L	V	K	L	P	V	A	P	E	R	V	T	L	A	D	F	K	N	V	L	S	N	R	V	Y	K	F	F	F	K
A0A7K8WPB3	Sclerurus_mexicanus	DVL1	-	-	-	-	-	-	-	-	-	-	-	-	-	-	-	-	-	-	-	-	-	-	-	-	-	-	-	-	-	-	-	-	-	-	-	-	-	-	-	-	-	-	-	-	-	-	-
A0A7L4HR85	Scopus_umbretta	DVL1	-	-	-	-	-	-	-	-	-	-	-	-	-	-	-	-	-	-	-	-	-	-	-	-	-	-	-	-	-	-	-	-	-	-	-	-	-	-	-	-	-	-	-	-	-	-	-
A0A7L1YWL1	Scytalopus_superciliaris	DVL1	-	-	-	-	-	-	-	-	-	-	-	-	-	-	-	-	-	-	-	-	-	-	-	-	-	-	-	-	-	-	-	-	-	-	-	-	-	-	-	-	-	-	-	-	-	-	-
A0A7L1DGY3	Serilophus_lunatus	DVL1	-	-	-	-	-	-	-	-	-	-	-	-	-	-	-	-	-	-	-	-	-	-	-	-	-	-	-	-	-	-	-	-	-	-	-	-	-	-	-	-	-	-	-	-	-	-	-
A0A7L0R9W5	Setophaga_kirtlandii	DVL1	-	-	-	-	-	-	-	-	-	-	-	-	-	-	-	-	-	-	-	-	-	-	-	-	-	-	-	-	-	-	-	-	-	-	-	-	-	-	-	-	-	-	-	-	-	-	-
A0A672MM24	Sinocyclocheilus_grahami	DVL1	M	A	E	T	K	I	I	Y	H	I	D	E	E	E	T	P	Y	L	V	K	L	T	V	S	P	E	K	V	T	L	A	D	F	K	N	V	L	N	N	R	V	Y	K	F	F	F	K
A0A7K8QWG5	Smithornis_capensis	DVL1	-	-	-	-	-	-	-	-	-	-	-	-	-	-	-	-	-	-	-	-	-	-	-	-	-	-	-	-	-	-	-	-	-	-	-	-	-	-	-	-	-	-	-	-	-	-	-
A0A7L1IR01	Smutsornis_africanus	DVL1	-	-	-	-	-	-	-	-	-	-	-	-	-	-	-	-	-	-	-	-	-	-	-	-	-	-	-	-	-	-	-	-	-	-	-	-	-	-	-	-	-	-	-	-	-	-	-
A0A8D0HNT2	Sphenodon_punctatus	DVL1	M	A	E	T	K	I	I	Y	H	I	D	E	E	E	T	P	Y	L	V	K	L	P	V	S	P	E	K	V	T	L	A	D	F	K	N	V	L	S	N	R	V	Y	K	F	F	F	K
A0A7L0BP32	Spizaetus_tyrannus	DVL1	-	-	-	S	Q	-	-	-	-	-	-	-	-	-	-	-	-	-	-	-	-	-	-	-	-	-	-	-	-	-	-	-	-	-	-	-	-	-	-	-	-	-	-	-	-	-	-
A0A852JPJ9	Spizella_passerina	DVL1	-	-	-	-	-	-	-	-	-	-	-	-	-	-	-	-	-	-	-	-	-	-	-	-	-	-	-	-	-	-	-	-	-	-	-	-	-	-	-	-	-	-	-	-	-	-	-
A0A7K6WA23	Steatornis_caripensis	DVL1	-	-	-	-	-	-	-	-	-	-	-	-	-	-	-	-	-	-	-	-	-	-	-	-	-	-	-	-	-	-	-	-	-	-	-	-	-	-	-	-	-	-	-	-	-	-	-
A0A7K9F8Z4	Stercorarius_parasiticus	DVL1	-	-	-	-	-	-	-	-	-	-	-	-	-	-	-	-	-	-	-	-	-	-	-	-	-	-	-	-	-	-	-	-	-	-	-	-	-	-	-	-	-	-	-	-	-	-	-
A0A7K9RMC5	Sterrhoptilus_dennistouni	DVL1	-	-	-	-	-	-	-	-	-	-	-	-	-	-	-	-	-	-	-	-	-	-	-	-	-	-	-	-	-	-	-	-	-	-	-	-	-	-	-	-	-	-	-	-	-	-	-
A0A7K8FIL8	Struthidea_cinerea	DVL1	-	-	-	-	-	-	-	-	-	-	-	-	-	-	-	-	-	-	-	-	-	-	-	-	-	-	-	-	-	-	-	-	-	-	-	-	-	-	-	-	-	-	-	-	-	-	-
A0A851AC85	Sula_dactylatra	DVL1	-	-	-	-	-	-	-	-	-	-	-	-	-	-	-	-	-	-	-	-	-	-	-	-	-	-	-	-	-	-	-	-	-	-	-	-	-	-	-	-	-	-	-	-	-	-	-
A0A7L1F3A3	Sylvia_borin	DVL1	-	-	-	-	-	-	-	-	-	-	-	-	-	-	-	-	-	-	-	-	-	-	-	-	-	-	-	-	-	-	-	-	-	-	-	-	-	-	-	-	-	-	-	-	-	-	-
A0A7L0LEF7	Sylvietta_virens	DVL1	-	-	-	-	-	-	-	-	-	-	-	-	-	-	-	-	-	-	-	-	-	-	-	-	-	-	-	-	-	-	-	-	-	-	-	-	-	-	-	-	-	-	-	-	-	-	-
A0A7L3B9Y2	Syrrhaptes_paradoxus	DVL1	-	-	-	-	-	-	-	-	-	-	-	-	-	-	-	-	-	-	-	-	-	-	-	-	-	-	-	-	-	-	-	-	-	-	-	-	-	-	-	-	-	-	-	-	-	-	-
A0A7K4W5J7	Tachuris_rubrigastra	DVL1	-	-	-	-	-	-	-	-	-	-	-	-	-	-	-	-	-	-	-	-	-	-	-	-	-	-	-	-	-	-	-	-	-	-	-	-	-	-	-	-	-	-	-	-	-	-	-
A0A7L1Y0H7	Thinocorus_orbignyianus	DVL1	-	-	-	-	-	-	-	-	-	-	-	-	-	-	-	-	-	-	-	-	-	-	-	-	-	-	-	-	-	-	-	-	-	-	-	-	-	-	-	-	-	-	-	-	-	-	-
A0A850YNN4	Tichodroma_muraria	DVL1	-	-	-	-	-	-	-	-	-	-	-	-	-	-	-	-	-	-	-	-	-	-	-	-	-	-	-	-	-	-	-	-	-	-	-	-	-	-	-	-	-	-	-	-	-	-	-
A0A851DAZ6	Todus_mexicanus	DVL1	-	-	-	-	-	-	-	-	-	-	-	-	-	-	-	-	-	-	-	-	-	-	-	-	-	-	-	-	-	-	-	-	-	-	-	-	-	-	-	-	-	-	-	-	-	-	-
A0A7K5ILN2	Toxostoma_redivivum	DVL1	-	-	-	-	-	-	-	-	-	-	-	-	-	-	-	-	-	-	-	-	-	-	-	-	-	-	-	-	-	-	-	-	-	-	-	-	-	-	-	-	-	-	-	-	-	-	-
A0A852IV16	Tricholaema_leucomelas	DVL1	-	-	-	-	-	-	-	-	-	-	-	-	-	-	-	-	-	-	-	-	-	-	-	-	-	-	-	-	-	-	-	-	-	-	-	-	-	-	-	-	-	-	-	-	-	-	-
A0A7L0EJ23	Trogon_melanurus	DVL1	-	-	-	-	-	-	-	-	-	-	-	-	-	-	-	-	-	-	-	-	-	-	-	-	-	-	-	-	-	-	-	-	-	-	-	-	-	-	-	-	-	-	-	-	-	-	-
A0A7L0XJ71	Tyrannus_savana	DVL1	-	-	-	-	-	-	-	-	-	-	-	-	-	-	-	-	-	-	-	-	-	-	-	-	-	-	-	-	-	-	-	-	-	-	-	-	-	-	-	-	-	-	-	-	-	-	-
A0A7K6AII3	Upupa_epops	DVL1	-	-	-	-	-	-	-	-	-	-	-	-	-	-	-	-	-	-	-	-	-	-	-	-	-	-	-	-	-	-	-	-	-	-	-	-	-	-	-	-	-	-	-	-	-	-	-
A0A8D2HYA9	Urocitellus_parryii	DVL1	M	A	E	T	K	I	I	Y	H	M	D	E	E	E	T	P	Y	L	V	K	L	P	V	A	P	E	R	V	T	L	A	D	F	K	N	V	L	S	N	R	V	Y	K	F	F	F	K
A0A852LAJ2	Urocolius_indicus	DVL1	-	-	-	-	-	-	-	-	-	-	-	-	-	-	-	-	-	-	-	-	-	-	-	-	-	-	-	-	-	-	-	-	-	-	-	-	-	-	-	-	-	-	-	-	-	-	-
A0A7K5TDF2	Urocynchramus_pylzowi	DVL1	-	-	-	-	-	-	-	-	-	-	-	-	-	-	-	-	-	-	-	-	-	-	-	-	-	-	-	-	-	-	-	-	-	-	-	-	-	-	-	-	-	-	-	-	-	-	-
A0A851KSS6	Vidua_chalybeata	DVL1	-	-	-	-	-	-	-	-	-	-	-	-	-	-	-	-	-	-	-	-	-	-	-	-	-	-	-	-	-	-	-	-	-	-	-	-	-	-	-	-	-	-	-	-	-	-	-
A0A7K5L3H8	Vireo_altiloquus	DVL1	-	-	-	-	-	-	-	-	-	-	-	-	-	-	-	-	-	-	-	-	-	-	-	-	-	-	-	-	-	-	-	-	-	-	-	-	-	-	-	-	-	-	-	-	-	-	-
A0A7L3P8T6	Xiphorhynchus_elegans	DVL1	-	-	-	-	-	-	-	-	-	-	-	-	-	-	-	-	-	-	-	-	-	-	-	-	-	-	-	-	-	-	-	-	-	-	-	-	-	-	-	-	-	-	-	-	-	-	-
[truncated: 669 more columns]
