# Supplementary material for: A Wnt-induced conformational phospho-switch in DVL3 controls association with Frizzled receptors and Wnt/β-catenin signaling
Source: Sci Adv. 2026 May 13;12(20):eaed8899. doi: 10.1126/sciadv.aed8899 (PMC13170675; doi:10.1126/sciadv.aed8899)
Supplement: Supplementary file 2 — Tables S1 to S3 [file sciadv.aed8899_tables_s1_to_s3.zip › aed8899_table_s3.xlsx]

## Sheet: Fig. 6B
					DVL3-mut vs. DVL3 wt
					DVL3.delST_DVL3.wt				DVL3.STA_DVL3.wt				DVL3.STE_DVL3.wt
				DVL3.specific	logFC	AveExpr	adj.P.Val	group	logFC	AveExpr	adj.P.Val	group	logFC	AveExpr	adj.P.Val	group
PG.ID	UniProt_Entry	UniProt_Gene.Names..primary.	UniProt_Protein.names	DVL3.specific	DVL3.delST_DVL3.wt_logFC	DVL3.delST_DVL3.wt_AveExpr	DVL3.delST_DVL3.wt_adj.P.Val	DVL3.delST_DVL3.wt_group	DVL3.STA_DVL3.wt_logFC	DVL3.STA_DVL3.wt_AveExpr	DVL3.STA_DVL3.wt_adj.P.Val	DVL3.STA_DVL3.wt_group	DVL3.STE_DVL3.wt_logFC	DVL3.STE_DVL3.wt_AveExpr	DVL3.STE_DVL3.wt_adj.P.Val	DVL3.STE_DVL3.wt_group
15	A0AV96	RBM47	RNA-binding protein 47 (RNA-binding motif protein 47)	yes	0.738418	19.3436	0.00471664	NS	1.09548	19.3436	9.14261e-05	Up	0.381706	19.3436	0.11965	NS
16	A0AVF1	IFT56	Intraflagellar transport protein 56 (Tetratricopeptide repeat protein 26) (TPR repeat protein 26)	yes	0.268017	17.5237	0.518693	NS	0.354763	17.5237	0.284788	NS	0.705451	17.5237	0.0363888	NS
17	A0AVI4	TMEM129	E3 ubiquitin-protein ligase TM129 (EC 2.3.2.27) (RING-type E3 ubiquitin transferase TM129)	yes	1.06207	16.2736	0.793393	NS	-1.70618	16.2736	0.56002	NS	-3.49708	16.2736	0.203335	NS
29	A1A4V9	CFAP119	Cilia- and flagella-associated protein 119 (Coiled-coil domain-containing protein 189)	yes	0.081831	15.6089	0.997196	NS	0.871166	15.6089	0.629195	NS	1.16259	15.6089	0.513483	NS
30	A1IGU5	ARHGEF37	Rho guanine nucleotide exchange factor 37	yes	-0.475676	17.1957	0.32585	NS	-0.288679	17.1957	0.524306	NS	-0.210045	17.1957	0.665175	NS
31	A1L020	MEX3A	RNA-binding protein MEX3A (RING finger and KH domain-containing protein 4)	yes	0.20461	20.8403	0.19476	NS	1.56553	20.8403	3.02972e-09	Up	0.300816	20.8403	0.0380294	NS
42	A2A3K4	PTPDC1	Protein tyrosine phosphatase domain-containing protein 1 (EC 3.1.3.-)	yes	0.141948	16.4001	0.889211	NS	0.928532	16.4001	0.0919297	NS	0.386902	16.4001	0.542751	NS
44	A2RRP1	NBAS	NBAS subunit of NRZ tethering complex (Neuroblastoma-amplified gene protein) (Neuroblastoma-amplified sequence)	yes	0.498659	16.8361	0.334206	NS	0.0182345	16.8361	0.992478	NS	0.140617	16.8361	0.809698	NS
45	A2RTX5	TARS3	Threonine--tRNA ligase 2, cytoplasmic (EC 6.1.1.3) (Threonyl-tRNA synthetase) (ThrRS) (Threonyl-tRNA synthetase protein 3)	yes	0.653573	17.8172	0.292502	NS	1.39634	17.8172	0.00934491	Up	0.58691	17.8172	0.300304	NS
48	A2RUB1	MEIOC	Meiosis-specific coiled-coil domain-containing protein MEIOC (Meiosis-specific with coiled-coil domain protein)	yes	-1.10045	19.7091	0.00438772	Down	-1.11916	19.7091	0.00233747	Down	-0.722658	19.7091	0.0461133	NS
49	A2RUB6	CCDC66	Coiled-coil domain-containing protein 66	yes	-0.895835	18.475	7.09376e-05	NS	-0.726071	18.475	0.000331035	NS	-0.542281	18.475	0.00553055	NS
51	A2RUC4	TYW5	tRNA wybutosine-synthesizing protein 5 (hTYW5) (tRNA yW-synthesizing protein 5) (EC 1.14.11.42) (tRNA(Phe) (7-(3-amino-3-carboxypropyl)wyosine(37)-C(2))-hydroxylase)	yes	-1.18254	16.389	0.675015	NS	-1.43303	16.389	0.522179	NS	-1.28272	16.389	0.579346	NS
52	A2RUS2	DENND3	DENN domain-containing protein 3	yes	1.07416	17.2109	7.53965e-06	Up	2.00805	17.2109	2.58329e-09	Up	0.455586	17.2109	0.0141271	NS
53	A2VDJ0	TMEM131L	Transmembrane protein 131-like	yes	0.00910898	18.0408	1	NS	-0.210448	18.0408	0.284814	NS	0.229726	18.0408	0.259628	NS
54	A3KMH1	VWA8	von Willebrand factor A domain-containing protein 8 (PEX7-binding protein 2) (P7BP2)	yes	0.480171	17.8628	0.18243	NS	-0.722472	17.8628	0.0231353	NS	0.219022	17.8628	0.5479	NS
60	A4D1U4	DENND11	DENN domain-containing protein 11 (DENND11) (Protein LCHN)	yes	-0.82979	16.9292	0.780421	NS	2.47485	16.9292	0.204916	NS	2.27626	16.9292	0.271233	NS
67	A5PLL1	ANKRD34B	Ankyrin repeat domain-containing protein 34B	yes	-0.13025	17.2192	0.947181	NS	-0.453375	17.2192	0.65126	NS	0.541806	17.2192	0.584418	NS
68	A5PLN7	FAM149A	Protein FAM149A	yes	-0.246746	16.6671	0.88411	NS	1.34524	16.6671	0.151905	NS	1.671	16.6671	0.0877282	NS
70	A5YKK6	CNOT1	CCR4-NOT transcription complex subunit 1 (CCR4-associated factor 1) (Negative regulator of transcription subunit 1 homolog) (NOT1H) (hNOT1)	yes	-0.213517	20.0906	0.570223	NS	-0.960097	20.0906	0.00156935	NS	-0.216469	20.0906	0.500583	NS
73	A6NCL7	ANKRD33B	Ankyrin repeat domain-containing protein 33B	yes	-4.66208	14.9569	0.0016097	Down	-3.94048	14.9569	0.00362338	Down	-1.05171	14.9569	0.468846	NS
78	A6ND36	FAM83G	Protein FAM83G (Protein associated with SMAD1)	yes	-0.932652	18.7296	1.02322e-05	NS	-0.714237	18.7296	0.000104211	NS	-0.395525	18.7296	0.0166659	NS
79	A6NDG6	PGP	Glycerol-3-phosphate phosphatase (G3PP) (EC 3.1.3.21) (Aspartate-based ubiquitous Mg(2+)-dependent phosphatase) (AUM) (EC 3.1.3.48) (Phosphoglycolate phosphatase) (PGP)	yes	-0.614444	17.8288	0.388001	NS	-0.469992	17.8288	0.45853	NS	-0.424528	17.8288	0.521861	NS
82	A6NEL2	SOWAHB	Ankyrin repeat domain-containing protein SOWAHB (Ankyrin repeat domain-containing protein 56) (Protein sosondowah homolog B)	yes	-0.619448	17.6844	0.150495	NS	-1.56416	17.6844	0.000339569	Down	-0.950005	17.6844	0.0201592	NS
91	A6NI28	ARHGAP42	Rho GTPase-activating protein 42 (Rho GTPase-activating protein 10-like) (Rho-type GTPase-activating protein 42)	yes	-0.492962	17.8571	0.000354753	NS	-0.120663	17.8571	0.314803	NS	-0.0561464	17.8571	0.689393	NS
92	A6NIH7	UNC119B	Protein unc-119 homolog B	yes	-1.31771	18.287	0.387342	NS	0.748795	18.287	0.598008	NS	0.545788	18.287	0.724098	NS
93	A6NIX2	WTIP	Wilms tumor protein 1-interacting protein (WT1-interacting protein)	yes	0.749196	16.68	0.0709515	NS	0.710799	16.68	0.057824	NS	0.49568	16.68	0.21695	NS
95	A6NJ78	METTL15	12S rRNA N4-methylcytidine (m4C) methyltransferase (12S rRNA m4C methyltransferase) (EC 2.1.1.-) (Methyltransferase 5 domain-containing protein 1) (Methyltransferase-like protein 15)	yes	-1.10669	15.3316	0.580702	NS	0.212785	15.3316	0.932296	NS	1.13888	15.3316	0.503836	NS
102	A6NKN8	PCP4L1	Purkinje cell protein 4-like protein 1 (PCP4-like protein 1)	yes	-0.512759	15.5393	0.769879	NS	1.47129	15.5393	0.206193	NS	3.07108	15.5393	0.0128917	Up
111	A6NN90	C2orf81	Uncharacterized protein C2orf81	yes	-0.695127	15.8415	0.671115	NS	0.198049	15.8415	0.912072	NS	1.47864	15.8415	0.232197	NS
116	A6QL63	ABTB3	Ankyrin repeat and BTB/POZ domain-containing protein 3 (BTB/POZ domain-containing protein 11)	yes	2.08514	18.6389	2.09627e-07	Up	1.58907	18.6389	3.02594e-06	Up	2.11835	18.6389	2.76103e-07	Up
118	A6QL64	ANKRD36	Ankyrin repeat domain-containing protein 36A	yes	-4.59569	15.4712	0.00168642	Down	-3.2629	15.4712	0.0121187	Down	-2.46074	15.4712	0.0657494	NS
120	A7E2V4	ZSWIM8	Zinc finger SWIM domain-containing protein 8	yes	-0.593837	19.3156	0.127603	NS	-0.548332	19.3156	0.115055	NS	-0.685247	19.3156	0.0604096	NS
122	A7KAX9	ARHGAP32	Rho GTPase-activating protein 32 (Brain-specific Rho GTPase-activating protein) (GAB-associated Cdc42/Rac GTPase-activating protein) (GC-GAP) (GTPase regulator interacting with TrkA) (Rho-type GTPase-activating protein 32) (Rho/Cdc42/Rac GTPase-activating protein RICS) (RhoGAP involved in the beta-catenin-N-cadherin and NMDA receptor signaling) (p200RhoGAP) (p250GAP)	yes	0.00934746	19.5668	0.995648	NS	0.495408	19.5668	0.00490531	NS	-0.00561316	19.5668	1	NS
124	A7MCY6	TBKBP1	TANK-binding kinase 1-binding protein 1 (TBK1-binding protein 1)	yes	-0.105439	17.6614	0.894191	NS	-0.618219	17.6614	0.145725	NS	-0.740779	17.6614	0.0950888	NS
135	A8MPS7	YDJC	Carbohydrate deacetylase (EC 3.5.1.-)	yes	2.74689	16.0316	0.0328358	Up	4.76588	16.0316	0.000371712	Up	0.870875	16.0316	0.518616	NS
145	A8MT70	ZBBX	Zinc finger B-box domain-containing protein 1	yes	0.159722	14.1482	0.441648	NS	0.0527942	14.1482	0.809221	NS	4.27877	14.1482	9.38656e-14	Up
156	A8MU93	C17orf100	Uncharacterized protein C17orf100	yes	0.153932	15.7136	0.962073	NS	-0.672275	15.7136	0.657691	NS	0.468298	15.7136	0.782872	NS
157	A8MV65	VGLL3	Transcription cofactor vestigial-like protein 3 (Vgl-3)	yes	3.4311	15.7293	0.0266756	Up	-2.11285	15.7293	0.137153	NS	1.08132	15.7293	0.504177	NS
163	A8MXV4	NUDT19	Acyl-coenzyme A diphosphatase NUDT19 (EC 3.6.1.-) (Nucleoside diphosphate-linked moiety X motif 19) (Nudix motif 19)	yes	-0.371681	18.7266	0.672025	NS	0.00877082	18.7266	1	NS	-0.0872286	18.7266	0.937514	NS
173	B2RTY4	MYO9A	Unconventional myosin-IXa (Unconventional myosin-9a)	yes	-0.0870793	18.6181	0.71973	NS	-0.333802	18.6181	0.0444025	NS	-0.65358	18.6181	0.000784367	NS
175	B3KNS4	ERVK3-1	Endogenous retrovirus group K3 member 1 (HCG2043597, isoform CRA_a) (cDNA FLJ30306 fis, clone BRACE2003319)	yes	0.153015	19.4869	0.771848	NS	0.049476	19.4869	0.931447	NS	1.24285	19.4869	0.00151839	Up
179	B8ZZ34	SHISA8	Protein shisa-8 (Shisa family member 8)	yes	3.60024	17.2301	4.33379e-06	Up	4.40573	17.2301	2.5223e-07	Up	2.50378	17.2301	0.000207996	Up
181	C9J069	AJM1	Apical junction component 1 homolog	yes	-1.84569	14.4949	0.0510051	NS	2.409	14.4949	0.00688201	Up	-0.570441	14.4949	0.568642	NS
189	H3BRN8	PIERCE2	Piercer of microtubule wall 2 protein	yes	-0.903037	15.4103	0.551588	NS	-0.848212	15.4103	0.511976	NS	-0.175848	15.4103	0.929476	NS
191	O00116	AGPS	Alkyldihydroxyacetonephosphate synthase, peroxisomal (Alkyl-DHAP synthase) (EC 2.5.1.26) (Aging-associated gene 5 protein) (Alkylglycerone-phosphate synthase)	yes	0.330281	18.312	0.594252	NS	0.154419	18.312	0.796043	NS	0.467023	18.312	0.352533	NS
199	O00159	MYO1C	Unconventional myosin-Ic (Myosin I beta) (MMI-beta) (MMIb)	yes	0.761308	18.4678	0.0590159	NS	0.730828	18.4678	0.0456996	NS	0.703867	18.4678	0.0674229	NS
203	O00167	EYA2	Eyes absent homolog 2 (EC 3.1.3.48)	yes	-0.291676	16.193	0.39316	NS	-0.819718	16.193	0.00460328	NS	-0.128099	16.193	0.707002	NS
204	O00170	AIP	AH receptor-interacting protein (AIP) (Aryl-hydrocarbon receptor-interacting protein) (HBV X-associated protein 2) (XAP-2) (Immunophilin homolog ARA9)	yes	1.05907	20.3158	1.91023e-06	Up	2.14883	20.3158	1.97598e-10	Up	1.09453	20.3158	1.92595e-06	Up
207	O00189	AP4M1	AP-4 complex subunit mu-1 (AP-4 adaptor complex mu subunit) (Adaptor-related protein complex 4 subunit mu-1) (Mu subunit of AP-4) (Mu-adaptin-related protein 2) (mu-ARP2) (Mu4-adaptin) (mu4)	yes	-0.348749	19.6036	0.0122469	NS	0.0528168	19.6036	0.736577	NS	-0.0545486	19.6036	0.73127	NS
220	O00244	ATOX1	Copper transport protein ATOX1 (Metal transport protein ATX1)	yes	0.0494521	18.4282	0.95593	NS	-1.39603	18.4282	0.000748069	Down	-0.994064	18.4282	0.0135277	NS
231	O00291	HIP1	Huntingtin-interacting protein 1 (HIP-1) (Huntingtin-interacting protein I) (HIP-I)	yes	0.0412003	17.1967	1	NS	-0.219331	17.1967	0.859788	NS	-0.261911	17.1967	0.833784	NS
238	O00308	WWP2	NEDD4-like E3 ubiquitin-protein ligase WWP2 (EC 2.3.2.26) (Atrophin-1-interacting protein 2) (AIP2) (HECT-type E3 ubiquitin transferase WWP2) (WW domain-containing protein 2)	yes	-0.130963	18.2921	0.490653	NS	-0.276774	18.2921	0.0603601	NS	0.0057318	18.2921	0.99907	NS
242	O00329	PIK3CD	Phosphatidylinositol 4,5-bisphosphate 3-kinase catalytic subunit delta isoform (PI3-kinase subunit delta) (PI3K-delta) (PI3Kdelta) (PtdIns-3-kinase subunit delta) (EC 2.7.1.137) (EC 2.7.1.153) (Phosphatidylinositol 4,5-bisphosphate 3-kinase 110 kDa catalytic subunit delta) (PtdIns-3-kinase subunit p110-delta) (p110delta)	yes	0.472429	17.0193	0.284171	NS	1.10164	17.0193	0.00470608	Up	0.176893	17.0193	0.699619	NS
244	O00330	PDHX	Pyruvate dehydrogenase protein X component, mitochondrial (Dihydrolipoamide dehydrogenase-binding protein of pyruvate dehydrogenase complex) (E3-binding protein) (E3BP) (Lipoyl-containing pyruvate dehydrogenase complex component X) (proX)	yes	-0.642847	16.8759	0.464299	NS	-0.435945	16.8759	0.583983	NS	0.475771	16.8759	0.55337	NS
265	O00443	PIK3C2A	Phosphatidylinositol 4-phosphate 3-kinase C2 domain-containing subunit alpha (PI3K-C2-alpha) (PtdIns-3-kinase C2 subunit alpha) (EC 2.7.1.137) (EC 2.7.1.153) (EC 2.7.1.154) (Phosphoinositide 3-kinase-C2-alpha)	yes	-0.254293	21.5017	0.00495891	NS	0.186313	21.5017	0.0221588	NS	0.12883	21.5017	0.129713	NS
266	O00444	PLK4	Serine/threonine-protein kinase PLK4 (EC 2.7.11.21) (Polo-like kinase 4) (PLK-4) (Serine/threonine-protein kinase 18) (Serine/threonine-protein kinase Sak)	yes	-1.63544	17.4926	1.30317e-05	Down	-0.644874	17.4926	0.0205713	NS	-0.226959	17.4926	0.466766	NS
267	O00458	IFRD1	Interferon-related developmental regulator 1 (Nerve growth factor-inducible protein PC4)	yes	-2.31285	16.7808	0.00800329	Down	-0.931969	16.7808	0.250096	NS	0.758984	16.7808	0.380787	NS
268	O00459	PIK3R2	Phosphatidylinositol 3-kinase regulatory subunit beta (PI3-kinase regulatory subunit beta) (PI3K regulatory subunit beta) (PtdIns-3-kinase regulatory subunit beta) (Phosphatidylinositol 3-kinase 85 kDa regulatory subunit beta) (PI3-kinase subunit p85-beta) (PtdIns-3-kinase regulatory subunit p85-beta)	yes	0.163096	18.6513	0.393957	NS	0.688635	18.6513	0.000156166	NS	0.0985227	18.6513	0.586083	NS
278	O00483	NDUFA4	Cytochrome c oxidase subunit NDUFA4 (Complex I-MLRQ) (CI-MLRQ) (NADH-ubiquinone oxidoreductase MLRQ subunit)	yes	0.00408553	20.1228	1	NS	0.0321528	20.1228	0.948864	NS	0.551905	20.1228	0.0591027	NS
287	O00507	USP9Y	Ubiquitin carboxyl-terminal hydrolase 9Y (EC 3.4.19.12) (Deubiquitinating enzyme FAF-Y) (Fat facets protein-related, Y-linked) (Ubiquitin thioesterase FAF-Y) (Ubiquitin-specific protease 9, Y chromosome) (Ubiquitin-specific-processing protease FAF-Y)	yes	-0.478193	19.1626	0.776729	NS	-0.921679	19.1626	0.438921	NS	-0.318319	19.1626	0.834475	NS
299	O00625	PIR	Pirin (EC 1.13.11.24) (Probable quercetin 2,3-dioxygenase PIR) (Probable quercetinase)	yes	0.178573	14.9306	0.969161	NS	1.23559	14.9306	0.526873	NS	3.71991	14.9306	0.0417942	Up
301	O00635	TRIM38	E3 ubiquitin-protein ligase TRIM38 (EC 2.3.2.27) (RING finger protein 15) (Tripartite motif-containing protein 38) (Zinc finger protein RoRet)	yes	-0.411634	18.9215	0.0580226	NS	0.465693	18.9215	0.0195965	NS	0.126175	18.9215	0.584266	NS
308	O00743	PPP6C	Serine/threonine-protein phosphatase 6 catalytic subunit (PP6C) (EC 3.1.3.16) [Cleaved into: Serine/threonine-protein phosphatase 6 catalytic subunit, N-terminally processed]	yes	-0.360715	19.4682	0.0754284	NS	0.575171	19.4682	0.0031569	NS	0.240664	19.4682	0.220366	NS
310	O00750	PIK3C2B	Phosphatidylinositol 4-phosphate 3-kinase C2 domain-containing subunit beta (PI3K-C2-beta) (PtdIns-3-kinase C2 subunit beta) (EC 2.7.1.137) (EC 2.7.1.154) (C2-PI3K) (Phosphoinositide 3-kinase-C2-beta)	yes	-0.24062	19.168	0.088079	NS	-0.0593957	19.168	0.701536	NS	-1.03382	19.168	5.11239e-07	Down
312	O00763	ACACB	Acetyl-CoA carboxylase 2 (EC 6.4.1.2) (ACC-beta)	yes	0.0728944	21.3068	0.784844	NS	-0.50899	21.3068	0.00467191	NS	-0.598903	21.3068	0.00207829	NS
314	O00764	PDXK	Pyridoxal kinase (EC 2.7.1.35) (Pyridoxine kinase)	yes	0.680649	18.413	0.105396	NS	1.46686	18.413	0.000549494	Up	1.54231	18.413	0.00057278	Up
321	O14513	NCKAP5	Nck-associated protein 5 (NAP-5) (Peripheral clock protein)	yes	0.676358	15.8397	0.0841561	NS	-0.658247	15.8397	0.0616487	NS	0.410988	15.8397	0.283117	NS
322	O14514	ADGRB1	Adhesion G protein-coupled receptor B1 (Brain-specific angiogenesis inhibitor 1) [Cleaved into: Vasculostatin-40 (Vstat40); Vasculostatin-120 (Vstat120)]	yes	2.05708	15.9912	0.0525578	NS	5.57979	15.9912	1.0475e-05	Up	4.14855	15.9912	0.000364653	Up
324	O14521	SDHD	Succinate dehydrogenase [ubiquinone] cytochrome b small subunit, mitochondrial (CybS) (CII-4) (QPs3) (Succinate dehydrogenase complex subunit D) (Succinate-ubiquinone oxidoreductase cytochrome b small subunit) (Succinate-ubiquinone reductase membrane anchor subunit)	yes	0.2173	16.8527	0.962386	NS	0.934359	16.8527	0.66981	NS	1.90669	16.8527	0.342273	NS
326	O14524	NEMP1	Nuclear envelope integral membrane protein 1	yes	0.066116	18.6126	0.967922	NS	-0.910962	18.6126	0.151432	NS	-0.19077	18.6126	0.826337	NS
332	O14544	SOCS6	Suppressor of cytokine signaling 6 (SOCS-6) (Cytokine-inducible SH2 protein 4) (CIS-4) (Suppressor of cytokine signaling 4) (SOCS-4)	yes	-0.491645	17.8468	0.343887	NS	-1.21892	17.8468	0.00628265	Down	0.399885	17.8468	0.400563	NS
333	O14545	TRAFD1	TRAF-type zinc finger domain-containing protein 1 (Protein FLN29)	yes	-0.168054	18.8033	0.523762	NS	-0.145749	18.8033	0.5218	NS	-0.232096	18.8033	0.288172	NS
334	O14559	ARHGAP33	Rho GTPase-activating protein 33 (Rho-type GTPase-activating protein 33) (Sorting nexin-26) (Tc10/CDC42 GTPase-activating protein)	yes	-0.864858	16.9028	0.311388	NS	-0.952251	16.9028	0.190512	NS	-2.02132	16.9028	0.00931612	Down
336	O14578	CIT	Citron Rho-interacting kinase (CRIK) (EC 2.7.11.1) (Serine/threonine-protein kinase 21)	yes	-1.41431	17.6613	0.000171189	Down	-2.1562	17.6613	1.05838e-06	Down	-0.804215	17.6613	0.0144846	NS
347	O14640	DVL1	Segment polarity protein dishevelled homolog DVL-1 (Dishevelled-1) (DSH homolog 1)	yes	0.287825	20.6059	0.182254	NS	0.399445	20.6059	0.0350022	NS	-0.363576	20.6059	0.0672761	NS
351	O14641	DVL2	Segment polarity protein dishevelled homolog DVL-2 (Dishevelled-2) (DSH homolog 2)	yes	-0.60535	23.5846	0.000126541	NS	-1.20122	23.5846	2.87853e-08	Down	-0.693325	23.5846	3.47568e-05	NS
358	O14654	IRS4	Insulin receptor substrate 4 (IRS-4) (160 kDa phosphotyrosine protein) (py160) (Phosphoprotein of 160 kDa) (pp160)	yes	0.0498385	22.7577	0.826661	NS	1.08687	22.7577	3.20187e-07	Up	0.366893	22.7577	0.0140802	NS
362	O14682	ENC1	Ectoderm-neural cortex protein 1 (ENC-1) (Kelch-like protein 37) (Nuclear matrix protein NRP/B) (p53-induced gene 10 protein)	yes	0.47439	14.249	0.69278	NS	3.21749	14.249	0.000612675	Up	1.79433	14.249	0.0426642	Up
368	O14715	RGPD8	RANBP2-like and GRIP domain-containing protein 8 (Ran-binding protein 2-like 3) (RanBP2-like 3) (RanBP2L3)	yes	-0.52435	19.8709	0.159771	NS	-0.673525	19.8709	0.0409649	NS	0.262096	19.8709	0.484843	NS
376	O14732	IMPA2	Inositol monophosphatase 2 (IMP 2) (IMPase 2) (EC 3.1.3.25) (Inositol-1(or 4)-monophosphatase 2) (Myo-inositol monophosphatase A2)	yes	0.0629733	18.3362	0.994627	NS	-1.41271	18.3362	0.203538	NS	0.240548	18.3362	0.886645	NS
378	O14734	ACOT8	Acyl-coenzyme A thioesterase 8 (Acyl-CoA thioesterase 8) (EC 3.1.2.1) (EC 3.1.2.11) (EC 3.1.2.2) (EC 3.1.2.3) (EC 3.1.2.5) (Choloyl-coenzyme A thioesterase) (EC 3.1.2.27) (HIV-Nef-associated acyl-CoA thioesterase) (Peroxisomal acyl-CoA thioesterase 2) (PTE-2) (Peroxisomal acyl-coenzyme A thioester hydrolase 1) (PTE-1) (Peroxisomal long-chain acyl-CoA thioesterase 1) (Thioesterase II) (hACTE-III) …	yes	2.11376	18.1258	0.0230735	Up	1.04911	18.1258	0.228049	NS	1.42004	18.1258	0.111355	NS
379	O14735	CDIPT	CDP-diacylglycerol--inositol 3-phosphatidyltransferase (EC 2.7.8.11) (Phosphatidylinositol synthase) (PI synthase) (PtdIns synthase)	yes	0.390298	21.4551	0.36961	NS	0.169119	21.4551	0.695407	NS	0.721648	21.4551	0.0541448	NS
387	O14775	GNB5	Guanine nucleotide-binding protein subunit beta-5 (Gbeta5) (Transducin beta chain 5)	yes	-0.571978	15.1849	0.777831	NS	0.204788	15.1849	0.92264	NS	2.53418	15.1849	0.0648482	NS
389	O14777	NDC80	Kinetochore protein NDC80 homolog (Highly expressed in cancer protein) (Kinetochore protein Hec1) (HsHec1) (Kinetochore-associated protein 2) (Retinoblastoma-associated protein HEC)	yes	-0.322817	18.8615	0.147051	NS	-0.604144	18.8615	0.00371195	NS	-0.908976	18.8615	0.000191481	NS
392	O14787	TNPO2	Transportin-2 (Karyopherin beta-2b)	yes	0.634912	19.4676	0.0434686	NS	-0.217821	19.4676	0.497218	NS	0.26179	19.4676	0.410525	NS
401	O14827	RASGRF2	Ras-specific guanine nucleotide-releasing factor 2 (Ras-GRF2) (Ras guanine nucleotide exchange factor 2)	yes	-0.50703	16.7316	0.717626	NS	-1.89344	16.7316	0.0483641	Down	-0.668264	16.7316	0.54701	NS
406	O14879	IFIT3	Interferon-induced protein with tetratricopeptide repeats 3 (IFIT-3) (CIG49) (ISG-60) (Interferon-induced 60 kDa protein) (IFI-60K) (Interferon-induced protein with tetratricopeptide repeats 4) (IFIT-4) (Retinoic acid-induced gene G protein) (P60) (RIG-G)	yes	-0.36333	13.9025	0.512298	NS	0.406038	13.9025	0.371534	NS	2.17057	13.9025	7.44752e-05	Up
407	O14880	MGST3	Glutathione S-transferase 3, mitochondrial (GST-3) (EC 2.5.1.-) (Glutathione peroxidase MGST3) (EC 1.11.1.-) (LTC4 synthase MGST3) (EC 4.4.1.20)	yes	1.56296	17.2516	0.161181	NS	1.08768	17.2516	0.289754	NS	1.25508	17.2516	0.235879	NS
413	O14924	RGS12	Regulator of G-protein signaling 12 (RGS12)	yes	-0.349608	17.4686	0.15876	NS	0.152877	17.4686	0.536899	NS	0.688781	17.4686	0.00472234	NS
416	O14933	UBE2L6	Ubiquitin/ISG15-conjugating enzyme E2 L6 (EC 2.3.2.23) (E2 ubiquitin-conjugating enzyme L6) (Retinoic acid-induced gene B protein) (RIG-B) (UbcH8) (Ubiquitin carrier protein L6) (Ubiquitin-protein ligase L6)	yes	1.10018	16.6109	0.168325	NS	-1.89251	16.6109	0.00910743	Down	3.37975	16.6109	0.000131305	Up
417	O14936	CASK	Peripheral plasma membrane protein CASK (hCASK) (EC 2.7.11.1) (Calcium/calmodulin-dependent serine protein kinase) (Protein lin-2 homolog)	yes	0.225802	20.5507	0.125312	NS	0.593649	20.5507	0.000136838	NS	0.542621	20.5507	0.000519664	NS
421	O14965	AURKA	Aurora kinase A (EC 2.7.11.1) (Aurora 2) (Aurora/IPL1-related kinase 1) (ARK-1) (Aurora-related kinase 1) (Breast tumor-amplified kinase) (Ipl1- and aurora-related kinase 1) (Serine/threonine-protein kinase 15) (Serine/threonine-protein kinase 6) (Serine/threonine-protein kinase Ayk1) (Serine/threonine-protein kinase aurora-A)	yes	-0.957635	20.4387	0.000105424	NS	-0.457365	20.4387	0.0211086	NS	-0.0915498	20.4387	0.706211	NS
429	O14976	GAK	Cyclin-G-associated kinase (EC 2.7.11.1) (DnaJ homolog subfamily C member 26)	yes	0.853955	20.0333	8.01079e-08	NS	0.991031	20.0333	6.83322e-09	NS	1.01633	20.0333	1.62144e-08	Up
434	O14994	SYN3	Synapsin-3 (Synapsin III)	yes	0.686202	16.5564	0.704942	NS	1.65629	16.5564	0.195112	NS	2.77871	16.5564	0.0363888	Up
440	O15018	PDZD2	PDZ domain-containing protein 2 (Activated in prostate cancer protein) (PDZ domain-containing protein 3) [Cleaved into: Processed PDZ domain-containing protein 2]	yes	-1.28445	15.8816	0.00515194	Down	-1.6019	15.8816	0.00052243	Down	-0.0458623	15.8816	0.953894	NS
443	O15021	MAST4	Microtubule-associated serine/threonine-protein kinase 4 (EC 2.7.11.1)	yes	-0.188996	19.3264	0.174686	NS	-0.572591	19.3264	9.69407e-05	NS	-0.146536	19.3264	0.267759	NS
449	O15027	SEC16A	Protein transport protein Sec16A (SEC16 homolog A) (p250)	yes	0.314545	22.5226	0.0173675	NS	-0.115015	22.5226	0.370384	NS	-0.181053	22.5226	0.154697	NS
451	O15033	AREL1	Apoptosis-resistant E3 ubiquitin protein ligase 1 (EC 2.3.2.26) (Apoptosis-resistant HECT-type E3 ubiquitin transferase 1)	yes	0.291524	16.2979	0.89541	NS	0.960173	16.2979	0.459017	NS	1.43894	16.2979	0.257343	NS
452	O15037	KHNYN	Protein KHNYN (KH and NYN domain-containing protein)	yes	-0.474004	18.6812	0.071354	NS	0.315437	18.6812	0.193557	NS	0.0742162	18.6812	0.820686	NS
457	O15049	N4BP3	NEDD4-binding protein 3 (N4BP3)	yes	-1.4097	15.905	0.0164791	Down	-0.587327	15.905	0.292493	NS	-0.286219	15.905	0.657204	NS
461	O15056	SYNJ2	Synaptojanin-2 (EC 3.1.3.36) (Synaptic inositol 1,4,5-trisphosphate 5-phosphatase 2)	yes	0.0886533	21.7029	0.349889	NS	-0.338834	21.7029	0.000209065	NS	0.191159	21.7029	0.0225266	NS
466	O15061	SYNM	Synemin (Desmuslin)	yes	-1.18272	17.4796	0.00105312	Down	-0.916261	17.4796	0.00475494	NS	-0.291883	17.4796	0.394277	NS
468	O15063	GARRE1	Granule associated Rac and RHOG effector protein 1 (GARRE1)	yes	0.0562173	20.669	0.731497	NS	0.426538	20.669	0.000617075	NS	0.134477	20.669	0.263454	NS
469	O15066	KIF3B	Kinesin-like protein KIF3B (HH0048) (Microtubule plus end-directed kinesin motor 3B) [Cleaved into: Kinesin-like protein KIF3B, N-terminally processed]	yes	-0.363793	17.1225	0.135308	NS	-0.0166925	17.1225	0.973712	NS	0.464003	17.1225	0.0423896	NS
472	O15068	MCF2L	Guanine nucleotide exchange factor DBS (DBL's big sister) (MCF2-transforming sequence-like protein)	yes	-0.411812	16.2182	0.435859	NS	-0.61193	16.2182	0.148992	NS	0.410871	16.2182	0.375075	NS
474	O15078	CEP290	Centrosomal protein of 290 kDa (Cep290) (Bardet-Biedl syndrome 14 protein) (Cancer/testis antigen 87) (CT87) (Nephrocystin-6) (Tumor antigen se2-2)	yes	-0.813928	17.2266	0.0531824	NS	-0.857948	17.2266	0.0260787	NS	-0.902421	17.2266	0.0271318	NS
477	O15084	ANKRD28	Serine/threonine-protein phosphatase 6 regulatory ankyrin repeat subunit A (PP6-ARS-A) (Serine/threonine-protein phosphatase 6 regulatory subunit ARS-A) (Ankyrin repeat domain-containing protein 28) (Phosphatase interactor targeting protein hnRNP K) (PITK)	yes	1.02608	20.3008	4.22355e-06	Up	0.649143	20.3008	0.00029635	NS	0.344586	20.3008	0.03683	NS
480	O15085	ARHGEF11	Rho guanine nucleotide exchange factor 11 (PDZ-RhoGEF)	yes	-0.387581	19.0194	0.0059851	NS	-0.548376	19.0194	0.000201324	NS	-0.262477	19.0194	0.0485655	NS
492	O15131	KPNA5	Importin subunit alpha-6 (Karyopherin subunit alpha-5)	yes	-0.246481	17.3214	0.914452	NS	-0.11816	17.3214	0.95716	NS	-2.55188	17.3214	0.03683	Down
500	O15160	POLR1C	DNA-directed RNA polymerases I and III subunit RPAC1 (DNA-directed RNA polymerase I subunit C) (RNA polymerases I and III subunit AC1) (AC40) (DNA-directed RNA polymerases I and III 40 kDa polypeptide) (RPA40) (RPA39) (RPC40)	yes	0.686348	19.495	0.397531	NS	0.0406524	19.495	0.983883	NS	-0.435326	19.495	0.567147	NS
504	O15169	AXIN1	Axin-1 (Axis inhibition protein 1) (hAxin)	yes	-0.633707	20.5966	0.000170092	NS	-0.436041	20.5966	0.00272072	NS	-0.170536	20.5966	0.246832	NS
509	O15198	SMAD9	Mothers against decapentaplegic homolog 9 (MAD homolog 9) (Mothers against DPP homolog 9) (Madh6) (SMAD family member 9) (SMAD 9) (Smad9)	yes	-0.208113	19.3451	0.64914	NS	-0.337966	19.3451	0.319998	NS	-0.241481	19.3451	0.516034	NS
519	O15234	CASC3	Protein CASC3 (Cancer susceptibility candidate gene 3 protein) (Metastatic lymph node gene 51 protein) (MLN 51) (Protein barentsz) (Btz)	yes	-0.91187	18.3868	0.000351571	NS	0.0828582	18.3868	0.755286	NS	0.236105	18.3868	0.303773	NS
520	O15235	MRPS12	Small ribosomal subunit protein uS12m (28S ribosomal protein S12, mitochondrial) (MRP-S12) (S12mt) (MT-RPS12)	yes	0.96091	20.8595	2.91711e-05	NS	1.13421	20.8595	2.74963e-06	Up	1.2002	20.8595	3.20462e-06	Up
528	O15269	SPTLC1	Serine palmitoyltransferase 1 (EC 2.3.1.50) (Long chain base biosynthesis protein 1) (LCB 1) (Serine-palmitoyl-CoA transferase 1) (SPT 1) (SPT1)	yes	0.875357	17.938	0.0959938	NS	0.441184	17.938	0.384258	NS	0.830459	17.938	0.0955787	NS
533	O15305	PMM2	Phosphomannomutase 2 (PMM 2) (EC 5.4.2.8)	yes	1.45434	17.229	0.269963	NS	0.94277	17.229	0.440396	NS	0.971618	17.229	0.437765	NS
536	O15344	MID1	E3 ubiquitin-protein ligase Midline-1 (EC 2.3.2.27) (Midin) (Putative transcription factor XPRF) (RING finger protein 59) (RING finger protein Midline-1) (RING-type E3 ubiquitin transferase Midline-1) (Tripartite motif-containing protein 18)	yes	0.216299	18.178	0.442235	NS	0.801733	18.178	0.00106171	NS	0.385167	18.178	0.100638	NS
543	O15360	FANCA	Fanconi anemia group A protein (Protein FACA)	yes	-0.0500451	18.9927	0.783937	NS	-0.436708	18.9927	0.000797718	NS	0.0553937	18.9927	0.70186	NS
545	O15372	EIF3H	Eukaryotic translation initiation factor 3 subunit H (eIF3h) (Eukaryotic translation initiation factor 3 subunit 3) (eIF-3-gamma) (eIF3 p40 subunit)	yes	-0.2036	19.0633	0.46816	NS	1.58983	19.0633	8.66812e-07	Up	0.507707	19.0633	0.0304676	NS
552	O15397	IPO8	Importin-8 (Imp8) (Ran-binding protein 8) (RanBP8)	yes	0.279455	19.8267	0.0770225	NS	0.0375603	19.8267	0.848563	NS	-0.166306	19.8267	0.283146	NS
555	O15405	TOX3	TOX high mobility group box family member 3 (CAG trinucleotide repeat-containing gene F9 protein) (Trinucleotide repeat-containing gene 9 protein)	yes	2.11288	14.9137	0.25772	NS	0.972456	14.9137	0.593199	NS	4.64941	14.9137	0.00731955	Up
560	O15431	SLC31A1	High affinity copper uptake protein 1 (Copper transporter 1) (hCTR1) (Solute carrier family 31 member 1) [Cleaved into: Truncated CTR1 form]	yes	0.732921	19.4547	0.745972	NS	0.491377	19.4547	0.807049	NS	0.510538	19.4547	0.803306	NS
564	O15460	P4HA2	Prolyl 4-hydroxylase subunit alpha-2 (4-PH alpha-2) (EC 1.14.11.2) (Procollagen-proline,2-oxoglutarate-4-dioxygenase subunit alpha-2)	yes	-2.11674	15.9263	0.370236	NS	-0.895422	15.9263	0.704831	NS	-0.751591	15.9263	0.766954	NS
571	O15516	CLOCK	Circadian locomoter output cycles protein kaput (hCLOCK) (EC 2.3.1.48) (Class E basic helix-loop-helix protein 8) (bHLHe8)	yes	0.351303	17.95	0.853696	NS	0.0429217	17.95	0.994784	NS	0.626513	17.95	0.636591	NS
575	O15530	PDPK1	3-phosphoinositide-dependent protein kinase 1 (hPDK1) (EC 2.7.11.1)	yes	-0.0944245	16.9041	0.945585	NS	-0.289764	16.9041	0.692272	NS	0.140144	16.9041	0.879012	NS
576	O15533	TAPBP	Tapasin (TPN) (TPSN) (NGS-17) (TAP-associated protein) (TAP-binding protein)	yes	-0.325964	18.6722	0.820603	NS	-0.351252	18.6722	0.75182	NS	0.608985	18.6722	0.550929	NS
577	O15534	PER1	Period circadian protein homolog 1 (hPER1) (Circadian clock protein PERIOD 1) (Circadian pacemaker protein Rigui)	yes	-0.76099	16.7085	0.122861	NS	0.349478	16.7085	0.473618	NS	0.0984172	16.7085	0.885036	NS
588	O43156	TTI1	TELO2-interacting protein 1 homolog (Protein SMG10)	yes	-0.0759201	17.3683	0.914452	NS	0.730669	17.3683	0.0398466	NS	0.257444	17.3683	0.529269	NS
590	O43164	PJA2	E3 ubiquitin-protein ligase Praja-2 (Praja2) (EC 2.3.2.27) (RING finger protein 131) (RING-type E3 ubiquitin transferase Praja-2)	yes	-0.0622756	19.1829	0.902914	NS	0.550434	19.1829	0.0365892	NS	0.357949	19.1829	0.201468	NS
592	O43166	SIPA1L1	Signal-induced proliferation-associated 1-like protein 1 (SIPA1-like protein 1) (High-risk human papilloma viruses E6 oncoproteins targeted protein 1) (E6-targeted protein 1)	yes	-0.925728	19.8389	0.000134213	NS	-1.18973	19.8389	5.73798e-06	Down	-0.802591	19.8389	0.000519664	NS
600	O43187	IRAK2	Interleukin-1 receptor-associated kinase-like 2 (IRAK-2)	yes	-0.777098	18.5959	0.762393	NS	-1.204	18.5959	0.52857	NS	0.360202	18.5959	0.893237	NS
602	O43236	SEPTIN4	Septin-4 (Bradeion beta) (Brain protein H5) (CE5B3 beta) (Cell division control-related protein 2) (hCDCREL-2) (Peanut-like protein 2)	yes	0.0336062	17.394	0.988047	NS	0.809336	17.394	0.0903893	NS	1.16938	17.394	0.0222723	Up
616	O43293	DAPK3	Death-associated protein kinase 3 (DAP kinase 3) (EC 2.7.11.1) (DAP-like kinase) (Dlk) (MYPT1 kinase) (Zipper-interacting protein kinase) (ZIP-kinase)	yes	-0.705352	17.9358	0.317519	NS	-0.302476	17.9358	0.666937	NS	0.079044	17.9358	0.940314	NS
618	O43295	SRGAP3	SLIT-ROBO Rho GTPase-activating protein 3 (srGAP3) (Mental disorder-associated GAP) (Rho GTPase-activating protein 14) (WAVE-associated Rac GTPase-activating protein) (WRP)	yes	-0.581425	17.3118	0.1494	NS	0.00471137	17.3118	1	NS	-0.0498758	17.3118	0.938334	NS
627	O43301	HSPA12A	Heat shock 70 kDa protein 12A (Heat shock protein family A member 12A)	yes	1.23973	17.3903	0.0833218	NS	0.884775	17.3903	0.176835	NS	1.95168	17.3903	0.00610503	Up
628	O43303	CCP110	Centriolar coiled-coil protein of 110 kDa (Centrosomal protein of 110 kDa) (CP110) (Cep110)	yes	-0.169978	21.2601	0.0821557	NS	-0.0701358	21.2601	0.472596	NS	0.230505	21.2601	0.0152628	NS
632	O43312	MTSS1	Protein MTSS 1 (Metastasis suppressor YGL-1) (Metastasis suppressor protein 1) (Missing in metastasis protein)	yes	-0.400471	14.429	0.696502	NS	1.48245	14.429	0.0388148	Up	-0.271101	14.429	0.776397	NS
636	O43318	MAP3K7	Mitogen-activated protein kinase kinase kinase 7 (EC 2.7.11.25) (Transforming growth factor-beta-activated kinase 1) (TGF-beta-activated kinase 1)	yes	0.208629	20.8478	0.166168	NS	0.813775	20.8478	5.75468e-06	NS	0.248654	20.8478	0.0758093	NS
639	O43347	MSI1	RNA-binding protein Musashi homolog 1 (Musashi-1)	yes	2.87498	15.4427	0.123876	NS	4.57235	15.4427	0.00802175	Up	-0.583394	15.4427	0.793982	NS
655	O43396	TXNL1	Thioredoxin-like protein 1 (32 kDa thioredoxin-related protein)	yes	-0.515419	21.7095	0.00434201	NS	0.453157	21.7095	0.00654323	NS	-0.220225	21.7095	0.198082	NS
660	O43432	EIF4G3	Eukaryotic translation initiation factor 4 gamma 3 (eIF-4-gamma 3) (eIF-4G 3) (eIF4G 3) (eIF-4-gamma II) (eIF4GII)	yes	0.539938	21.9912	0.00935213	NS	0.296224	21.9912	0.11462	NS	0.209473	21.9912	0.303333	NS
664	O43447	PPIH	Peptidyl-prolyl cis-trans isomerase H (PPIase H) (EC 5.2.1.8) (Rotamase H) (Small nuclear ribonucleoprotein particle-specific cyclophilin H) (CypH) (U-snRNP-associated cyclophilin SnuCyp-20) (USA-CYP)	yes	3.1563	17.411	0.0354929	Up	4.44501	17.411	0.00237759	Up	1.91886	17.411	0.186795	NS
666	O43463	SUV39H1	Histone-lysine N-methyltransferase SUV39H1 (EC 2.1.1.355) (Histone H3-K9 methyltransferase 1) (H3-K9-HMTase 1) (Lysine N-methyltransferase 1A) (Position-effect variegation 3-9 homolog) (Suppressor of variegation 3-9 homolog 1) (Su(var)3-9 homolog 1)	yes	-3.43611	16.9437	2.78382e-05	Down	0.204213	16.9437	0.801343	NS	-0.577638	16.9437	0.399469	NS
682	O43559	FRS3	Fibroblast growth factor receptor substrate 3 (FGFR substrate 3) (FGFR-signaling adaptor SNT2) (Suc1-associated neurotrophic factor target 2) (SNT-2)	yes	0.630267	15.5485	0.69417	NS	4.65829	15.5485	0.000299932	Up	-0.483145	15.5485	0.732427	NS
686	O43615	TIMM44	Mitochondrial import inner membrane translocase subunit TIM44	yes	0.553079	19.1432	0.326985	NS	-0.0540373	19.1432	0.948864	NS	0.968435	19.1432	0.0500205	NS
705	O43734	TRAF3IP2	E3 ubiquitin ligase TRAF3IP2 (EC 2.3.2.27) (Adapter protein CIKS) (Connection to IKK and SAPK/JNK) (E3 ubiquitin-protein ligase CIKS) (Nuclear factor NF-kappa-B activator 1) (ACT1) (TRAF3-interacting protein 2)	yes	-0.368972	18.302	0.0363763	NS	-0.0523988	18.302	0.805217	NS	-0.41341	18.302	0.0166777	NS
712	O43747	AP1G1	AP-1 complex subunit gamma-1 (Adaptor protein complex AP-1 subunit gamma-1) (Adaptor-related protein complex 1 subunit gamma-1) (Clathrin assembly protein complex 1 gamma-1 large chain) (Gamma1-adaptin) (Golgi adaptor HA1/AP1 adaptin subunit gamma-1)	yes	-0.12484	18.5706	0.697776	NS	-0.54101	18.5706	0.017396	NS	0.207328	18.5706	0.404089	NS
714	O43761	SYNGR3	Synaptogyrin-3	yes	-0.196443	19.5253	0.875004	NS	-1.12557	19.5253	0.110387	NS	-0.790376	19.5253	0.300363	NS
715	O43765	SGTA	Small glutamine-rich tetratricopeptide repeat-containing protein alpha (Alpha-SGT) (Vpu-binding protein) (UBP)	yes	-0.0586854	18.1014	0.927361	NS	1.96466	18.1014	3.06693e-06	Up	0.384122	18.1014	0.24188	NS
718	O43772	SLC25A20	Mitochondrial carnitine/acylcarnitine carrier protein (Carnitine/acylcarnitine translocase) (CAC) (CACT) (Solute carrier family 25 member 20)	yes	1.13209	18.0227	0.218497	NS	0.750279	18.0227	0.375999	NS	1.05332	18.0227	0.213711	NS
720	O43781	DYRK3	Dual specificity tyrosine-phosphorylation-regulated kinase 3 (EC 2.7.12.1) (Regulatory erythroid kinase) (REDK)	yes	-4.17514	15.3499	5.38975e-07	Down	-2.8017	15.3499	3.01905e-05	Down	-2.70243	15.3499	8.08377e-05	Down
727	O43813	LANCL1	Glutathione S-transferase LANCL1 (EC 2.5.1.18) (40 kDa erythrocyte membrane protein) (p40) (LanC-like protein 1)	yes	0.19387	18.3212	0.698868	NS	-0.134029	18.3212	0.761903	NS	-0.144767	18.3212	0.746445	NS
728	O43815	STRN	Striatin	yes	-0.74273	22.3976	0.000344956	NS	-0.471376	22.3976	0.00800875	NS	-0.689319	22.3976	0.000676881	NS
732	O43819	SCO2	Protein SCO2 homolog, mitochondrial	yes	1.12584	16.1097	0.625746	NS	0.537011	16.1097	0.80771	NS	2.07313	16.1097	0.247388	NS
733	O43822	CFAP410	Cilia- and flagella-associated protein 410 (C21orf-HUMF09G8.5) (Leucine-rich repeat-containing protein 76) (YF5/A2)	yes	0.432774	18.0829	0.216353	NS	-0.404036	18.0829	0.18835	NS	0.0728976	18.0829	0.872438	NS
735	O43824	GTPBP6	Putative GTP-binding protein 6 (Pseudoautosomal GTP-binding protein-like)	yes	-0.843736	16.0391	0.592042	NS	1.43678	16.0391	0.228887	NS	2.47566	16.0391	0.0432591	Up
736	O43826	SLC37A4	Glucose-6-phosphate exchanger SLC37A4 (Glucose-5-phosphate transporter) (Glucose-6-phosphate translocase) (Solute carrier family 37 member 4) (Transformation-related gene 19 protein) (TRG-19)	yes	0.46636	20.6795	0.0558811	NS	-0.193935	20.6795	0.420829	NS	-0.0675746	20.6795	0.825715	NS
748	O43900	PRICKLE3	Prickle planar cell polarity protein 3 (LIM domain only protein 6) (LMO-6) (Prickle-like protein 3) (Pk3) (Triple LIM domain protein 6)	yes	-0.92016	17.847	0.0267002	NS	-0.215597	17.847	0.624683	NS	-0.97919	17.847	0.016295	NS
754	O60216	RAD21	Double-strand-break repair protein rad21 homolog (hHR21) (Nuclear matrix protein 1) (NXP-1) (SCC1 homolog) [Cleaved into: 64-kDa C-terminal product (64-kDa carboxy-terminal product) (65-kDa carboxy-terminal product)]	yes	0.322373	17.8845	0.512716	NS	0.338012	17.8845	0.409375	NS	0.430437	17.8845	0.295368	NS
758	O60237	PPP1R12B	Protein phosphatase 1 regulatory subunit 12B (Myosin phosphatase-targeting subunit 2) (Myosin phosphatase target subunit 2)	yes	-0.44102	17.5343	0.26764	NS	-1.35531	17.5343	0.00040759	Down	-0.710873	17.5343	0.0456458	NS
769	O60268	KIAA0513	Uncharacterized protein KIAA0513	yes	-0.361898	17.3143	0.923906	NS	-1.08653	17.3143	0.604367	NS	1.35369	17.3143	0.516976	NS
777	O60285	NUAK1	NUAK family SNF1-like kinase 1 (EC 2.7.11.1) (AMPK-related protein kinase 5) (ARK5) (Omphalocele kinase 1)	yes	-3.94861	15.3858	0.0526187	NS	-6.36121	15.3858	0.00153886	Down	-5.10365	15.3858	0.0111266	Down
781	O60292	SIPA1L3	Signal-induced proliferation-associated 1-like protein 3 (SIPA1-like protein 3) (SPA-1-like protein 3)	yes	-1.02833	20.6246	2.67811e-07	Down	-1.64577	20.6246	5.07576e-10	Down	-0.478651	20.6246	0.000891764	NS
783	O60294	LCMT2	tRNA wybutosine-synthesizing protein 4 (tRNA yW-synthesizing protein 4) (EC 2.1.1.290) (EC 2.3.1.231) (Leucine carboxyl methyltransferase 2) (tRNA(Phe) (7-(3-amino-3-(methoxycarbonyl)propyl)wyosine(37)-N)-methoxycarbonyltransferase) (tRNA(Phe) (7-(3-amino-3-carboxypropyl)wyosine(37)-O)-methyltransferase)	yes	0.090674	17.8868	0.862374	NS	-0.454196	17.8868	0.134885	NS	-0.121744	17.8868	0.755551	NS
785	O60299	LZTS3	Leucine zipper putative tumor suppressor 3 (ProSAP-interacting protein 1) (ProSAPiP1)	yes	-1.63081	18.4783	4.11266e-07	Down	-1.88493	18.4783	4.24367e-08	Down	-0.731366	18.4783	0.00168615	NS
786	O60303	KATNIP	Katanin-interacting protein	yes	-1.11286	18.4368	7.89801e-06	Down	-0.998284	18.4368	1.57681e-05	NS	-0.651996	18.4368	0.00146684	NS
793	O60313	OPA1	Dynamin-like GTPase OPA1, mitochondrial (EC 3.6.5.5) (Optic atrophy protein 1) [Cleaved into: Dynamin-like GTPase OPA1, long form (L-OPA1); Dynamin-like GTPase OPA1, short form (S-OPA1)]	yes	-0.544246	16.5594	0.206129	NS	-0.412766	16.5594	0.287636	NS	0.79745	16.5594	0.0424514	NS
797	O60331	PIP5K1C	Phosphatidylinositol 4-phosphate 5-kinase type-1 gamma (PIP5K1gamma) (PtdIns(4)P-5-kinase 1 gamma) (EC 2.7.1.68) (Type I phosphatidylinositol 4-phosphate 5-kinase gamma)	yes	-1.51321	15.9985	0.000425416	Down	-1.56653	15.9985	0.000190765	Down	-0.242878	15.9985	0.559069	NS
799	O60333	KIF1B	Kinesin-like protein KIF1B (Klp)	yes	-0.353676	19.2221	0.0026522	NS	-0.16555	19.2221	0.110757	NS	-0.013997	19.2221	0.940217	NS
801	O60336	MAPKBP1	Mitogen-activated protein kinase-binding protein 1 (JNK-binding protein 1) (JNKBP-1)	yes	-0.441535	17.6599	0.00527538	NS	0.255162	17.6599	0.070512	NS	-0.0180461	17.6599	0.94389	NS
803	O60343	TBC1D4	TBC1 domain family member 4 (Akt substrate of 160 kDa) (AS160)	yes	0.485327	18.3197	0.0184969	NS	0.126934	18.3197	0.550024	NS	0.0472715	18.3197	0.86478	NS
805	O60346	PHLPP1	PH domain leucine-rich repeat-containing protein phosphatase 1 (EC 3.1.3.16) (Pleckstrin homology domain-containing family E member 1) (PH domain-containing family E member 1) (Suprachiasmatic nucleus circadian oscillatory protein) (hSCOP)	yes	0.136582	17.4928	0.885463	NS	-0.569467	17.4928	0.294661	NS	0.835472	17.4928	0.127035	NS
808	O60353	FZD6	Frizzled-6 (Fz-6) (hFz6)	yes	5.50056	16.5343	1.02009e-06	Up	5.48527	16.5343	6.35706e-07	Up	4.31988	16.5343	1.85102e-05	Up
809	O60427	FADS1	Acyl-CoA (8-3)-desaturase (EC 1.14.19.44) (Delta(5) fatty acid desaturase) (D5D) (Delta(5) desaturase) (Delta-5 desaturase) (Fatty acid desaturase 1)	yes	1.80085	17.5609	0.444169	NS	-1.11715	17.5609	0.602966	NS	1.06807	17.5609	0.630309	NS
810	O60437	PPL	Periplakin (190 kDa paraneoplastic pemphigus antigen) (195 kDa cornified envelope precursor protein)	yes	0.00377477	15.5784	1	NS	1.37356	15.5784	0.053024	NS	1.25473	15.5784	0.0942434	NS
813	O60447	EVI5	Ecotropic viral integration site 5 protein homolog (EVI-5) (Neuroblastoma stage 4S gene protein)	yes	0.0665651	18.1021	0.751056	NS	0.106506	18.1021	0.495387	NS	-0.0103446	18.1021	0.978249	NS
822	O60504	SORBS3	Vinexin (SH3-containing adapter molecule 1) (SCAM-1) (Sorbin and SH3 domain-containing protein 3)	yes	0.278014	19.214	0.0744169	NS	0.751268	19.214	2.60223e-05	NS	0.842203	19.214	1.46849e-05	NS
827	O60547	GMDS	GDP-mannose 4,6 dehydratase (EC 4.2.1.47) (GDP-D-mannose dehydratase) (GMD)	yes	1.05027	18.1513	0.0105724	Up	0.380951	18.1513	0.330019	NS	-1.7412	18.1513	0.000159243	Down
829	O60551	NMT2	Glycylpeptide N-tetradecanoyltransferase 2 (EC 2.3.1.97) (Myristoyl-CoA:protein N-myristoyltransferase 2) (NMT 2) (Peptide N-myristoyltransferase 2) (Protein-lysine myristoyltransferase NMT2) (EC 2.3.1.-) (Type II N-myristoyltransferase)	yes	-0.759835	19.8883	7.24826e-07	NS	-0.357867	19.8883	0.00106464	NS	-0.994261	19.8883	4.66729e-08	NS
835	O60573	EIF4E2	Eukaryotic translation initiation factor 4E type 2 (eIF-4E type 2) (eIF4E type 2) (Eukaryotic translation initiation factor 4E homologous protein) (Eukaryotic translation initiation factor 4E-like 3) (eIF4E-like protein 4E-LP) (mRNA cap-binding protein 4EHP) (h4EHP) (mRNA cap-binding protein type 3)	yes	-0.00709327	19.5512	1	NS	-0.301648	19.5512	0.669571	NS	0.241287	19.5512	0.751435	NS
838	O60641	SNAP91	Clathrin coat assembly protein AP180 (91 kDa synaptosomal-associated protein) (Clathrin coat-associated protein AP180) (Phosphoprotein F1-20)	yes	1.78311	16.9679	0.0735171	NS	1.21431	16.9679	0.185848	NS	2.86032	16.9679	0.0044308	Up
845	O60671	RAD1	Cell cycle checkpoint protein RAD1 (hRAD1) (Rad1-like DNA damage checkpoint protein)	yes	-0.53641	16.1229	0.84555	NS	0.403486	16.1229	0.859636	NS	2.39879	16.1229	0.165351	NS
849	O60684	KPNA6	Importin subunit alpha-7 (Karyopherin subunit alpha-6)	yes	-0.959002	20.5454	0.0346339	NS	-1.24892	20.5454	0.00416018	Down	-0.441894	20.5454	0.327782	NS
854	O60725	ICMT	Protein-S-isoprenylcysteine O-methyltransferase (EC 2.1.1.100) (Isoprenylcysteine carboxylmethyltransferase) (Prenylated protein carboxyl methyltransferase) (PPMT) (Prenylcysteine carboxyl methyltransferase) (pcCMT)	yes	0.323813	18.929	0.60438	NS	0.19515	18.929	0.731558	NS	0.934776	18.929	0.0525403	NS
855	O60733	PLA2G6	85/88 kDa calcium-independent phospholipase A2 (CaI-PLA2) (EC 3.1.1.4) (2-lysophosphatidylcholine acylhydrolase) (EC 3.1.1.5) (Group VI phospholipase A2) (GVI PLA2) (Intracellular membrane-associated calcium-independent phospholipase A2 beta) (iPLA2-beta) (Palmitoyl-CoA hydrolase) (EC 3.1.2.2) (Patatin-like phospholipase domain-containing protein 9) (PNPLA9)	yes	1.3384	18.1207	0.0585182	NS	0.861176	18.1207	0.187625	NS	1.1671	18.1207	0.0841491	NS
883	O60884	DNAJA2	DnaJ homolog subfamily A member 2 (Cell cycle progression restoration gene 3 protein) (Dnj3) (Dj3) (HIRA-interacting protein 4) (Renal carcinoma antigen NY-REN-14)	yes	0.805286	17.9135	0.163278	NS	1.17845	17.9135	0.022083	Up	1.3348	17.9135	0.0151961	Up
892	O60925	PFDN1	Prefoldin subunit 1	yes	-0.844481	17.3161	0.856715	NS	0.121945	17.3161	0.991768	NS	2.63781	17.3161	0.378399	NS
896	O60941	DTNB	Dystrobrevin beta (DTN-B) (Beta-dystrobrevin)	yes	-0.555703	16.5622	0.712199	NS	-2.75443	16.5622	0.00981621	Down	-0.131543	16.5622	0.944371	NS
902	O75037	KIF21B	Kinesin-like protein KIF21B	yes	-0.0795413	15.9187	0.998405	NS	1.38	15.9187	0.412059	NS	-2.74893	15.9187	0.0928859	NS
913	O75083	WDR1	WD repeat-containing protein 1 (Actin-interacting protein 1) (AIP1) (NORI-1)	yes	-0.256686	18.2846	0.712199	NS	0.298169	18.2846	0.588539	NS	0.291603	18.2846	0.604325	NS
917	O75116	ROCK2	Rho-associated protein kinase 2 (EC 2.7.11.1) (Rho kinase 2) (Rho-associated, coiled-coil-containing protein kinase 2) (Rho-associated, coiled-coil-containing protein kinase II) (ROCK-II) (p164 ROCK-2)	yes	0.0162336	18.2744	0.980452	NS	0.0978747	18.2744	0.679343	NS	-0.292224	18.2744	0.162156	NS
926	O75128	COBL	Protein cordon-bleu	yes	-0.179913	18.4084	0.281997	NS	-0.490238	18.4084	0.00137807	NS	0.239538	18.4084	0.107128	NS
932	O75145	PPFIA3	Liprin-alpha-3 (Protein tyrosine phosphatase receptor type f polypeptide-interacting protein alpha-3) (PTPRF-interacting protein alpha-3)	yes	0.22216	17.0351	0.586699	NS	-1.10425	17.0351	0.000925642	Down	0.532436	17.0351	0.0942823	NS
934	O75146	HIP1R	Huntingtin-interacting protein 1-related protein (HIP1-related protein) (Huntingtin-interacting protein 12) (HIP-12)	yes	0.154906	17.6492	0.458324	NS	0.585459	17.6492	0.00116411	NS	0.0253913	17.6492	0.928741	NS
935	O75147	OBSL1	Obscurin-like protein 1	yes	-0.109472	19.7004	0.731409	NS	-0.0829137	19.7004	0.762173	NS	0.327427	19.7004	0.152574	NS
942	O75154	RAB11FIP3	Rab11 family-interacting protein 3 (FIP3) (FIP3-Rab11) (Rab11-FIP3) (Arfophilin-1) (EF hands-containing Rab-interacting protein) (Eferin) (MU-MB-17.148)	yes	-0.133784	16.6881	0.962386	NS	0.583409	16.6881	0.666937	NS	0.786498	16.6881	0.548882	NS
949	O75161	NPHP4	Nephrocystin-4 (Nephroretinin)	yes	-0.634679	18.8361	0.00810619	NS	0.00844953	18.8361	0.994449	NS	-0.865031	18.8361	0.000679615	NS
952	O75165	DNAJC13	DnaJ homolog subfamily C member 13 (Required for receptor-mediated endocytosis 8) (RME-8)	yes	0.063625	18.767	0.815262	NS	-0.332438	18.767	0.0468145	NS	-0.0720037	18.767	0.733272	NS
955	O75175	CNOT3	CCR4-NOT transcription complex subunit 3 (CCR4-associated factor 3) (Leukocyte receptor cluster member 2)	yes	0.0993494	20.8337	0.685755	NS	-0.373197	20.8337	0.0309198	NS	0.107092	20.8337	0.595444	NS
956	O75179	ANKRD17	Ankyrin repeat domain-containing protein 17 (Gene trap ankyrin repeat protein) (Serologically defined breast cancer antigen NY-BR-16)	yes	0.120046	20.7162	0.412435	NS	-0.0105174	20.7162	0.96562	NS	-0.131257	20.7162	0.304903	NS
959	O75190	DNAJB6	DnaJ homolog subfamily B member 6 (HHDJ1) (Heat shock protein J2) (HSJ-2) (MRJ) (MSJ-1)	yes	0.288001	18.7384	0.869592	NS	-0.558367	18.7384	0.632402	NS	0.610966	18.7384	0.602955	NS
962	O75197	LRP5	Low-density lipoprotein receptor-related protein 5 (LRP-5) (Low-density lipoprotein receptor-related protein 7) (LRP-7)	yes	0.690458	16.2529	0.122791	NS	0.678199	16.2529	0.0894343	NS	-0.222411	16.2529	0.642869	NS
964	O75223	GGCT	Gamma-glutamylcyclotransferase (EC 4.3.2.9) (Cytochrome c-releasing factor 21)	yes	-0.170025	18.5798	0.824792	NS	-0.487479	18.5798	0.323065	NS	-0.592032	18.5798	0.241601	NS
971	O75306	NDUFS2	NADH dehydrogenase [ubiquinone] iron-sulfur protein 2, mitochondrial (EC 7.1.1.2) (Complex I-49kD) (CI-49kD) (NADH-ubiquinone oxidoreductase 49 kDa subunit)	yes	1.75445	16.2119	0.119986	NS	4.6147	16.2119	0.000121065	Up	4.2399	16.2119	0.000448139	Up
973	O75317	USP12	Ubiquitin carboxyl-terminal hydrolase 12 (EC 3.4.19.12) (Deubiquitinating enzyme 12) (Ubiquitin thioesterase 12) (Ubiquitin-hydrolyzing enzyme 1) (Ubiquitin-specific-processing protease 12)	yes	-1.21512	15.8443	0.486675	NS	-2.28405	15.8443	0.0933603	NS	0.32932	15.8443	0.872343	NS
975	O75319	DUSP11	RNA/RNP complex-1-interacting phosphatase (EC 3.1.3.-) (Dual specificity protein phosphatase 11) (Phosphatase that interacts with RNA/RNP complex 1)	yes	-1.5935	17.3236	0.46572	NS	-2.63709	17.3236	0.127319	NS	-2.59495	17.3236	0.153348	NS
989	O75352	MPDU1	Mannose-P-dolichol utilization defect 1 protein (Suppressor of Lec15 and Lec35 glycosylation mutation homolog) (SL15)	yes	0.447524	19.4152	0.636871	NS	0.160991	19.4152	0.866567	NS	1.14808	19.4152	0.10752	NS
1002	O75385	ULK1	Serine/threonine-protein kinase ULK1 (EC 2.7.11.1) (Autophagy-related protein 1 homolog) (ATG1) (hATG1) (Unc-51-like kinase 1)	yes	-0.346898	18.1487	0.406724	NS	-0.563906	18.1487	0.0941687	NS	-0.146758	18.1487	0.728796	NS
1004	O75386	TULP3	Tubby-related protein 3 (Tubby-like protein 3)	yes	-2.80801	17.7636	0.0293013	Down	-0.925779	17.7636	0.477827	NS	-1.35448	17.7636	0.287957	NS
1008	O75394	MRPL33	Large ribosomal subunit protein bL33m (39S ribosomal protein L33, mitochondrial) (L33mt) (MRP-L33)	yes	0.229359	16.9021	0.823266	NS	-0.820695	16.9021	0.198952	NS	-0.765454	16.9021	0.2571	NS
1016	O75419	CDC45	Cell division control protein 45 homolog (PORC-PI-1)	yes	3.78912	18.3377	2.96025e-07	Up	3.34746	18.3377	7.88267e-07	Up	4.23219	18.3377	1.20753e-07	Up
1017	O75420	GIGYF1	GRB10-interacting GYF protein 1 (PERQ amino acid-rich with GYF domain-containing protein 1)	yes	-0.685794	20.7578	2.84387e-05	NS	-0.564341	20.7578	0.000125584	NS	0.103322	20.7578	0.460345	NS
1020	O75436	VPS26A	Vacuolar protein sorting-associated protein 26A (Vesicle protein sorting 26A) (hVPS26)	yes	0.26734	20.9607	0.671903	NS	-0.309498	20.9607	0.538459	NS	0.152845	20.9607	0.798612	NS
1022	O75437	ZNF254	Zinc finger protein 254 (Bone marrow zinc finger 5) (BMZF-5) (Hematopoietic cell-derived zinc finger protein 1) (HD-ZNF1) (Zinc finger protein 539) (Zinc finger protein 91-like)	yes	3.55271e-15	15.5637	1	NS	3.23421	15.5637	0.127321	NS	6.60617	15.5637	0.00486088	Up
1029	O75439	PMPCB	Mitochondrial-processing peptidase subunit beta (EC 3.4.24.64) (Beta-MPP) (P-52)	yes	-0.00256993	18.7879	1	NS	-0.643467	18.7879	0.00603743	NS	-0.551904	18.7879	0.0220676	NS
1036	O75467	ZNF324	Zinc finger protein 324A (Zinc finger protein ZF5128)	yes	-0.839812	16.4496	0.180317	NS	-2.4071	16.4496	0.000185265	Down	1.10966	16.4496	0.0549572	NS
1045	O75521	ECI2	Enoyl-CoA delta isomerase 2 (EC 5.3.3.8) (DRS-1) (Delta(3),delta(2)-enoyl-CoA isomerase) (D3,D2-enoyl-CoA isomerase) (Diazepam-binding inhibitor-related protein 1) (DBI-related protein 1) (Dodecenoyl-CoA isomerase) (Hepatocellular carcinoma-associated antigen 88) (Peroxisomal 3,2-trans-enoyl-CoA isomerase) (pECI) (Renal carcinoma antigen NY-REN-1)	yes	0.275482	18.6066	0.783742	NS	0.0783155	18.6066	0.943965	NS	0.111058	18.6066	0.917645	NS
1056	O75563	SKAP2	Src kinase-associated phosphoprotein 2 (Pyk2/RAFTK-associated protein) (Retinoic acid-induced protein 70) (SKAP55 homolog) (SKAP-55HOM) (SKAP-HOM) (Src family-associated phosphoprotein 2) (Src kinase-associated phosphoprotein 55-related protein) (Src-associated adapter protein with PH and SH3 domains)	yes	-0.469116	19.083	0.0139857	NS	-0.0643178	19.083	0.770956	NS	0.38356	19.083	0.0363888	NS
1064	O75592	MYCBP2	E3 ubiquitin-protein ligase MYCBP2 (EC 2.3.2.33) (Myc-binding protein 2) (Protein associated with Myc)	yes	-0.815523	18.8207	2.78382e-05	NS	-1.43736	18.8207	2.0056e-08	Down	-0.714856	18.8207	0.00011579	NS
1065	O75600	GCAT	2-amino-3-ketobutyrate coenzyme A ligase, mitochondrial (AKB ligase) (EC 2.3.1.29) (Aminoacetone synthase) (Glycine acetyltransferase)	yes	2.83049	16.2746	0.140032	NS	-0.402672	16.2746	0.867395	NS	0.359028	16.2746	0.894813	NS
1067	O75608	LYPLA1	Acyl-protein thioesterase 1 (APT-1) (hAPT1) (EC 3.1.2.-) (Lysophospholipase 1) (Lysophospholipase I) (LPL-I) (LysoPLA I) (Palmitoyl-protein hydrolase) (EC 3.1.2.22)	yes	0.278884	18.627	0.59185	NS	-0.195799	18.627	0.669571	NS	-0.201986	18.627	0.663427	NS
1071	O75648	TRMU	Mitochondrial tRNA-specific 2-thiouridylase 1 (EC 2.8.1.14) (MTO2 homolog)	yes	-0.395059	16.8484	0.66114	NS	1.71794	16.8484	0.0087595	Up	1.31829	16.8484	0.04899	Up
1073	O75665	OFD1	Centriole and centriolar satellite protein OFD1 (Oral-facial-digital syndrome 1 protein) (Protein 71-7A)	yes	-0.255957	20.53	0.0808797	NS	0.18393	20.53	0.170268	NS	-0.459335	20.53	0.00217138	NS
1083	O75746	SLC25A12	Electrogenic aspartate/glutamate antiporter SLC25A12, mitochondrial (Araceli hiperlarga) (Aralar) (Aralar1) (Mitochondrial aspartate glutamate carrier 1) (Solute carrier family 25 member 12)	yes	-0.013557	16.8896	1	NS	-1.31724	16.8896	0.224724	NS	0.80308	16.8896	0.507129	NS
1090	O75815	BCAR3	Breast cancer anti-estrogen resistance protein 3 (Novel SH2-containing protein 2) (SH2 domain-containing protein 3B)	yes	-0.611594	19.7318	0.00034303	NS	-0.470399	19.7318	0.00196524	NS	-0.448847	19.7318	0.00438972	NS
1092	O75817	POP7	Ribonuclease P protein subunit p20 (RNaseP protein p20) (Ribonucleases P/MRP protein subunit POP7 homolog) (hPOP7)	yes	-0.0247476	17.6419	1	NS	0.30405	17.6419	0.854288	NS	0.834008	17.6419	0.546189	NS
1100	O75832	PSMD10	26S proteasome non-ATPase regulatory subunit 10 (26S proteasome regulatory subunit p28) (Gankyrin) (p28(GANK))	yes	0.790149	17.3138	0.14395	NS	1.52636	17.3138	0.0027788	Up	1.19234	17.3138	0.0202232	Up
1101	O75843	AP1G2	AP-1 complex subunit gamma-like 2 (Gamma2-adaptin) (G2ad)	yes	-0.963329	16.9798	0.11499	NS	-1.65175	16.9798	0.00412725	Down	-0.726143	16.9798	0.214048	NS
1104	O75864	PPP1R37	Protein phosphatase 1 regulatory subunit 37 (Leucine-rich repeat-containing protein 68)	yes	-0.249974	15.3381	0.903647	NS	-0.53068	15.3381	0.67884	NS	0.471896	15.3381	0.725305	NS
1107	O75884	RBBP9	Serine hydrolase RBBP9 (EC 3.-.-.-) (B5T-overexpressed gene protein) (Protein BOG) (Retinoblastoma-binding protein 10) (RBBP-10) (Retinoblastoma-binding protein 9) (RBBP-9)	yes	0.335879	20.5007	0.39473	NS	-0.123898	20.5007	0.757925	NS	0.338149	20.5007	0.330931	NS
1110	O75891	ALDH1L1	Cytosolic 10-formyltetrahydrofolate dehydrogenase (10-FTHFDH) (FDH) (EC 1.5.1.6) (Aldehyde dehydrogenase family 1 member L1)	yes	0.996502	17.6557	0.0911566	NS	1.08962	17.6557	0.0402668	Up	1.0106	17.6557	0.0704432	NS
1115	O75901	RASSF9	Ras association domain-containing protein 9 (PAM COOH-terminal interactor protein 1) (P-CIP1) (Peptidylglycine alpha-amidating monooxygenase COOH-terminal interactor)	yes	-0.504939	15.9838	0.806346	NS	-4.68279	15.9838	0.000925833	Down	-2.56168	15.9838	0.0574594	NS
1130	O75955	FLOT1	Flotillin-1	yes	0.345553	18.4042	0.656259	NS	0.758712	18.4042	0.172177	NS	0.407196	18.4042	0.518311	NS
1131	O75962	TRIO	Triple functional domain protein (EC 2.7.11.1) (PTPRF-interacting protein)	yes	-0.16783	18.3696	0.310425	NS	-0.538427	18.3696	0.000534313	NS	0.033488	18.3696	0.87208	NS
1134	O75970	MPDZ	Multiple PDZ domain protein (Multi-PDZ domain protein 1)	yes	0.242687	18.3436	0.112471	NS	-0.816682	18.3436	7.41607e-06	NS	-0.316431	18.3436	0.0298478	NS
1146	O76024	WFS1	Wolframin	yes	-1.07312	16.3934	0.296976	NS	-0.289382	16.3934	0.797249	NS	0.747658	16.3934	0.440546	NS
1147	O76031	CLPX	ATP-dependent Clp protease ATP-binding subunit clpX-like, mitochondrial	yes	-0.191279	17.4038	0.808435	NS	0.202515	17.4038	0.739808	NS	0.192973	17.4038	0.763332	NS
1148	O76039	CDKL5	Cyclin-dependent kinase-like 5 (EC 2.7.11.22) (Serine/threonine-protein kinase 9)	yes	-0.978877	18.5458	1.09763e-05	NS	-0.0201138	18.5458	0.94304	NS	0.684958	18.5458	0.000436016	NS
1156	O76071	CIAO1	Probable cytosolic iron-sulfur protein assembly protein CIAO1 (WD repeat-containing protein 39)	yes	-0.16519	17.7311	0.88411	NS	-0.199851	17.7311	0.809246	NS	0.23257	17.7311	0.779104	NS
1161	O76083	PDE9A	High affinity cGMP-specific 3',5'-cyclic phosphodiesterase 9A (EC 3.1.4.35)	yes	0.278724	17.037	0.843443	NS	1.87251	17.037	0.0268093	Up	0.926744	17.037	0.310488	NS
1164	O94760	DDAH1	N(G),N(G)-dimethylarginine dimethylaminohydrolase 1 (DDAH-1) (Dimethylarginine dimethylaminohydrolase 1) (EC 3.5.3.18) (DDAHI) (Dimethylargininase-1)	yes	1.93341	16.8958	0.0869675	NS	0.13989	16.8958	0.936569	NS	1.81417	16.8958	0.090223	NS
1180	O94805	ACTL6B	Actin-like protein 6B (53 kDa BRG1-associated factor B) (Actin-related protein Baf53b) (ArpNalpha) (BRG1-associated factor 53B) (BAF53B)	yes	-2.28114	14.8541	0.0282868	Down	-0.543107	14.8541	0.622527	NS	0.556801	14.8541	0.620371	NS
1185	O94808	GFPT2	Glutamine--fructose-6-phosphate aminotransferase [isomerizing] 2 (EC 2.6.1.16) (D-fructose-6-phosphate amidotransferase 2) (Glutamine:fructose-6-phosphate amidotransferase 2) (GFAT 2) (GFAT2) (Hexosephosphate aminotransferase 2)	yes	0.392182	16.6118	0.571449	NS	2.06026	16.6118	0.00043149	Up	1.25807	16.6118	0.0226712	Up
1189	O94813	SLIT2	Slit homolog 2 protein (Slit-2) [Cleaved into: Slit homolog 2 protein N-product; Slit homolog 2 protein C-product]	yes	-1.24472	14.9637	0.255909	NS	-2.50361	14.9637	0.00895227	Down	0.0935388	14.9637	0.961595	NS
1191	O94819	KBTBD11	Kelch repeat and BTB domain-containing protein 11 (Chronic myelogenous leukemia-associated protein) (Kelch domain-containing protein 7B)	yes	0.888511	17.4725	0.417034	NS	0.0363103	17.4725	0.993362	NS	-0.829015	17.4725	0.393913	NS
1192	O94822	LTN1	E3 ubiquitin-protein ligase listerin (EC 2.3.2.27) (RING finger protein 160) (RING-type E3 ubiquitin transferase listerin) (Zinc finger protein 294)	yes	-0.0240422	18.295	0.965884	NS	-0.504698	18.295	0.0224549	NS	-0.193707	18.295	0.429516	NS
1193	O94826	TOMM70	Mitochondrial import receptor subunit TOM70 (Mitochondrial precursor proteins import receptor) (Translocase of outer membrane 70 kDa subunit) (Translocase of outer mitochondrial membrane protein 70)	yes	0.174787	17.323	0.553949	NS	0.504368	17.323	0.0247957	NS	0.459879	17.323	0.0504722	NS
1194	O94829	IPO13	Importin-13 (Imp13) (Karyopherin-13) (Kap13) (Ran-binding protein 13) (RanBP13)	yes	0.358339	17.2221	0.681671	NS	-0.371993	17.2221	0.596525	NS	-0.277232	17.2221	0.714873	NS
1204	O94875	SORBS2	Sorbin and SH3 domain-containing protein 2 (Arg-binding protein 2) (ArgBP2) (Arg/Abl-interacting protein 2) (Sorbin)	yes	-0.782015	19.1245	0.0149691	NS	-1.89546	19.1245	2.82404e-06	Down	0.060081	19.1245	0.897469	NS
1209	O94887	FARP2	FERM, ARHGEF and pleckstrin domain-containing protein 2 (FERM domain-including RhoGEF) (FIR) (FERM, RhoGEF and pleckstrin domain-containing protein 2) (Pleckstrin homology domain-containing family C member 3) (PH domain-containing family C member 3)	yes	0.289066	19.3835	0.6145	NS	0.240039	19.3835	0.621483	NS	0.119308	19.3835	0.839512	NS
1238	O94955	RHOBTB3	Rho-related BTB domain-containing protein 3 (EC 3.6.1.-)	yes	0.309186	17.5665	0.591909	NS	1.06757	17.5665	0.0138118	Up	0.916352	17.5665	0.0414127	NS
1239	O94964	MTCL2	Microtubule cross-linking factor 2 (SOGA family member 1) (Suppressor of glucose by autophagy) (Suppressor of glucose, autophagy-associated protein 1) [Cleaved into: N-terminal form; C-terminal 80 kDa form (80-kDa SOGA fragment)]	yes	-0.316326	18.9081	0.159293	NS	-0.658725	18.9081	0.00199899	NS	-0.101125	18.9081	0.675603	NS
1242	O94966	USP19	Ubiquitin carboxyl-terminal hydrolase 19 (EC 3.4.19.12) (Deubiquitinating enzyme 19) (Ubiquitin thioesterase 19) (Ubiquitin-specific-processing protease 19) (Zinc finger MYND domain-containing protein 9)	yes	0.327843	18.9585	0.0180737	NS	1.1268	18.9585	6.42042e-08	Up	0.482509	18.9585	0.000990622	NS
1243	O94967	WDR47	WD repeat-containing protein 47 (Neuronal enriched MAP-interacting protein) (Nemitin)	yes	-0.373957	18.7908	0.669038	NS	-0.166005	18.7908	0.843952	NS	-0.0868766	18.7908	0.937514	NS
1244	O94972	TRIM37	E3 ubiquitin-protein ligase TRIM37 (EC 2.3.2.27) (Mulibrey nanism protein) (RING-type E3 ubiquitin transferase TRIM37) (Tripartite motif-containing protein 37)	yes	-0.392515	19.0015	0.0136665	NS	-0.0555611	19.0015	0.760625	NS	0.116048	19.0015	0.478912	NS
1245	O94973	AP2A2	AP-2 complex subunit alpha-2 (100 kDa coated vesicle protein C) (Adaptor protein complex AP-2 subunit alpha-2) (Adaptor-related protein complex 2 subunit alpha-2) (Alpha-adaptin C) (Alpha2-adaptin) (Clathrin assembly protein complex 2 alpha-C large chain) (Huntingtin yeast partner J) (Huntingtin-interacting protein 9) (HIP-9) (Huntingtin-interacting protein J) (Plasma membrane adaptor HA2/AP2 ada…	yes	-0.0678935	17.6275	0.859949	NS	-0.285547	17.6275	0.207244	NS	0.0654557	17.6275	0.83321	NS
1248	O94986	CEP152	Centrosomal protein of 152 kDa (Cep152)	yes	0.0210356	19.9377	0.951218	NS	-0.455548	19.9377	0.00313318	NS	-0.0202432	19.9377	0.938455	NS
1249	O94988	FAM13A	Protein FAM13A	yes	-1.4717	18.6936	5.65159e-08	Down	-1.80845	18.6936	2.8066e-09	Down	-1.00649	18.6936	6.83684e-06	Down
1253	O95057	DIRAS1	GTP-binding protein Di-Ras1 (Distinct subgroup of the Ras family member 1) (Ras-related inhibitor of cell growth) (Rig) (Small GTP-binding tumor suppressor 1)	yes	-0.0703395	18.7953	0.988891	NS	-0.490607	18.7953	0.695886	NS	0.431353	18.7953	0.743631	NS
1255	O95067	CCNB2	G2/mitotic-specific cyclin-B2	yes	-1.08066	20.4784	7.39412e-06	Down	-0.286235	20.4784	0.0976574	NS	-0.383939	20.4784	0.0358749	NS
1270	O95168	NDUFB4	NADH dehydrogenase [ubiquinone] 1 beta subcomplex subunit 4 (Complex I-B15) (CI-B15) (NADH-ubiquinone oxidoreductase B15 subunit)	yes	0.542489	17.6253	0.290635	NS	1.27763	17.6253	0.00474144	Up	0.998189	17.6253	0.0298381	NS
1289	O95248	SBF1	Myotubularin-related protein 5 (Inactive phosphatidylinositol 3-phosphatase 5) (SET-binding factor 1) (Sbf1)	yes	-0.156616	18.309	0.468866	NS	-0.129021	18.309	0.497869	NS	-0.0510642	18.309	0.828804	NS
1294	O95258	SLC25A14	Brain mitochondrial carrier protein 1 (BMCP-1) (Mitochondrial uncoupling protein 5) (UCP 5) (Solute carrier family 25 member 14)	yes	-2.88284	16.5893	0.0399901	Down	-0.8429	16.5893	0.561641	NS	-0.0419562	16.5893	1	NS
1297	O95267	RASGRP1	RAS guanyl-releasing protein 1 (Calcium and DAG-regulated guanine nucleotide exchange factor II) (CalDAG-GEFII) (Ras guanyl-releasing protein)	yes	-0.910042	16.3071	0.784451	NS	1.83313	16.3071	0.432321	NS	1.11518	16.3071	0.665826	NS
1298	O95271	TNKS	Poly [ADP-ribose] polymerase tankyrase-1 (EC 2.4.2.30) (ADP-ribosyltransferase diphtheria toxin-like 5) (ARTD5) (Poly [ADP-ribose] polymerase 5A) (Protein poly-ADP-ribosyltransferase tankyrase-1) (EC 2.4.2.-) (TNKS-1) (TRF1-interacting ankyrin-related ADP-ribose polymerase) (Tankyrase I) (Tankyrase-1) (TANK1)	yes	-2.73505	16.6927	8.50152e-06	Down	-2.14669	16.6927	6.75399e-05	Down	-1.55566	16.6927	0.00197593	Down
1307	O95299	NDUFA10	NADH dehydrogenase [ubiquinone] 1 alpha subcomplex subunit 10, mitochondrial (Complex I-42kD) (CI-42kD) (NADH-ubiquinone oxidoreductase 42 kDa subunit)	yes	-0.0340176	17.7068	0.999593	NS	0.170962	17.7068	0.859438	NS	0.798154	17.7068	0.286901	NS
1316	O95363	FARS2	Phenylalanine--tRNA ligase, mitochondrial (EC 6.1.1.20) (Phenylalanyl-tRNA synthetase) (PheRS)	yes	-0.541885	17.4509	0.728173	NS	-1.59675	17.4509	0.135236	NS	-1.65759	17.4509	0.138501	NS
1322	O95382	MAP3K6	Mitogen-activated protein kinase kinase kinase 6 (EC 2.7.11.25) (Apoptosis signal-regulating kinase 2)	yes	1.12312	16.1811	0.10103	NS	-0.45681	16.1811	0.509551	NS	1.11524	16.1811	0.0850377	NS
1323	O95390	GDF11	Growth/differentiation factor 11 (GDF-11) (Bone morphogenetic protein 11) (BMP-11)	yes	0.0512115	14.1598	0.997196	NS	0.655575	14.1598	0.549549	NS	2.59227	14.1598	0.0132393	Up
1326	O95396	MOCS3	Adenylyltransferase and sulfurtransferase MOCS3 (Molybdenum cofactor synthesis protein 3) (Molybdopterin synthase sulfurylase) (MPT synthase sulfurylase) [Includes: Molybdopterin-synthase adenylyltransferase (EC 2.7.7.80) (Adenylyltransferase MOCS3) (Sulfur carrier protein MOCS2A adenylyltransferase); Molybdopterin-synthase sulfurtransferase (EC 2.8.1.11) (Sulfur carrier protein MOCS2A sulfurtran…	yes	1.04876	17.0199	0.389467	NS	0.14508	17.0199	0.929759	NS	1.95242	17.0199	0.0594424	NS
1334	O95429	BAG4	BAG family molecular chaperone regulator 4 (BAG-4) (Bcl-2-associated athanogene 4) (Silencer of death domains)	yes	0.420789	19.6566	0.150648	NS	0.363271	19.6566	0.166517	NS	0.189112	19.6566	0.526837	NS
1337	O95455	TGDS	dTDP-D-glucose 4,6-dehydratase (EC 4.2.1.46)	yes	-1.60697	16.8005	0.485001	NS	-3.49867	16.8005	0.0506766	NS	-0.23624	16.8005	0.941355	NS
1340	O95470	SGPL1	Sphingosine-1-phosphate lyase 1 (S1PL) (SP-lyase 1) (SPL 1) (hSPL) (EC 4.1.2.27) (Sphingosine-1-phosphate aldolase)	yes	-2.31636	16.1262	0.0141329	Down	0.310423	16.1262	0.778786	NS	-1.04203	16.1262	0.25956	NS
1350	O95563	MPC2	Mitochondrial pyruvate carrier 2 (Brain protein 44)	yes	-0.824444	16.6266	0.532769	NS	-0.531735	16.6266	0.655219	NS	0.0300126	16.6266	1	NS
1353	O95602	POLR1A	DNA-directed RNA polymerase I subunit RPA1 (RNA polymerase I subunit A1) (EC 2.7.7.6) (A190) (DNA-directed RNA polymerase I largest subunit) (DNA-directed RNA polymerase I subunit A) (RNA polymerase I 194 kDa subunit) (RPA194)	yes	0.325316	18.189	0.25308	NS	0.617639	18.189	0.0124539	NS	0.743459	18.189	0.00548573	NS
1354	O95613	PCNT	Pericentrin (Kendrin) (Pericentrin-B)	yes	0.207954	18.7073	0.584605	NS	0.0248262	18.7073	0.966163	NS	-0.230956	18.7073	0.46855	NS
1360	O95631	NTN1	Netrin-1 (Epididymis tissue protein Li 131P)	yes	-0.784595	15.2406	0.66244	NS	-0.302195	15.2406	0.866547	NS	-0.60616	15.2406	0.698055	NS
1362	O95644	NFATC1	Nuclear factor of activated T-cells, cytoplasmic 1 (NF-ATc1) (NFATc1) (NFAT transcription complex cytosolic component) (NF-ATc) (NFATc)	yes	-0.100144	19.9439	0.512469	NS	-0.311827	19.9439	0.00983481	NS	-0.25837	19.9439	0.0376749	NS
1365	O95671	ASMTL	Probable bifunctional dTTP/UTP pyrophosphatase/methyltransferase protein [Includes: dTTP/UTP pyrophosphatase (dTTPase/UTPase) (EC 3.6.1.9) (Nucleoside triphosphate pyrophosphatase) (Nucleotide pyrophosphatase) (Nucleotide PPase); N-acetylserotonin O-methyltransferase-like protein (ASMTL) (EC 2.1.1.-)]	yes	-0.518855	19.6044	0.0213371	NS	0.205398	19.6044	0.3435	NS	-0.187221	19.6044	0.411611	NS
1366	O95674	CDS2	Phosphatidate cytidylyltransferase 2 (EC 2.7.7.41) (CDP-DAG synthase 2) (CDP-DG synthase 2) (CDP-diacylglycerol synthase 2) (CDS 2) (CDP-diglyceride pyrophosphorylase 2) (CDP-diglyceride synthase 2) (CTP:phosphatidate cytidylyltransferase 2)	yes	0.730165	15.8908	0.488385	NS	0.515105	15.8908	0.585258	NS	1.63699	15.8908	0.0580432	NS
1387	O95685	PPP1R3D	Protein phosphatase 1 regulatory subunit 3D (Protein phosphatase 1 regulatory subunit 6) (PP1 subunit R6) (Protein phosphatase 1-binding subunit R6)	yes	0.903567	17.4067	0.673573	NS	-0.451446	17.4067	0.824714	NS	1.15738	17.4067	0.504177	NS
1398	O95718	ESRRB	Steroid hormone receptor ERR2 (ERR beta-2) (Estrogen receptor-like 2) (Estrogen-related receptor beta) (ERR-beta) (Nuclear receptor subfamily 3 group B member 2)	yes	-3.44547	15.6935	1.84689e-05	Down	-4.64832	15.6935	3.58492e-07	Down	0.553979	15.6935	0.403533	NS
1404	O95755	RAB36	Ras-related protein Rab-36	yes	1.78856	16.5848	0.0859912	NS	1.99317	16.5848	0.0342523	Up	2.80893	16.5848	0.00648423	Up
1408	O95758	PTBP3	Polypyrimidine tract-binding protein 3 (Regulator of differentiation 1) (Rod1)	yes	1.00214	20.5536	2.85049e-05	Up	1.53871	20.5536	1.18927e-07	Up	0.992111	20.5536	3.5296e-05	NS
1410	O95759	TBC1D8	TBC1 domain family member 8 (AD 3) (Vascular Rab-GAP/TBC-containing protein)	yes	0.015989	17.3026	0.991914	NS	0.316217	17.3026	0.227945	NS	0.504646	17.3026	0.0598548	NS
1412	O95782	AP2A1	AP-2 complex subunit alpha-1 (100 kDa coated vesicle protein A) (Adaptor protein complex AP-2 subunit alpha-1) (Adaptor-related protein complex 2 subunit alpha-1) (Alpha-adaptin A) (Alpha1-adaptin) (Clathrin assembly protein complex 2 alpha-A large chain) (Plasma membrane adaptor HA2/AP2 adaptin alpha A subunit)	yes	-0.107698	19.0242	0.734446	NS	-0.567734	19.0242	0.0102607	NS	0.0303891	19.0242	0.937514	NS
1417	O95793	STAU1	Double-stranded RNA-binding protein Staufen homolog 1	yes	0.68561	22.3038	0.264843	NS	0.838776	22.3038	0.108576	NS	0.428316	22.3038	0.468705	NS
1419	O95801	TTC4	Tetratricopeptide repeat protein 4 (TPR repeat protein 4)	yes	0.865042	20.5171	1.09292e-05	NS	2.70789	20.5171	5.30755e-12	Up	1.21859	20.5171	3.15177e-07	Up
1420	O95816	BAG2	BAG family molecular chaperone regulator 2 (BAG-2) (Bcl-2-associated athanogene 2)	yes	0.689777	20.3401	0.128279	NS	1.26604	20.3401	0.00314913	Up	0.265334	20.3401	0.573628	NS
1421	O95817	BAG3	BAG family molecular chaperone regulator 3 (BAG-3) (Bcl-2-associated athanogene 3) (Bcl-2-binding protein Bis) (Docking protein CAIR-1)	yes	-0.0803851	20.649	0.713646	NS	0.585328	20.649	0.00055542	NS	0.440906	20.649	0.0076029	NS
1422	O95819	MAP4K4	Mitogen-activated protein kinase kinase kinase kinase 4 (EC 2.7.11.1) (HPK/GCK-like kinase HGK) (MAPK/ERK kinase kinase kinase 4) (MEK kinase kinase 4) (MEKKK 4) (Nck-interacting kinase)	yes	-0.408288	19.9775	0.00146075	NS	-0.245245	19.9775	0.0279207	NS	-0.119098	19.9775	0.324809	NS
1428	O95825	CRYZL1	Quinone oxidoreductase-like protein 1 (EC 1.-.-.-) (Ferry endosomal RAB5 effector complex subunit 4) (Fy-4) (Protein 4P11) (Quinone oxidoreductase homolog 1) (QOH-1) (Zeta-crystallin homolog)	yes	0.324985	15.906	0.924323	NS	3.377	15.906	0.0398466	Up	2.1276	15.906	0.226692	NS
1431	O95835	LATS1	Serine/threonine-protein kinase LATS1 (EC 2.7.11.1) (Large tumor suppressor homolog 1) (WARTS protein kinase) (h-warts)	yes	-0.470039	20.4415	0.000833598	NS	-0.390802	20.4415	0.00231763	NS	-0.0423432	20.4415	0.791464	NS
1435	O95870	ABHD16A	Phosphatidylserine lipase ABHD16A (EC 3.1.-.-) (Alpha/beta hydrolase domain-containing protein 16A) (Abhydrolase domain-containing protein 16A) (HLA-B-associated transcript 5) (hBAT5) (Monoacylglycerol lipase ABHD16A) (EC 3.1.1.23) (Protein G5)	yes	3.0688	16.1803	0.073852	NS	0.98977	16.1803	0.578396	NS	2.19211	16.1803	0.184466	NS
1437	O95881	TXNDC12	Thioredoxin domain-containing protein 12 (EC 1.8.4.2) (Endoplasmic reticulum resident protein 18) (ER protein 18) (ERp18) (Endoplasmic reticulum resident protein 19) (ER protein 19) (ERp19) (Thioredoxin-like protein p19) (hTLP19)	yes	-0.00187966	19.6744	1	NS	-1.08217	19.6744	0.00362338	Down	-0.782187	19.6744	0.0358749	NS
1438	O95886	DLGAP3	Disks large-associated protein 3 (DAP-3) (PSD-95/SAP90-binding protein 3) (SAP90/PSD-95-associated protein 3) (SAPAP3)	yes	1.32909	16.894	0.145249	NS	2.49581	16.894	0.00351071	Up	2.17327	16.894	0.0130539	Up
1440	O95922	TTLL1	Polyglutamylase complex subunit TTLL1 (EC 6.3.2.-) (Tubulin polyglutamylase TTLL1) (Tubulin polyglutamylase complex subunit 3) (PGs3) (Tubulin--tyrosine ligase-like protein 1)	yes	-0.551257	17.3661	0.532556	NS	-0.654035	17.3661	0.360406	NS	0.426971	17.3661	0.586999	NS
1447	O95985	TOP3B	DNA topoisomerase 3-beta-1 (EC 5.6.2.1) (DNA topoisomerase III beta-1)	yes	0.185888	21.6204	0.137536	NS	-0.180709	21.6204	0.104674	NS	0.522951	21.6204	0.000155913	NS
1451	O95995	GAS8	Dynein regulatory complex subunit 4 (Growth arrest-specific protein 11) (GAS-11) (Growth arrest-specific protein 8) (GAS-8)	yes	-0.804074	17.6936	0.00162754	NS	-0.870923	17.6936	0.000492213	NS	0.267326	17.6936	0.263454	NS
1454	O96000	NDUFB10	NADH dehydrogenase [ubiquinone] 1 beta subcomplex subunit 10 (Complex I-PDSW) (CI-PDSW) (NADH-ubiquinone oxidoreductase PDSW subunit)	yes	-1.76048	17.204	0.0236039	Down	0.162272	17.204	0.873576	NS	0.183571	17.204	0.858889	NS
1455	O96005	CLPTM1	Putative lipid scramblase CLPTM1 (Cleft lip and palate transmembrane protein 1)	yes	0.748767	16.9909	0.546293	NS	0.585785	16.9909	0.587825	NS	1.90991	16.9909	0.0538184	NS
1458	O96008	TOMM40	Mitochondrial import receptor subunit TOM40 homolog (Protein Haymaker) (Translocase of outer membrane 40 kDa subunit homolog) (p38.5)	yes	0.455413	20.7177	0.586438	NS	-0.285437	20.7177	0.705881	NS	0.0719612	20.7177	0.951365	NS
1464	O96019	ACTL6A	Actin-like protein 6A (53 kDa BRG1-associated factor A) (Actin-related protein Baf53a) (ArpNbeta) (BRG1-associated factor 53A) (BAF53A) (INO80 complex subunit K)	yes	-0.227973	18.7124	0.274751	NS	0.289459	18.7124	0.100962	NS	0.807105	18.7124	0.000203027	NS
1471	P00374	DHFR	Dihydrofolate reductase (EC 1.5.1.3)	yes	0.561011	20.3352	0.341416	NS	0.685645	20.3352	0.165295	NS	0.604064	20.3352	0.251205	NS
1476	P00441	SOD1	Superoxide dismutase [Cu-Zn] (EC 1.15.1.1) (Superoxide dismutase 1) (hSod1)	yes	0.192297	17.6297	0.796686	NS	0.482117	17.6297	0.332414	NS	0.187461	17.6297	0.760925	NS
1477	P00488	F13A1	Coagulation factor XIII A chain (Coagulation factor XIIIa) (EC 2.3.2.13) (Protein-glutamine gamma-glutamyltransferase A chain) (Transglutaminase A chain)	yes	2.25027	16.0001	0.449795	NS	1.13271	16.0001	0.692542	NS	0.57665	16.0001	0.870647	NS
1479	P00492	HPRT1	Hypoxanthine-guanine phosphoribosyltransferase (HGPRT) (HGPRTase) (EC 2.4.2.8)	yes	-0.624797	20.4559	0.00161322	NS	-1.06093	20.4559	5.18207e-06	Down	-0.827469	20.4559	0.000126893	NS
1480	P00505	GOT2	Aspartate aminotransferase, mitochondrial (mAspAT) (EC 2.6.1.1) (EC 2.6.1.7) (Fatty acid-binding protein) (FABP-1) (Glutamate oxaloacetate transaminase 2) (Kynurenine aminotransferase 4) (Kynurenine aminotransferase IV) (Kynurenine--oxoglutarate transaminase 4) (Kynurenine--oxoglutarate transaminase IV) (Plasma membrane-associated fatty acid-binding protein) (FABPpm) (Transaminase A)	yes	-1.45958	16.777	0.296906	NS	1.17483	16.777	0.3435	NS	0.397708	16.777	0.801402	NS
1490	P00813	ADA	Adenosine deaminase (EC 3.5.4.4) (Adenosine aminohydrolase)	yes	0.570273	18.022	0.231943	NS	1.13988	18.022	0.00713192	Up	0.278422	18.022	0.557635	NS
1491	P00846	MT-ATP6	ATP synthase subunit a (F-ATPase protein 6)	yes	2.01781	23.5504	0.361786	NS	1.2316	23.5504	0.549549	NS	0.77767	23.5504	0.734606	NS
1494	P01023	A2M	Alpha-2-macroglobulin (Alpha-2-M) (C3 and PZP-like alpha-2-macroglobulin domain-containing protein 5)	yes	-0.11779	16.0348	0.97825	NS	0.250952	16.0348	0.903521	NS	2.4882	16.0348	0.0817914	NS
1502	P01889	HLA-B	HLA class I histocompatibility antigen, B alpha chain (Human leukocyte antigen B) (HLA-B)	yes	2.86917	16.0922	0.00127196	Up	2.09907	16.0922	0.00812605	Up	4.57224	16.0922	1.49505e-05	Up
1535	P02545	LMNA	Prelamin-A/C [Cleaved into: Lamin-A/C (70 kDa lamin) (Renal carcinoma antigen NY-REN-32)]	yes	-0.0457138	18.6539	0.961757	NS	-0.526745	18.6539	0.169574	NS	0.0888519	18.6539	0.877471	NS
1542	P02765	AHSG	Alpha-2-HS-glycoprotein (Alpha-2-Z-globulin) (Ba-alpha-2-glycoprotein) (Fetuin-A) [Cleaved into: Alpha-2-HS-glycoprotein chain A; Alpha-2-HS-glycoprotein chain B]	yes	-2.08537	17.9908	0.142156	NS	-1.7512	17.9908	0.170154	NS	-0.682929	17.9908	0.653284	NS
1543	P02768	ALB	Albumin	yes	-1.82001	16.9646	0.372847	NS	-3.80729	16.9646	0.0236315	Down	-2.27652	16.9646	0.200461	NS
1548	P03905	MT-ND4	NADH-ubiquinone oxidoreductase chain 4 (EC 7.1.1.2) (NADH dehydrogenase subunit 4)	yes	1.85005	16.6339	0.485021	NS	1.75017	16.6339	0.439522	NS	1.22638	16.6339	0.615628	NS
1549	P03928	MT-ATP8	ATP synthase protein 8 (A6L) (F-ATPase subunit 8)	yes	0.0656129	17.389	0.979375	NS	-0.146029	17.389	0.901848	NS	0.60385	17.389	0.497258	NS
1550	P03971	AMH	Muellerian-inhibiting factor (Anti-Muellerian hormone) (AMH) (Muellerian-inhibiting substance) (MIS)	yes	-1.74697	16.3384	0.181422	NS	-3.3693	16.3384	0.00491998	Down	-0.141474	16.3384	0.946734	NS
1573	P04350	TUBB4A	Tubulin beta-4A chain (Tubulin 5 beta) (Tubulin beta-4 chain)	yes	0.381053	19.3041	0.867121	NS	-0.0313705	19.3041	1	NS	0.747248	19.3041	0.629717	NS
1592	P04637	TP53	Cellular tumor antigen p53 (Antigen NY-CO-13) (Phosphoprotein p53) (Tumor suppressor p53)	yes	-3.30034	19.5284	5.29384e-08	Down	-4.83631	19.5284	2.82853e-10	Down	-1.80113	19.5284	6.37971e-05	Down
1593	P04733	MT1F	Metallothionein-1F (MT-1F) (Metallothionein-IF) (MT-IF)	yes	-0.936463	15.5912	0.545722	NS	-0.167182	15.5912	0.932588	NS	0.430541	15.5912	0.782464	NS
1594	P04792	HSPB1	Heat shock protein beta-1 (HspB1) (28 kDa heat shock protein) (Estrogen-regulated 24 kDa protein) (Heat shock 27 kDa protein) (HSP 27) (Heat shock protein family B member 1) (Stress-responsive protein 27) (SRP27)	yes	-3.51663	16.1833	0.177428	NS	2.21588	16.1833	0.36366	NS	-3.08952	16.1833	0.20572	NS
1597	P04844	RPN2	Dolichyl-diphosphooligosaccharide--protein glycosyltransferase subunit 2 (Dolichyl-diphosphooligosaccharide--protein glycosyltransferase 63 kDa subunit) (RIBIIR) (Ribophorin II) (RPN-II) (Ribophorin-2)	yes	1.79993	18.1672	0.312821	NS	1.09616	18.1672	0.514082	NS	0.933863	18.1672	0.593333	NS
1611	P05141	SLC25A5	ADP/ATP translocase 2 (ADP,ATP carrier protein 2) (ADP,ATP carrier protein, fibroblast isoform) (Adenine nucleotide translocator 2) (ANT 2) (Solute carrier family 25 member 5) [Cleaved into: ADP/ATP translocase 2, N-terminally processed]	yes	0.360474	22.2193	0.54103	NS	0.481867	22.2193	0.302976	NS	0.305792	22.2193	0.555441	NS
1615	P05165	PCCA	Propionyl-CoA carboxylase alpha chain, mitochondrial (PCCase subunit alpha) (EC 6.4.1.3) (Propanoyl-CoA:carbon dioxide ligase subunit alpha)	yes	-0.141007	25.4415	0.562522	NS	-1.19175	25.4415	2.70182e-06	Down	-1.0702	25.4415	1.75368e-05	Down
1632	P05771	PRKCB	Protein kinase C beta type (PKC-B) (PKC-beta) (EC 2.7.11.13)	yes	0.212634	17.7683	0.903249	NS	-0.403216	17.7683	0.717777	NS	0.0550866	17.7683	0.98539	NS
1638	P05787	KRT8	Keratin, type II cytoskeletal 8 (Cytokeratin-8) (CK-8) (Keratin-8) (K8) (Type-II keratin Kb8)	yes	0.66604	21.4814	0.386688	NS	1.58196	21.4814	0.0128141	Up	0.751932	21.4814	0.263454	NS
1673	P07196	NEFL	Neurofilament light polypeptide (NF-L) (68 kDa neurofilament protein) (Neurofilament triplet L protein)	yes	1.02334	16.7356	0.465804	NS	1.20053	16.7356	0.298961	NS	1.34686	16.7356	0.258429	NS
1676	P07199	CENPB	Major centromere autoantigen B (Centromere protein B) (CENP-B)	yes	-0.835811	16.4697	0.444941	NS	-0.480133	16.4697	0.635389	NS	0.399142	16.4697	0.709762	NS
1677	P07203	GPX1	Glutathione peroxidase 1 (GPx-1) (GSHPx-1) (EC 1.11.1.9) (Cellular glutathione peroxidase) (Phospholipid-hydroperoxide glutathione peroxidase GPX1) (EC 1.11.1.12)	yes	-0.253743	18.8446	0.747779	NS	-0.872539	18.8446	0.0987798	NS	-0.811911	18.8446	0.14491	NS
1679	P07339	CTSD	Cathepsin D (EC 3.4.23.5) [Cleaved into: Cathepsin D light chain; Cathepsin D heavy chain]	yes	-2.74949	16.1475	0.248617	NS	-2.90872	16.1475	0.156067	NS	-0.343541	16.1475	0.918948	NS
1681	P07384	CAPN1	Calpain-1 catalytic subunit (EC 3.4.22.52) (Calcium-activated neutral proteinase 1) (CANP 1) (Calpain mu-type) (Calpain-1 large subunit) (Cell proliferation-inducing gene 30 protein) (Micromolar-calpain) (muCANP)	yes	0.179087	19.103	0.817033	NS	0.108561	19.103	0.874493	NS	0.192516	19.103	0.754972	NS
1689	P07741	APRT	Adenine phosphoribosyltransferase (APRT) (EC 2.4.2.7)	yes	0.343816	19.0333	0.50349	NS	-0.280558	19.0333	0.530962	NS	0.193223	19.0333	0.690883	NS
1716	P08151	GLI1	Zinc finger protein GLI1 (Glioma-associated oncogene) (Oncogene GLI)	yes	-1.33423	15.2195	0.576265	NS	-1.10619	15.2195	0.587608	NS	0.167281	15.2195	0.965781	NS
1734	P08572	COL4A2	Collagen alpha-2(IV) chain [Cleaved into: Canstatin]	yes	1.0801	19.776	0.410986	NS	2.0537	19.776	0.0514915	NS	-0.464277	19.776	0.726052	NS
1735	P08574	CYC1	Cytochrome c1, heme protein, mitochondrial (EC 7.1.1.8) (Complex III subunit 4) (Complex III subunit IV) (Cytochrome b-c1 complex subunit 4) (Ubiquinol-cytochrome-c reductase complex cytochrome c1 subunit) (Cytochrome c-1)	yes	-0.314644	16.2994	0.906332	NS	-1.03873	16.2994	0.50088	NS	0.931751	16.2994	0.559284	NS
1739	P08621	SNRNP70	U1 small nuclear ribonucleoprotein 70 kDa (U1 snRNP 70 kDa) (U1-70K) (snRNP70)	yes	0.572661	19.0383	0.0309523	NS	-0.21246	19.0383	0.418811	NS	0.204124	19.0383	0.454967	NS
1745	P08727	KRT19	Keratin, type I cytoskeletal 19 (Cytokeratin-19) (CK-19) (Keratin-19) (K19)	yes	2.23218	18.4677	0.0986376	NS	2.57086	18.4677	0.0347796	Up	-1.03411	18.4677	0.450025	NS
1750	P08754	GNAI3	Guanine nucleotide-binding protein G(i) subunit alpha-3 (G(i) alpha-3)	yes	0.16547	18.8504	0.746153	NS	-0.241414	18.8504	0.532997	NS	-0.436765	18.8504	0.236186	NS
1753	P09001	MRPL3	Large ribosomal subunit protein uL3m (39S ribosomal protein L3, mitochondrial) (L3mt) (MRP-L3)	yes	-0.0377117	18.8615	0.981128	NS	-0.201325	18.8615	0.729402	NS	0.0556823	18.8615	0.949384	NS
1758	P09110	ACAA1	3-ketoacyl-CoA thiolase, peroxisomal (EC 2.3.1.16) (Acetyl-CoA C-myristoyltransferase) (EC 2.3.1.155) (Acetyl-CoA acyltransferase) (EC 2.3.1.9) (Beta-ketothiolase) (Peroxisomal 3-oxoacyl-CoA thiolase)	yes	-1.69487	16.3413	0.280823	NS	-1.31872	16.3413	0.347316	NS	0.18704	16.3413	0.937514	NS
1759	P09132	SRP19	Signal recognition particle 19 kDa protein (SRP19)	yes	0.0333693	16.6733	1	NS	-0.62454	16.6733	0.503504	NS	-1.39341	16.6733	0.111453	NS
1768	P09543	CNP	2',3'-cyclic-nucleotide 3'-phosphodiesterase (CNP) (CNPase) (EC 3.1.4.37)	yes	0.42427	19.0801	0.226457	NS	0.334083	19.0801	0.287636	NS	0.778398	19.0801	0.0163843	NS
1781	P09914	IFIT1	Interferon-induced protein with tetratricopeptide repeats 1 (IFIT-1) (Interferon-induced 56 kDa protein) (IFI-56K) (P56)	yes	-0.11335	15.6782	0.951218	NS	-0.13499	15.6782	0.912837	NS	2.61181	15.6782	0.00314571	Up
1783	P09936	UCHL1	Ubiquitin carboxyl-terminal hydrolase isozyme L1 (UCH-L1) (EC 3.4.19.12) (Neuron cytoplasmic protein 9.5) (PGP 9.5) (PGP9.5) (Ubiquitin thioesterase L1)	yes	0.122944	20.4927	0.725805	NS	-0.507506	20.4927	0.0339116	NS	-0.423025	20.4927	0.092114	NS
1789	P0C2W1	FBXO45	F-box/SPRY domain-containing protein 1 (F-box only protein 45) (hFbxo45)	yes	-1.09006	18.6226	0.00314742	Down	-1.39837	18.6226	0.000227903	Down	-0.569079	18.6226	0.0975073	NS
1792	P0C7T5	ATXN1L	Ataxin-1-like (Brother of ataxin-1) (Brother of ATXN1)	yes	-0.0151147	17.9288	0.99634	NS	-0.840133	17.9288	0.00432949	NS	-0.127942	17.9288	0.712938	NS
1816	P0DPB6	POLR1D	DNA-directed RNA polymerases I and III subunit RPAC2 (RNA polymerases I and III subunit AC2) (AC19) (DNA-directed RNA polymerase I subunit D) (RNA polymerase I 16 kDa subunit) (RPA16) (RPC16) (hRPA19)	yes	1.0962	17.4188	0.195241	NS	0.697171	17.4188	0.375167	NS	1.70236	17.4188	0.0296685	Up
1818	P0DPD7	EEF1AKMT4	EEF1A lysine methyltransferase 4 (EC 2.1.1.-)	yes	0.0991907	17.2423	0.980977	NS	-2.04698	17.2423	0.0936956	NS	-0.00892092	17.2423	1	NS
1819	P10070	GLI2	Zinc finger protein GLI2 (GLI family zinc finger protein 2) (Tax helper protein)	yes	-0.218845	18.4692	0.241098	NS	-0.630771	18.4692	0.000464312	NS	-0.04878	18.4692	0.825219	NS
1821	P10071	GLI3	Transcriptional activator GLI3 (GLI3 form of 190 kDa) (GLI3-190) (GLI3 full-length protein) (GLI3FL) [Cleaved into: Transcriptional repressor GLI3R (GLI3 C-terminally truncated form) (GLI3 form of 83 kDa) (GLI3-83)]	yes	-0.247621	19.1923	0.200203	NS	-0.607457	19.1923	0.000996365	NS	-0.291467	19.1923	0.0984803	NS
1833	P10275	AR	Androgen receptor (Dihydrotestosterone receptor) (Nuclear receptor subfamily 3 group C member 4)	yes	1.77636e-15	14.3422	1	NS	6.61407	14.3422	1.93204e-15	Up	1.77636e-15	14.3422	1	NS
1842	P10515	DLAT	Dihydrolipoyllysine-residue acetyltransferase component of pyruvate dehydrogenase complex, mitochondrial (EC 2.3.1.12) (70 kDa mitochondrial autoantigen of primary biliary cirrhosis) (PBC) (Dihydrolipoamide acetyltransferase component of pyruvate dehydrogenase complex) (M2 antigen complex 70 kDa subunit) (Pyruvate dehydrogenase complex component E2) (PDC-E2) (PDCE2)	yes	0.238558	18.3724	0.878769	NS	-0.633365	18.3724	0.518007	NS	0.109194	18.3724	0.945233	NS
1858	P11142	HSPA8	Heat shock cognate 71 kDa protein (EC 3.6.4.10) (Heat shock 70 kDa protein 8) (Heat shock protein family A member 8) (Lipopolysaccharide-associated protein 1) (LAP-1) (LPS-associated protein 1)	yes	0.672967	23.4847	0.125304	NS	1.64239	23.4847	0.000277022	Up	0.694396	23.4847	0.0921648	NS
1868	P11177	PDHB	Pyruvate dehydrogenase E1 component subunit beta, mitochondrial (PDHE1-B) (EC 1.2.4.1)	yes	0.332957	20.2214	0.607772	NS	0.0346222	20.2214	0.977341	NS	-0.0539317	20.2214	0.953328	NS
1869	P11182	DBT	Lipoamide acyltransferase component of branched-chain alpha-keto acid dehydrogenase complex, mitochondrial (EC 2.3.1.168) (52 kDa mitochondrial autoantigen of primary biliary cirrhosis) (Branched chain 2-oxo-acid dehydrogenase complex component E2) (BCOADC-E2) (Branched-chain alpha-keto acid dehydrogenase complex component E2) (BCKAD-E2) (BCKADE2) (BCKDH-E2) (Dihydrolipoamide acetyltransferase co…	yes	-0.369616	17.3712	0.719377	NS	0.747827	17.3712	0.310961	NS	0.529507	17.3712	0.513231	NS
1873	P11274	BCR	Breakpoint cluster region protein (EC 2.7.11.1) (Renal carcinoma antigen NY-REN-26)	yes	0.05519	20.8274	0.800627	NS	0.198172	20.8274	0.151904	NS	0.217595	20.8274	0.131395	NS
1884	P11474	ESRRA	Steroid hormone receptor ERR1 (Estrogen receptor-like 1) (Estrogen-related receptor alpha) (ERR-alpha) (Nuclear receptor subfamily 3 group B member 1)	yes	-6.01415	16.6589	2.80946e-09	Down	-6.738	16.6589	3.34387e-10	Down	-2.58439	16.6589	5.32632e-05	Down
1885	P11498	PC	Pyruvate carboxylase, mitochondrial (EC 6.4.1.1) (Pyruvic carboxylase) (PCB)	yes	-0.317754	25.8883	0.0141007	NS	-0.931689	25.8883	2.89245e-07	NS	-0.826599	25.8883	2.5311e-06	NS
1891	P11766	ADH5	Alcohol dehydrogenase class-3 (EC 1.1.1.1) (Alcohol dehydrogenase 5) (Alcohol dehydrogenase class chi chain) (Alcohol dehydrogenase class-III) (Glutathione-dependent formaldehyde dehydrogenase) (FALDH) (FDH) (GSH-FDH) (EC 1.1.1.-) (S-(hydroxymethyl)glutathione dehydrogenase) (EC 1.1.1.284)	yes	2.28282	15.8272	0.104848	NS	3.78545	15.8272	0.00438756	Up	2.95625	15.8272	0.0282722	Up
1893	P11802	CDK4	Cyclin-dependent kinase 4 (EC 2.7.11.22) (Cell division protein kinase 4) (PSK-J3)	yes	-0.279108	19.402	0.643983	NS	-0.47007	19.402	0.294601	NS	-0.132859	19.402	0.822955	NS
1894	P11908	PRPS2	Ribose-phosphate pyrophosphokinase 2 (EC 2.7.6.1) (PPRibP) (Phosphoribosyl pyrophosphate synthase II) (PRS-II)	yes	0.381893	18.5337	0.788647	NS	-0.0916984	18.5337	0.958687	NS	1.71101	18.5337	0.0750972	NS
1911	P12236	SLC25A6	ADP/ATP translocase 3 (ADP,ATP carrier protein 3) (ADP,ATP carrier protein, isoform T2) (ANT 2) (Adenine nucleotide translocator 3) (ANT 3) (Solute carrier family 25 member 6) [Cleaved into: ADP/ATP translocase 3, N-terminally processed]	yes	-0.383121	19.5679	0.691308	NS	0.420058	19.5679	0.587239	NS	0.0626946	19.5679	0.966301	NS
1917	P12694	BCKDHA	2-oxoisovalerate dehydrogenase subunit alpha, mitochondrial (EC 1.2.4.4) (Branched-chain alpha-keto acid dehydrogenase E1 component alpha chain) (BCKDE1A) (BCKDH E1-alpha)	yes	0.630986	18.714	0.443744	NS	-0.206393	18.714	0.81184	NS	0.122767	18.714	0.907747	NS
1923	P12955	PEPD	Xaa-Pro dipeptidase (X-Pro dipeptidase) (EC 3.4.13.9) (Imidodipeptidase) (Peptidase D) (Proline dipeptidase) (Prolidase)	yes	-0.0169072	18.506	0.999593	NS	-0.0735858	18.506	0.884243	NS	0.675799	18.506	0.0619006	NS
1929	P13196	ALAS1	5-aminolevulinate synthase, non-specific, mitochondrial (ALAS-H) (EC 2.3.1.37) (5-aminolevulinic acid synthase 1) (Delta-ALA synthase 1) (Delta-aminolevulinate synthase 1)	yes	-0.725654	17.8648	0.00261184	NS	0.221294	17.8648	0.320064	NS	0.299788	17.8648	0.18326	NS
1932	P13498	CYBA	Cytochrome b-245 light chain (Cytochrome b(558) alpha chain) (Cytochrome b558 subunit alpha) (Neutrophil cytochrome b 22 kDa polypeptide) (Superoxide-generating NADPH oxidase light chain subunit) (p22 phagocyte B-cytochrome) (p22-phox) (p22phox)	yes	1.82013	17.871	0.386946	NS	1.37285	17.871	0.464471	NS	2.0984	17.871	0.253291	NS
1942	P13667	PDIA4	Protein disulfide-isomerase A4 (EC 5.3.4.1) (Endoplasmic reticulum resident protein 70) (ER protein 70) (ERp70) (Endoplasmic reticulum resident protein 72) (ER protein 72) (ERp-72) (ERp72)	yes	0.544803	15.835	0.84772	NS	-1.13111	15.835	0.551806	NS	-1.17525	15.835	0.54337	NS
1943	P13674	P4HA1	Prolyl 4-hydroxylase subunit alpha-1 (4-PH alpha-1) (EC 1.14.11.2) (Procollagen-proline,2-oxoglutarate-4-dioxygenase subunit alpha-1)	yes	-4.22174	15.2124	1.81806e-05	Down	-4.80368	15.2124	2.57704e-06	Down	-3.28411	15.2124	0.000243303	Down
1957	P13804	ETFA	Electron transfer flavoprotein subunit alpha, mitochondrial (Alpha-ETF)	yes	0.0458735	18.2433	0.965884	NS	0.800172	18.2433	0.0558329	NS	-0.225956	18.2433	0.655356	NS
1958	P13807	GYS1	Glycogen [starch] synthase, muscle (EC 2.4.1.11) (Glycogen synthase 1)	yes	0.0445561	16.8736	0.962386	NS	-0.2776	16.8736	0.509734	NS	0.546496	16.8736	0.167952	NS
1963	P13994	YJU2B	Probable splicing factor YJU2B (Coiled-coil domain-containing protein 130)	yes	-1.16401	16.2972	0.111418	NS	-1.65214	16.2972	0.0134305	Down	1.49977	16.2972	0.0312739	Up
1964	P13995	MTHFD2	Bifunctional methylenetetrahydrofolate dehydrogenase/cyclohydrolase, mitochondrial [Includes: NAD-dependent methylenetetrahydrofolate dehydrogenase (EC 1.5.1.15); Methenyltetrahydrofolate cyclohydrolase (EC 3.5.4.9)]	yes	-0.433551	18.0129	0.0590159	NS	0.349268	18.0129	0.0937658	NS	-0.0778699	18.0129	0.779104	NS
1965	P14174	MIF	Macrophage migration inhibitory factor (MIF) (EC 5.3.2.1) (Glycosylation-inhibiting factor) (GIF) (L-dopachrome isomerase) (L-dopachrome tautomerase) (EC 5.3.3.12) (Phenylpyruvate tautomerase)	yes	0.463301	21.9155	0.265922	NS	-0.231575	21.9155	0.56451	NS	-0.107929	21.9155	0.825472	NS
1966	P14209	CD99	CD99 antigen (12E7) (E2 antigen) (Protein MIC2) (T-cell surface glycoprotein E2) (CD antigen CD99)	yes	-0.110978	17.5353	0.731168	NS	1.63872	17.5353	5.72166e-07	Up	0.832734	17.5353	0.00106164	NS
1969	P14373	TRIM27	Zinc finger protein RFP (EC 2.3.2.27) (RING finger protein 76) (Ret finger protein) (Tripartite motif-containing protein 27)	yes	0.0616397	18.7279	0.979821	NS	0.437414	18.7279	0.608496	NS	0.488308	18.7279	0.571232	NS
1973	P14621	ACYP2	Acylphosphatase-2 (EC 3.6.1.7) (Acylphosphatase, muscle type isozyme) (Acylphosphate phosphohydrolase 2)	yes	0.00239575	18.5509	1	NS	-1.25476	18.5509	0.000334222	Down	-1.17307	18.5509	0.00095374	Down
1992	P15153	RAC2	Ras-related C3 botulinum toxin substrate 2 (GX) (Small G protein) (p21-Rac2)	yes	-1.48826	15.4985	0.161899	NS	3.20268	15.4985	0.00162908	Up	-0.818928	15.4985	0.43734	NS
2022	P15924	DSP	Desmoplakin (DP) (250/210 kDa paraneoplastic pemphigus antigen)	yes	-0.585366	20.155	0.00259085	NS	-0.657144	20.155	0.00059353	NS	-1.21045	20.155	2.36821e-06	Down
2046	P16591	FER	Tyrosine-protein kinase Fer (EC 2.7.10.2) (Feline encephalitis virus-related kinase FER) (Fujinami poultry sarcoma/Feline sarcoma-related protein Fer) (Proto-oncogene c-Fer) (Tyrosine kinase 3) (p94-Fer)	yes	-0.131505	19.4272	0.627349	NS	-0.564575	19.4272	0.00551408	NS	1.27351	19.4272	5.74136e-06	Up
2048	P16885	PLCG2	1-phosphatidylinositol 4,5-bisphosphate phosphodiesterase gamma-2 (EC 3.1.4.11) (Phosphoinositide phospholipase C-gamma-2) (Phospholipase C-IV) (PLC-IV) (Phospholipase C-gamma-2) (PLC-gamma-2)	yes	-0.274712	18.129	0.245892	NS	-0.514206	18.129	0.0125434	NS	-0.699502	18.129	0.00217138	NS
2065	P17017	ZNF14	Zinc finger protein 14 (Gonadotropin-inducible ovary transcription repressor 4) (GIOT-4) (Zinc finger protein KOX6)	yes	-1.10792	15.4209	0.0670372	NS	-1.09853	15.4209	0.0448353	Down	0.146447	15.4209	0.852928	NS
2092	P17031	ZNF26	Zinc finger protein 26 (Zinc finger protein KOX20)	yes	0.0924257	13.6542	0.948292	NS	-0.446539	13.6542	0.515492	NS	1.74042	13.6542	0.00880638	Up
2115	P17152	TMEM11	Transmembrane protein 11, mitochondrial (Protein PM1) (Protein PMI)	yes	0.322625	20.5211	0.45693	NS	0.229132	20.5211	0.55439	NS	0.232833	20.5211	0.557635	NS
2116	P17252	PRKCA	Protein kinase C alpha type (PKC-A) (PKC-alpha) (EC 2.7.11.13)	yes	0.120261	18.0307	0.781652	NS	0.099893	18.0307	0.78247	NS	0.168361	18.0307	0.607527	NS
2127	P17600	SYN1	Synapsin-1 (Brain protein 4.1) (Synapsin I)	yes	-0.277395	16.958	0.884184	NS	1.83114	16.958	0.0803522	NS	1.96652	16.958	0.0745521	NS
2128	P17612	PRKACA	cAMP-dependent protein kinase catalytic subunit alpha (PKA C-alpha) (EC 2.7.11.11)	yes	-0.310124	16.4321	0.815769	NS	-0.456253	16.4321	0.633707	NS	-0.222882	16.4321	0.849624	NS
2131	P17655	CAPN2	Calpain-2 catalytic subunit (EC 3.4.22.53) (Calcium-activated neutral proteinase 2) (CANP 2) (Calpain M-type) (Calpain large polypeptide L2) (Calpain-2 large subunit) (Millimolar-calpain) (M-calpain)	yes	0.307216	17.8441	0.64692	NS	-0.188168	17.8441	0.753419	NS	-1.43312	17.8441	0.00624173	Down
2144	P18074	ERCC2	General transcription and DNA repair factor IIH helicase subunit XPD (TFIIH subunit XPD) (EC 3.6.4.12) (Basic transcription factor 2 80 kDa subunit) (BTF2 p80) (CXPD) (DNA excision repair protein ERCC-2) (DNA repair protein complementing XP-D cells) (TFIIH basal transcription factor complex 80 kDa subunit) (TFIIH 80 kDa subunit) (TFIIH p80) (Xeroderma pigmentosum group D-complementing protein)	yes	0.477503	17.9121	0.0887093	NS	0.0362675	17.9121	0.932153	NS	0.79471	17.9121	0.00470151	NS
2145	P18077	RPL35A	Large ribosomal subunit protein eL33 (60S ribosomal protein L35a) (Cell growth-inhibiting gene 33 protein)	yes	0.643311	22.0177	0.66244	NS	0.259741	22.0177	0.857831	NS	0.493616	22.0177	0.70009	NS
2155	P18621	RPL17	Large ribosomal subunit protein uL22 (60S ribosomal protein L17) (60S ribosomal protein L23) (PD-1)	yes	-0.174733	21.6405	0.73551	NS	-0.408433	21.6405	0.259415	NS	0.0453619	21.6405	0.943006	NS
2161	P18850	ATF6	Cyclic AMP-dependent transcription factor ATF-6 alpha (cAMP-dependent transcription factor ATF-6 alpha) (Activating transcription factor 6 alpha) (ATF6-alpha) [Cleaved into: Processed cyclic AMP-dependent transcription factor ATF-6 alpha]	yes	-0.514915	17.6946	0.00158982	NS	-0.733915	17.6946	3.32773e-05	NS	0.124002	17.6946	0.433748	NS
2165	P19086	GNAZ	Guanine nucleotide-binding protein G(z) subunit alpha (G(x) alpha chain) (Gz-alpha)	yes	3.44245	17.8901	0.00568015	Up	4.4823	17.8901	0.000400922	Up	4.91067	17.8901	0.000281833	Up
2171	P19387	POLR2C	DNA-directed RNA polymerase II subunit RPB3 (RNA polymerase II subunit 3) (RNA polymerase II subunit B3) (DNA-directed RNA polymerase II 33 kDa polypeptide) (RPB33) (DNA-directed RNA polymerase II subunit C) (RPB31)	yes	-0.362342	19.1593	0.928226	NS	-1.12802	19.1593	0.607557	NS	1.51764	19.1593	0.483207	NS
2173	P19404	NDUFV2	NADH dehydrogenase [ubiquinone] flavoprotein 2, mitochondrial (NDUFV2) (EC 7.1.1.2) (NADH-ubiquinone oxidoreductase 24 kDa subunit)	yes	1.24826	14.1123	0.331176	NS	-1.77636e-15	14.1123	1	NS	4.2144	14.1123	0.000757613	Up
2178	P19532	TFE3	Transcription factor E3 (Class E basic helix-loop-helix protein 33) (bHLHe33)	yes	-0.413034	17.3284	0.406393	NS	1.25327	17.3284	0.00320371	Up	0.476728	17.3284	0.271336	NS
2181	P19623	SRM	Spermidine synthase (SPDSY) (EC 2.5.1.16) (Putrescine aminopropyltransferase)	yes	-0.110534	21.1728	0.851164	NS	-0.40026	21.1728	0.262453	NS	-0.479783	21.1728	0.191894	NS
2183	P19784	CSNK2A2	Casein kinase II subunit alpha' (CK II alpha') (EC 2.7.11.1)	yes	-1.0696	19.2446	0.00429664	Down	-1.3379	19.2446	0.00040759	Down	-0.822373	19.2446	0.0210339	NS
2192	P20073	ANXA7	Annexin A7 (Annexin VII) (Annexin-7) (Synexin)	yes	0.237874	17.358	0.88411	NS	-0.554365	17.358	0.591009	NS	0.681855	17.358	0.507008	NS
2193	P20226	TBP	TATA-box-binding protein (TATA sequence-binding protein) (TATA-binding factor) (TATA-box factor) (Transcription initiation factor TFIID TBP subunit)	yes	0.252952	17.7057	0.739814	NS	0.261129	17.7057	0.670505	NS	0.706097	17.7057	0.197513	NS
2196	P20336	RAB3A	Ras-related protein Rab-3A	yes	-0.169929	19.1076	0.786574	NS	0.547159	19.1076	0.182167	NS	-0.0448217	19.1076	0.954236	NS
2198	P20337	RAB3B	Ras-related protein Rab-3B	yes	0.909282	18.1715	0.0111037	NS	0.831912	18.1715	0.0119917	NS	0.560295	18.1715	0.0999764	NS
2199	P20338	RAB4A	Ras-related protein Rab-4A (EC 3.6.5.2)	yes	-0.0249947	17.5103	1	NS	-0.959538	17.5103	0.480776	NS	-2.41653	17.5103	0.060535	NS
2201	P20339	RAB5A	Ras-related protein Rab-5A (EC 3.6.5.2)	yes	0.242811	18.9491	0.850453	NS	-0.334489	18.9491	0.720623	NS	-0.062001	18.9491	0.974254	NS
2207	P20618	PSMB1	Proteasome subunit beta type-1 (Macropain subunit C5) (Multicatalytic endopeptidase complex subunit C5) (Proteasome component C5) (Proteasome gamma chain)	yes	-0.0405066	18.9969	0.95964	NS	0.685602	18.9969	0.0350022	NS	0.829352	18.9969	0.017182	NS
2214	P20839	IMPDH1	Inosine-5'-monophosphate dehydrogenase 1 (IMP dehydrogenase 1) (IMPD 1) (IMPDH 1) (EC 1.1.1.205) (IMPDH-I)	yes	-1.13781	16.7792	0.515927	NS	0.90119	16.7792	0.554266	NS	0.415036	16.7792	0.823536	NS
2220	P21266	GSTM3	Glutathione S-transferase Mu 3 (EC 2.5.1.18) (GST class-mu 3) (GSTM3-3) (hGSTM3-3)	yes	-0.0484365	17.556	0.808867	NS	-0.920763	17.556	6.28125e-07	NS	-0.285964	17.556	0.0305381	NS
2223	P21291	CSRP1	Cysteine and glycine-rich protein 1 (Cysteine-rich protein 1) (CRP) (CRP1) (Epididymis luminal protein 141) (HEL-141)	yes	-6.19582	15.122	2.80419e-14	Down	-2.53577	15.122	2.58329e-09	Down	-6.12652	15.122	4.4811e-14	Down
2225	P21359	NF1	Neurofibromin (Neurofibromatosis-related protein NF-1) [Cleaved into: Neurofibromin truncated]	yes	-0.0895961	19.3567	0.581057	NS	0.0531067	19.3567	0.721315	NS	-0.0522983	19.3567	0.729134	NS
2228	P21580	TNFAIP3	Tumor necrosis factor alpha-induced protein 3 (TNF alpha-induced protein 3) (EC 2.3.2.-) (EC 3.4.19.12) (OTU domain-containing protein 7C) (Putative DNA-binding protein A20) (Zinc finger protein A20) [Cleaved into: A20p50; A20p37]	yes	-2.54788	16.9865	9.92504e-06	Down	1.50722	16.9865	0.00105868	Up	0.354589	16.9865	0.453318	NS
2235	P21964	COMT	Catechol O-methyltransferase (EC 2.1.1.6)	yes	0.174901	16.9943	0.9428	NS	-3.35122	16.9943	0.00321933	Down	0.786175	16.9943	0.524565	NS
2246	P22413	ENPP1	Ectonucleotide pyrophosphatase/phosphodiesterase family member 1 (E-NPP 1) (Membrane component chromosome 6 surface marker 1) (Phosphodiesterase I/nucleotide pyrophosphatase 1) (Plasma-cell membrane glycoprotein PC-1) [Cleaved into: Ectonucleotide pyrophosphatase/phosphodiesterase family member 1, secreted form] [Includes: Alkaline phosphodiesterase I (EC 3.1.4.1); Nucleotide pyrophosphatase (NPP…	yes	-2.51565	15.4725	0.380124	NS	-4.25978	15.4725	0.0669414	NS	-4.29226	15.4725	0.0799198	NS
2249	P22570	FDXR	NADPH:adrenodoxin oxidoreductase, mitochondrial (AR) (Adrenodoxin reductase) (EC 1.18.1.6) (Ferredoxin--NADP(+) reductase) (Ferredoxin reductase)	yes	0.132696	19.8279	0.821497	NS	0.119887	19.8279	0.799088	NS	0.635895	19.8279	0.0937175	NS
2255	P22695	UQCRC2	Cytochrome b-c1 complex subunit 2, mitochondrial (Complex III subunit 2) (Core protein II) (Ubiquinol-cytochrome-c reductase complex core protein 2)	yes	0.357726	19.3775	0.71831	NS	0.178144	19.3775	0.848811	NS	0.332748	19.3775	0.69014	NS
2257	P22830	FECH	Ferrochelatase, mitochondrial (EC 4.98.1.1) (Heme synthase) (Protoheme ferro-lyase)	yes	0.0984477	17.8913	0.927361	NS	-1.68497	17.8913	0.00213593	Down	-1.0454	17.8913	0.0525403	NS
2259	P23142	FBLN1	Fibulin-1 (FIBL-1)	yes	1.37057	16.8774	0.452814	NS	0.821699	16.8774	0.624683	NS	1.58941	16.8774	0.311442	NS
2265	P23258	TUBG1	Tubulin gamma-1 chain (Gamma-1-tubulin) (Gamma-tubulin complex component 1) (GCP-1)	yes	0.324237	18.7464	0.571524	NS	-0.0182191	18.7464	0.992478	NS	0.41499	18.7464	0.378419	NS
2267	P23352	ANOS1	Anosmin-1 (Adhesion molecule-like X-linked) (Kallmann syndrome protein)	yes	-1.80647	14.89	0.349705	NS	-0.445875	14.89	0.837462	NS	-2.55612	14.89	0.127768	NS
2269	P23378	GLDC	Glycine dehydrogenase (decarboxylating), mitochondrial (EC 1.4.4.2) (Glycine cleavage system P protein) (Glycine decarboxylase) (Glycine dehydrogenase (aminomethyl-transferring))	yes	0.850567	16.2938	0.523065	NS	-0.384949	16.2938	0.765342	NS	0.838868	16.2938	0.46658	NS
2274	P23458	JAK1	Tyrosine-protein kinase JAK1 (EC 2.7.10.2) (Janus kinase 1) (JAK-1)	yes	-0.129662	17.7244	0.452814	NS	0.235726	17.7244	0.0841384	NS	0.192341	17.7244	0.184907	NS
2278	P23508	MCC	Colorectal mutant cancer protein (Protein MCC)	yes	-1.44663	18.9058	4.2021e-05	Down	-1.91962	18.9058	1.05715e-06	Down	-1.09281	18.9058	0.000654609	Down
2300	P24539	ATP5PB	ATP synthase F(0) complex subunit B1, mitochondrial (ATP synthase peripheral stalk-membrane subunit b) (ATP synthase proton-transporting mitochondrial F(0) complex subunit B1) (ATP synthase subunit b) (ATPase subunit b)	yes	0.649535	16.8376	0.63722	NS	1.47136	16.8376	0.137074	NS	0.799113	16.8376	0.473761	NS
2308	P25054	APC	Adenomatous polyposis coli protein (Protein APC) (Deleted in polyposis 2.5)	yes	0.279094	20.8204	0.039176	NS	-0.35192	20.8204	0.00606048	NS	0.0438384	20.8204	0.791056	NS
2321	P25705	ATP5F1A	ATP synthase subunit alpha, mitochondrial (ATP synthase F1 subunit alpha)	yes	0.471438	21.5778	0.685432	NS	-0.432202	21.5778	0.654678	NS	0.156553	21.5778	0.905361	NS
2322	P25786	PSMA1	Proteasome subunit alpha type-1 (30 kDa prosomal protein) (PROS-30) (Macropain subunit C2) (Multicatalytic endopeptidase complex subunit C2) (Proteasome component C2) (Proteasome nu chain)	yes	-0.0563305	18.3657	0.955838	NS	0.822385	18.3657	0.0515071	NS	0.50499	18.3657	0.270026	NS
2323	P25787	PSMA2	Proteasome subunit alpha type-2 (Macropain subunit C3) (Multicatalytic endopeptidase complex subunit C3) (Proteasome component C3)	yes	-0.136529	18.5379	0.876209	NS	0.606488	18.5379	0.229529	NS	1.0535	18.5379	0.0421852	Up
2324	P25788	PSMA3	Proteasome subunit alpha type-3 (Macropain subunit C8) (Multicatalytic endopeptidase complex subunit C8) (Proteasome component C8)	yes	0.140215	17.7619	0.939808	NS	0.0474872	17.7619	0.987494	NS	0.0121864	17.7619	1	NS
2328	P26045	PTPN3	Tyrosine-protein phosphatase non-receptor type 3 (EC 3.1.3.48) (Protein-tyrosine phosphatase H1) (PTP-H1)	yes	-0.638641	18.1647	0.00101676	NS	-0.272289	18.1647	0.102644	NS	-0.151296	18.1647	0.414066	NS
2337	P26572	MGAT1	Alpha-1,3-mannosyl-glycoprotein 2-beta-N-acetylglucosaminyltransferase (EC 2.4.1.101) (N-glycosyl-oligosaccharide-glycoprotein N-acetylglucosaminyltransferase I) (GNT-I) (GlcNAc-T I)	yes	0.140733	16.4852	0.96773	NS	-0.860594	16.4852	0.570947	NS	0.324096	16.4852	0.871389	NS
2361	P27544	CERS1	Ceramide synthase 1 (CerS1) (LAG1 longevity assurance homolog 1) (Longevity assurance gene 1 protein homolog 1) (Protein UOG-1) (Sphingoid base N-stearoyltransferase CERS1) (EC 2.3.1.299)	yes	1.06904	18.9558	0.149569	NS	1.27462	18.9558	0.0517711	NS	0.897152	18.9558	0.199892	NS
2366	P27708	CAD	Multifunctional protein CAD (Carbamoyl phosphate synthetase 2-aspartate transcarbamylase-dihydroorotase) [Includes: Glutamine-dependent carbamoyl phosphate synthase (EC 6.3.5.5); Glutamine amidotransferase (GATase) (GLNase) (EC 3.5.1.2); Ammonium-dependent carbamoyl phosphate synthase (CPS) (CPSase) (EC 6.3.4.16); Aspartate carbamoyltransferase (EC 2.1.3.2); Dihydroorotase (EC 3.5.2.3)]	yes	0.224495	21.5184	0.227991	NS	-0.503824	21.5184	0.00302355	NS	-0.139778	21.5184	0.435689	NS
2373	P27986	PIK3R1	Phosphatidylinositol 3-kinase regulatory subunit alpha (PI3-kinase regulatory subunit alpha) (PI3K regulatory subunit alpha) (PtdIns-3-kinase regulatory subunit alpha) (Phosphatidylinositol 3-kinase 85 kDa regulatory subunit alpha) (PI3-kinase subunit p85-alpha) (PtdIns-3-kinase regulatory subunit p85-alpha)	yes	0.348765	17.3467	0.413802	NS	0.894507	17.3467	0.0109833	NS	0.58937	17.3467	0.102799	NS
2377	P28066	PSMA5	Proteasome subunit alpha type-5 (Macropain zeta chain) (Multicatalytic endopeptidase complex zeta chain) (Proteasome zeta chain)	yes	0.125695	19.0225	0.943219	NS	-0.421444	19.0225	0.646122	NS	-0.214451	19.0225	0.847081	NS
2378	P28070	PSMB4	Proteasome subunit beta type-4 (26 kDa prosomal protein) (HsBPROS26) (PROS-26) (Macropain beta chain) (Multicatalytic endopeptidase complex beta chain) (Proteasome beta chain) (Proteasome chain 3) (HsN3)	yes	-0.60688	21.1405	0.00248942	NS	-0.153869	21.1405	0.421254	NS	0.257832	21.1405	0.166599	NS
2395	P28799	GRN	Progranulin (PGRN) (Acrogranin) (Epithelin precursor) (Glycoprotein of 88 Kda) (GP88) (Glycoprotein 88) (Granulin precursor) (PC cell-derived growth factor) (PCDGF) (Proepithelin) (PEPI) [Cleaved into: Paragranulin; Granulin-1 (Granulin G); Granulin-2 (Granulin F); Granulin-3 (Epithelin-2) (Granulin B); Granulin-4 (Epithelin-1) (Granulin A); Granulin-5 (Granulin C); Granulin-6 (Granulin D); Granu…	yes	0.00212417	16.8142	1	NS	-1.42383	16.8142	0.0925799	NS	-0.0470091	16.8142	0.988493	NS
2400	P29122	PCSK6	Proprotein convertase subtilisin/kexin type 6 (EC 3.4.21.-) (Paired basic amino acid cleaving enzyme 4) (Subtilisin-like proprotein convertase 4) (SPC4) (Subtilisin/kexin-like protease PACE4)	yes	0.204963	16.6201	0.857794	NS	-0.687194	16.6201	0.323065	NS	-0.29147	16.6201	0.725491	NS
2417	P29475	NOS1	Nitric oxide synthase 1 (EC 1.14.13.39) (Constitutive NOS) (NC-NOS) (NOS type I) (Neuronal NOS) (N-NOS) (nNOS) (Nitric oxide synthase, brain) (bNOS) (Peptidyl-cysteine S-nitrosylase NOS1)	yes	3.11213	15.0337	0.002558	Up	1.03503	15.0337	0.270236	NS	4.17138	15.0337	0.000192744	Up
2420	P29558	RBMS1	RNA-binding motif, single-stranded-interacting protein 1 (Single-stranded DNA-binding protein MSSP-1) (Suppressor of CDC2 with RNA-binding motif 2)	yes	0.921783	19.1546	0.000137546	NS	1.31042	19.1546	1.8323e-06	Up	0.40897	19.1546	0.045589	NS
2423	P29597	TYK2	Non-receptor tyrosine-protein kinase TYK2 (EC 2.7.10.2)	yes	-0.242481	16.6267	0.898912	NS	-0.934966	16.6267	0.383417	NS	0.343646	16.6267	0.798612	NS
2427	P29992	GNA11	Guanine nucleotide-binding protein subunit alpha-11 (G alpha-11) (G-protein subunit alpha-11) (Guanine nucleotide-binding protein G(y) subunit alpha)	yes	0.575523	17.2657	0.808435	NS	-0.750307	17.2657	0.66981	NS	0.859334	17.2657	0.623174	NS
2428	P30040	ERP29	Endoplasmic reticulum resident protein 29 (ERp29) (Endoplasmic reticulum resident protein 28) (ERp28) (Endoplasmic reticulum resident protein 31) (ERp31)	yes	-1.07973	16.0592	0.714708	NS	-1.43126	16.0592	0.533107	NS	-3.9436	16.0592	0.0652858	NS
2430	P30043	BLVRB	Flavin reductase (NADPH) (FR) (EC 1.5.1.30) (Biliverdin reductase B) (BVR-B) (EC 1.3.1.-) (Biliverdin-IX beta-reductase) (Green heme-binding protein) (GHBP) (NADPH-dependent diaphorase) (NADPH-flavin reductase) (FLR) (S-nitroso-CoA-assisted nitrosyltransferase) (SNO-CoA-assisted nitrosyltransferase) (EC 2.6.99.-)	yes	-2.28947	16.9526	0.0951741	NS	-3.24252	16.9526	0.0104917	Down	-2.08211	16.9526	0.109426	NS
2437	P30101	PDIA3	Protein disulfide-isomerase A3 (EC 5.3.4.1) (58 kDa glucose-regulated protein) (58 kDa microsomal protein) (p58) (Disulfide isomerase ER-60) (Endoplasmic reticulum resident protein 57) (ER protein 57) (ERp57) (Endoplasmic reticulum resident protein 60) (ER protein 60) (ERp60)	yes	0.0390422	18.5959	0.957954	NS	-0.827642	18.5959	0.00804022	NS	-1.03658	18.5959	0.00235514	Down
2447	P30405	PPIF	Peptidyl-prolyl cis-trans isomerase F, mitochondrial (PPIase F) (EC 5.2.1.8) (Cyclophilin D) (CyP-D) (CypD) (Cyclophilin F) (Mitochondrial cyclophilin) (CyP-M) (Rotamase F)	yes	-2.85306	17.1848	0.14359	NS	-0.320197	17.1848	0.903177	NS	-0.409249	17.1848	0.876358	NS
2454	P30536	TSPO	Translocator protein (Mitochondrial benzodiazepine receptor) (PKBS) (Peripheral-type benzodiazepine receptor) (PBR)	yes	4.6774	16.5755	0.00245586	Up	5.81311	16.5755	0.000224525	Up	4.58169	16.5755	0.00265501	Up
2456	P30622	CLIP1	CAP-Gly domain-containing linker protein 1 (Cytoplasmic linker protein 1) (Cytoplasmic linker protein 170 alpha-2) (CLIP-170) (Reed-Sternberg intermediate filament-associated protein) (Restin)	yes	-1.11791	17.6968	8.3732e-06	Down	-1.38423	17.6968	4.21374e-07	Down	-1.01245	17.6968	2.81644e-05	Down
2458	P30740	SERPINB1	Leukocyte elastase inhibitor (LEI) (Monocyte/neutrophil elastase inhibitor) (EI) (M/NEI) (Peptidase inhibitor 2) (PI-2) (Serpin B1)	yes	3.74194	16.0791	0.174733	NS	-0.151187	16.0791	0.983842	NS	-1.78181	16.0791	0.522906	NS
2459	P30793	GCH1	GTP cyclohydrolase 1 (EC 3.5.4.16) (GTP cyclohydrolase I) (GTP-CH-I)	yes	-2.07398	18.8579	0.315221	NS	0.45315	18.8579	0.848563	NS	-0.00857695	18.8579	1	NS
2472	P31152	MAPK4	Mitogen-activated protein kinase 4 (MAP kinase 4) (MAPK 4) (EC 2.7.11.24) (Extracellular signal-regulated kinase 4) (ERK-4) (MAP kinase isoform p63) (p63-MAPK)	yes	0.58663	16.5146	0.44051	NS	0.125758	16.5146	0.888766	NS	-1.1245	16.5146	0.076473	NS
2474	P31153	MAT2A	S-adenosylmethionine synthase isoform type-2 (AdoMet synthase 2) (EC 2.5.1.6) (Methionine adenosyltransferase 2) (MAT 2) (Methionine adenosyltransferase II) (MAT-II)	yes	0.0541414	21.5496	0.862374	NS	0.0329113	21.5496	0.904717	NS	0.340745	21.5496	0.0723689	NS
2490	P31327	CPS1	Carbamoyl-phosphate synthase [ammonia], mitochondrial (EC 6.3.4.16) (Carbamoyl-phosphate synthetase I) (CPSase I)	yes	0.0310965	16.2705	0.988675	NS	-4.75966	16.2705	7.67406e-09	Down	0.200486	16.2705	0.724098	NS
2493	P31483	TIA1	Cytotoxic granule associated RNA binding protein TIA1 (Nucleolysin TIA-1 isoform p40) (RNA-binding protein TIA-1) (T-cell-restricted intracellular antigen-1) (TIA-1) (p40-TIA-1)	yes	-0.679911	16.9263	0.61058	NS	-0.266265	16.9263	0.842158	NS	-0.169847	16.9263	0.916516	NS
2495	P31629	HIVEP2	Transcription factor HIVEP2 (Human immunodeficiency virus type I enhancer-binding protein 2) (HIV-EP2) (MHC-binding protein 2) (MBP-2)	yes	0.113692	18.9879	0.433257	NS	-0.0331887	18.9879	0.831803	NS	-0.0316324	18.9879	0.848001	NS
2497	P31689	DNAJA1	DnaJ homolog subfamily A member 1 (DnaJ protein homolog 2) (HSDJ) (Heat shock 40 kDa protein 4) (Heat shock protein J2) (HSJ-2) (Human DnaJ protein 2) (hDj-2)	yes	0.155899	19.6164	0.582274	NS	0.733969	19.6164	0.00130669	NS	0.837393	19.6164	0.000705661	NS
2498	P31749	AKT1	RAC-alpha serine/threonine-protein kinase (EC 2.7.11.1) (Protein kinase B) (PKB) (Protein kinase B alpha) (PKB alpha) (Proto-oncogene c-Akt) (RAC-PK-alpha)	yes	0.274769	18.0995	0.66244	NS	0.712923	18.0995	0.10931	NS	0.450185	18.0995	0.356389	NS
2503	P31930	UQCRC1	Cytochrome b-c1 complex subunit 1, mitochondrial (Complex III subunit 1) (Core protein I) (Ubiquinol-cytochrome-c reductase complex core protein 1)	yes	0.00534361	20.0231	1	NS	-0.46876	20.0231	0.00121325	NS	-0.373232	20.0231	0.00973592	NS
2520	P32119	PRDX2	Peroxiredoxin-2 (EC 1.11.1.24) (Natural killer cell-enhancing factor B) (NKEF-B) (PRP) (Thiol-specific antioxidant protein) (TSA) (Thioredoxin peroxidase 1) (Thioredoxin-dependent peroxide reductase 1) (Thioredoxin-dependent peroxiredoxin 2)	yes	0.0304572	23.0336	0.959517	NS	-0.765276	23.0336	0.00294636	NS	-0.404168	23.0336	0.112707	NS
2522	P32121	ARRB2	Beta-arrestin-2 (Arrestin beta-2) (Non-visual arrestin-3)	yes	-1.90536	20.4591	2.42113e-07	Down	-1.76881	20.4591	3.5546e-07	Down	-1.60583	20.4591	2.47461e-06	Down
2523	P32189	GK	Glycerol kinase (Glycerokinase) (EC 2.7.1.30) (ATP:glycerol 3-phosphotransferase)	yes	0.576067	19.5376	0.263561	NS	0.9892	19.5376	0.0245535	NS	-0.00275332	19.5376	1	NS
2534	P33121	ACSL1	Long-chain-fatty-acid--CoA ligase 1 (EC 6.2.1.3) (Acyl-CoA synthetase 1) (ACS1) (Arachidonate--CoA ligase) (EC 6.2.1.15) (Long-chain acyl-CoA synthetase 1) (LACS 1) (Long-chain acyl-CoA synthetase 2) (LACS 2) (Long-chain fatty acid-CoA ligase 2) (Palmitoyl-CoA ligase 1) (Palmitoyl-CoA ligase 2) (Phytanate--CoA ligase) (EC 6.2.1.24)	yes	-1.17483	16.7465	0.316835	NS	-2.13235	16.7465	0.0302689	Down	0.360151	16.7465	0.782153	NS
2541	P33527	ABCC1	Multidrug resistance-associated protein 1 (EC 7.6.2.2) (ATP-binding cassette sub-family C member 1) (Glutathione-S-conjugate-translocating ATPase ABCC1) (EC 7.6.2.3) (Leukotriene C(4) transporter) (LTC4 transporter)	yes	1.09081	17.4854	0.17864	NS	1.22485	17.4854	0.0849878	NS	1.21832	17.4854	0.103955	NS
2542	P33552	CKS2	Cyclin-dependent kinases regulatory subunit 2 (CKS-2)	yes	-0.941845	17.1266	0.247788	NS	-0.0381371	17.1266	0.987786	NS	0.0548676	17.1266	0.975278	NS
2544	P33981	TTK	Dual specificity protein kinase TTK (EC 2.7.12.1) (Phosphotyrosine picked threonine-protein kinase) (PYT)	yes	-0.761423	22.6477	6.37372e-05	NS	-0.306893	22.6477	0.0390865	NS	-0.83588	22.6477	2.67668e-05	NS
2551	P34897	SHMT2	Serine hydroxymethyltransferase, mitochondrial (SHMT) (EC 2.1.2.1) (Glycine hydroxymethyltransferase) (Serine methylase)	yes	0.269614	19.0823	0.265227	NS	0.203408	19.0823	0.349973	NS	0.381476	19.0823	0.0775205	NS
2553	P34925	RYK	Tyrosine-protein kinase RYK (EC 2.7.10.1)	yes	6.4525	15.9548	3.10156e-05	Up	5.46266	15.9548	0.000104215	Up	2.76009	15.9548	0.0277672	Up
2557	P35080	PFN2	Profilin-2 (Profilin II)	yes	0.0464201	21.1465	0.909359	NS	-0.839581	21.1465	0.000405079	NS	-0.122637	21.1465	0.61996	NS
2564	P35237	SERPINB6	Serpin B6 (Cytoplasmic antiproteinase) (CAP) (Peptidase inhibitor 6) (PI-6) (Placental thrombin inhibitor)	yes	-0.222358	17.8398	0.484015	NS	-0.386834	17.8398	0.119683	NS	-1.03698	17.8398	0.000461182	Down
2578	P35398	RORA	Nuclear receptor ROR-alpha (Nuclear receptor RZR-alpha) (Nuclear receptor subfamily 1 group F member 1) (RAR-related orphan receptor A) (Retinoid-related orphan receptor-alpha)	yes	-2.1368	14.6454	0.186211	NS	-3.78809	14.6454	0.00921	Down	-1.09898	14.6454	0.49648	NS
2585	P35556	FBN2	Fibrillin-2 [Cleaved into: Placensin]	yes	-0.420346	15.7848	0.728083	NS	-1.42492	15.7848	0.0833066	NS	-0.137268	15.7848	0.920262	NS
2603	P35626	GRK3	G protein-coupled receptor kinase 3 (EC 2.7.11.15) (Beta-adrenergic receptor kinase 2) (Beta-ARK-2)	yes	-0.837829	16.6391	0.142111	NS	0.747296	16.6391	0.142846	NS	1.18286	16.6391	0.0282722	Up
2615	P35754	GLRX	Glutaredoxin-1 (Thioltransferase-1) (TTase-1)	yes	0.131521	19.459	0.810798	NS	-0.897056	19.459	0.0103537	NS	-0.521623	19.459	0.146258	NS
2619	P35908	KRT2	Keratin, type II cytoskeletal 2 epidermal (Cytokeratin-2e) (CK-2e) (Epithelial keratin-2e) (Keratin-2 epidermis) (Keratin-2e) (K2e) (Type-II keratin Kb2)	yes	-0.562621	21.8037	0.719198	NS	-1.013	21.8037	0.3766	NS	-1.30684	21.8037	0.258034	NS
2620	P35914	HMGCL	Hydroxymethylglutaryl-CoA lyase, mitochondrial (HL) (HMG-CoA lyase) (EC 4.1.3.4) (3-hydroxy-3-methylglutarate-CoA lyase)	yes	0.883102	16.9669	0.217529	NS	-0.153341	16.9669	0.858651	NS	-0.590377	16.9669	0.38662	NS
2621	P35916	FLT4	Vascular endothelial growth factor receptor 3 (VEGFR-3) (EC 2.7.10.1) (Fms-like tyrosine kinase 4) (FLT-4) (Tyrosine-protein kinase receptor FLT4)	yes	0.946231	17.0431	0.193751	NS	3.50125	17.0431	1.72686e-05	Up	2.39203	17.0431	0.00109531	Up
2631	P36507	MAP2K2	Dual specificity mitogen-activated protein kinase kinase 2 (MAP kinase kinase 2) (MAPKK 2) (EC 2.7.12.2) (ERK activator kinase 2) (MAPK/ERK kinase 2) (MEK 2)	yes	0.170164	19.4244	0.705754	NS	-0.0292493	19.4244	0.963282	NS	0.799339	19.4244	0.0169121	NS
2636	P36543	ATP6V1E1	V-type proton ATPase subunit E 1 (V-ATPase subunit E 1) (V-ATPase 31 kDa subunit) (p31) (Vacuolar proton pump subunit E 1)	yes	3.6768	16.943	0.00140866	Up	4.01058	16.943	0.000398488	Up	4.40089	16.943	0.000277003	Up
2637	P36551	CPOX	Oxygen-dependent coproporphyrinogen-III oxidase, mitochondrial (COX) (Coprogen oxidase) (Coproporphyrinogenase) (EC 1.3.3.3)	yes	0.587777	18.7442	0.193751	NS	0.103806	18.7442	0.847668	NS	0.387227	18.7442	0.372867	NS
2640	P36776	LONP1	Lon protease homolog, mitochondrial (EC 3.4.21.53) (LONHs) (Lon protease-like protein) (LONP) (Mitochondrial ATP-dependent protease Lon) (Serine protease 15)	yes	0.0963126	17.7198	0.988471	NS	-1.03169	17.7198	0.509221	NS	0.76313	17.7198	0.647751	NS
2647	P36954	POLR2I	DNA-directed RNA polymerase II subunit RPB9 (RNA polymerase II subunit B9) (DNA-directed RNA polymerase II subunit I) (RNA polymerase II 14.5 kDa subunit) (RPB14.5)	yes	0.433946	21.4168	0.315848	NS	0.725741	21.4168	0.0443454	NS	1.0948	21.4168	0.00599557	Up
2651	P36959	GMPR	GMP reductase 1 (GMPR 1) (EC 1.7.1.7) (Guanosine 5'-monophosphate oxidoreductase 1) (Guanosine monophosphate reductase 1)	yes	-3.4301	15.5706	0.0113054	Down	-0.119129	15.5706	0.960778	NS	-0.969297	15.5706	0.486543	NS
2656	P37235	HPCAL1	Hippocalcin-like protein 1 (Calcium-binding protein BDR-1) (HLP2) (Visinin-like protein 3) (VILIP-3)	yes	0.35204	15.2808	0.549966	NS	6.8911	15.2808	7.15438e-11	Up	0.630224	15.2808	0.183921	NS
2659	P37287	PIGA	Phosphatidylinositol N-acetylglucosaminyltransferase subunit A (EC 2.4.1.198) (GlcNAc-PI synthesis protein) (Phosphatidylinositol-glycan biosynthesis class A protein) (PIG-A)	yes	-0.0131871	16.6966	1	NS	-0.0836815	16.6966	0.942016	NS	0.0424966	16.6966	0.984355	NS
2678	P39656	DDOST	Dolichyl-diphosphooligosaccharide--protein glycosyltransferase 48 kDa subunit (DDOST 48 kDa subunit) (Oligosaccharyl transferase 48 kDa subunit)	yes	1.10424	20.0684	0.449225	NS	0.543334	20.0684	0.698868	NS	0.593068	20.0684	0.67217	NS
2703	P40926	MDH2	Malate dehydrogenase, mitochondrial (EC 1.1.1.37)	yes	0.350658	17.525	0.84309	NS	1.33887	17.525	0.215485	NS	-0.0677816	17.525	0.984099	NS
2705	P40938	RFC3	Replication factor C subunit 3 (Activator 1 38 kDa subunit) (A1 38 kDa subunit) (Activator 1 subunit 3) (Replication factor C 38 kDa subunit) (RF-C 38 kDa subunit) (RFC38)	yes	-0.169021	18.0567	0.631073	NS	0.178911	18.0567	0.530962	NS	0.401015	18.0567	0.132061	NS
2706	P40939	HADHA	Trifunctional enzyme subunit alpha, mitochondrial (78 kDa gastrin-binding protein) (Monolysocardiolipin acyltransferase) (EC 2.3.1.-) (TP-alpha) [Includes: Long-chain enoyl-CoA hydratase (EC 4.2.1.17); Long chain 3-hydroxyacyl-CoA dehydrogenase (EC 1.1.1.211)]	yes	0.0834933	19.1706	0.936474	NS	-0.173434	19.1706	0.779731	NS	0.0935956	19.1706	0.903312	NS
2723	P41252	IARS1	Isoleucine--tRNA ligase, cytoplasmic (EC 6.1.1.5) (Isoleucyl-tRNA synthetase) (IRS) (IleRS)	yes	0.475453	20.1437	0.208887	NS	-0.0184954	20.1437	0.987718	NS	-0.337523	20.1437	0.346162	NS
2726	P41567	EIF1	Eukaryotic translation initiation factor 1 (eIF1) (A121) (Protein translation factor SUI1 homolog) (Sui1iso1)	yes	-0.446926	17.4215	0.66244	NS	-0.488257	17.4215	0.551337	NS	0.225555	17.4215	0.820475	NS
2727	P41743	PRKCI	Protein kinase C iota type (EC 2.7.11.13) (Atypical protein kinase C-lambda/iota) (PRKC-lambda/iota) (aPKC-lambda/iota) (nPKC-iota)	yes	-1.15338	18.933	0.0332167	Down	-1.01371	18.933	0.0401666	Down	-0.154663	18.933	0.819524	NS
2734	P42336	PIK3CA	Phosphatidylinositol 4,5-bisphosphate 3-kinase catalytic subunit alpha isoform (PI3-kinase subunit alpha) (PI3K-alpha) (PI3Kalpha) (PtdIns-3-kinase subunit alpha) (EC 2.7.1.137) (EC 2.7.1.153) (Phosphatidylinositol 4,5-bisphosphate 3-kinase 110 kDa catalytic subunit alpha) (PtdIns-3-kinase subunit p110-alpha) (p110alpha) (Phosphoinositide 3-kinase alpha) (Phosphoinositide-3-kinase catalytic alpha…	yes	-1.39844	16.9618	0.00883075	Down	0.0768058	16.9618	0.920898	NS	0.675937	16.9618	0.186234	NS
2735	P42338	PIK3CB	Phosphatidylinositol 4,5-bisphosphate 3-kinase catalytic subunit beta isoform (PI3-kinase subunit beta) (PI3K-beta) (PI3Kbeta) (PtdIns-3-kinase subunit beta) (EC 2.7.1.153) (Phosphatidylinositol 4,5-bisphosphate 3-kinase 110 kDa catalytic subunit beta) (PtdIns-3-kinase subunit p110-beta) (p110beta) (Serine/threonine protein kinase PIK3CB) (EC 2.7.11.1)	yes	0.219959	17.5493	0.670907	NS	0.777781	17.5493	0.0335018	NS	0.43866	17.5493	0.265401	NS
2736	P42345	MTOR	Serine/threonine-protein kinase mTOR (EC 2.7.11.1) (FK506-binding protein 12-rapamycin complex-associated protein 1) (FKBP12-rapamycin complex-associated protein) (Mammalian target of rapamycin) (mTOR) (Mechanistic target of rapamycin) (Rapamycin and FKBP12 target 1) (Rapamycin target protein 1)	yes	-0.113082	17.6673	0.879407	NS	-0.263389	17.6673	0.57811	NS	-0.333011	17.6673	0.478201	NS
2737	P42356	PI4KA	Phosphatidylinositol 4-kinase alpha (PI4-kinase alpha) (PI4K-alpha) (PtdIns-4-kinase alpha) (EC 2.7.1.67) (Phosphatidylinositol 4-Kinase III alpha)	yes	-0.198004	18.9072	0.252728	NS	-0.431796	18.9072	0.00497201	NS	0.0357808	18.9072	0.871588	NS
2745	P42685	FRK	Tyrosine-protein kinase FRK (EC 2.7.10.2) (FYN-related kinase) (Nuclear tyrosine protein kinase RAK) (Protein-tyrosine kinase 5)	yes	-2.69694	18.7007	0.649594	NS	-2.40378	18.7007	0.622909	NS	2.403	18.7007	0.631721	NS
2746	P42694	HELZ	Probable helicase with zinc finger domain (EC 3.6.4.-) (Down-regulated in human cancers protein)	yes	0.63085	21.675	9.24526e-05	NS	0.801419	21.675	4.20933e-06	NS	0.381684	21.675	0.00652229	NS
2749	P42704	LRPPRC	Leucine-rich PPR motif-containing protein, mitochondrial (130 kDa leucine-rich protein) (LRP 130) (GP130)	yes	0.24097	17.8885	0.651742	NS	-0.319072	17.8885	0.440413	NS	0.0599052	17.8885	0.926145	NS
2751	P42771	CDKN2A	Cyclin-dependent kinase inhibitor 2A (Cyclin-dependent kinase 4 inhibitor A) (CDK4I) (Multiple tumor suppressor 1) (MTS-1) (p16-INK4a) (p16-INK4) (p16INK4A)	yes	-0.132155	17.7404	0.874472	NS	-0.900586	17.7404	0.0556571	NS	-0.419658	17.7404	0.425123	NS
2753	P42858	HTT	Huntingtin (Huntington disease protein) (HD protein) [Cleaved into: Huntingtin, myristoylated N-terminal fragment]	yes	0.300788	17.5743	0.439354	NS	-0.223061	17.5743	0.5218	NS	-0.425417	17.5743	0.195259	NS
2763	P43304	GPD2	Glycerol-3-phosphate dehydrogenase, mitochondrial (GPD-M) (GPDH-M) (EC 1.1.5.3) (mitohondrial glycerophosphate dehydrogenase gene) (mGDH) (mtGPD)	yes	0.0540553	17.6262	0.896219	NS	-0.236027	17.6262	0.30373	NS	0.0701082	17.6262	0.816431	NS
2766	P43405	SYK	Tyrosine-protein kinase SYK (EC 2.7.10.2) (Spleen tyrosine kinase) (p72-Syk)	yes	0.255222	16.6722	0.867382	NS	0.169947	16.6722	0.897978	NS	1.77416	16.6722	0.0539399	NS
2772	P43897	TSFM	Elongation factor Ts, mitochondrial (EF-Ts) (EF-TsMt)	yes	0.272613	19.027	0.657356	NS	-0.188777	19.027	0.726508	NS	-0.194833	19.027	0.719828	NS
2803	P46778	RPL21	Large ribosomal subunit protein eL21 (60S ribosomal protein L21)	yes	0.0605269	21.8149	0.968067	NS	0.166781	21.8149	0.831553	NS	0.13259	21.8149	0.88163	NS
2804	P46779	RPL28	Large ribosomal subunit protein eL28 (60S ribosomal protein L28)	yes	0.321229	22.0764	0.6848	NS	0.0805311	22.0764	0.930743	NS	0.268456	22.0764	0.692317	NS
2816	P46939	UTRN	Utrophin (Dystrophin-related protein 1) (DRP-1)	yes	1.18326	17.5613	0.000320157	Up	0.274658	17.5613	0.338033	NS	1.08413	17.5613	0.000705661	Up
2824	P47712	PLA2G4A	Cytosolic phospholipase A2 (cPLA2) (Phospholipase A2 group IVA) [Includes: Phospholipase A2 (EC 3.1.1.4) (Phosphatidylcholine 2-acylhydrolase); Lysophospholipase (EC 3.1.1.5)]	yes	5.24783	16.1826	1.15135e-07	Up	0.176259	16.1826	0.824844	NS	-0.331745	16.1826	0.639865	NS
2825	P47736	RAP1GAP	Rap1 GTPase-activating protein 1 (Rap1GAP) (Rap1GAP1)	yes	0.507472	19.0841	0.000121349	NS	0.295172	19.0841	0.00689658	NS	0.573204	19.0841	3.83173e-05	NS
2832	P47895	ALDH1A3	Retinaldehyde dehydrogenase 3 (RALDH-3) (RalDH3) (EC 1.2.1.36) (Aldehyde dehydrogenase 6) (Aldehyde dehydrogenase family 1 member A3) (ALDH1A3)	yes	3.55271e-15	14.5989	1	NS	4.99088	14.5989	6.68524e-06	Up	0	14.5989	1	NS
2839	P47985	UQCRFS1	Cytochrome b-c1 complex subunit Rieske, mitochondrial (EC 7.1.1.8) (Complex III subunit 5) (Cytochrome b-c1 complex subunit 5) (Rieske iron-sulfur protein) (RISP) (Rieske protein UQCRFS1) (Ubiquinol-cytochrome c reductase iron-sulfur subunit) [Cleaved into: Cytochrome b-c1 complex subunit 9 (Su9) (Subunit 9) (8 kDa subunit 9) (Complex III subunit IX) (Cytochrome b-c1 complex subunit 11) (UQCRFS1 …	yes	0.384122	18.1547	0.696692	NS	-1.30226	18.1547	0.0578452	NS	0.321283	18.1547	0.706039	NS
2841	P48047	ATP5PO	ATP synthase subunit O, mitochondrial (ATP synthase peripheral stalk subunit OSCP) (Oligomycin sensitivity conferral protein) (OSCP)	yes	0.133051	18.7013	0.801189	NS	-1.24347	18.7013	0.000728585	Down	-0.453189	18.7013	0.198095	NS
2858	P48553	TRAPPC10	Trafficking protein particle complex subunit 10 (Epilepsy holoprosencephaly candidate 1 protein) (EHOC-1) (Protein GT334) (Trafficking protein particle complex subunit TMEM1) (Transport protein particle subunit TMEM1) (TRAPP subunit TMEM1)	yes	0.347763	19.8677	0.0116479	NS	0.175453	19.8677	0.164536	NS	-0.122648	19.8677	0.372984	NS
2859	P48556	PSMD8	26S proteasome non-ATPase regulatory subunit 8 (26S proteasome regulatory subunit RPN12) (26S proteasome regulatory subunit S14) (p31)	yes	-0.424291	21.6319	0.0774963	NS	0.44704	21.6319	0.0398466	NS	0.457545	21.6319	0.0458632	NS
2860	P48634	PRRC2A	Protein PRRC2A (HLA-B-associated transcript 2) (Large proline-rich protein BAT2) (Proline-rich and coiled-coil-containing protein 2A) (Protein G2)	yes	0.497107	22.3677	0.00212268	NS	0.343178	22.3677	0.0167794	NS	0.224805	22.3677	0.13111	NS
2863	P48637	GSS	Glutathione synthetase (GSH synthetase) (GSH-S) (EC 6.3.2.3) (Glutathione synthase)	yes	1.083	18.1226	0.0666222	NS	1.09729	18.1226	0.0403324	Up	1.52188	18.1226	0.00905106	Up
2865	P48651	PTDSS1	Phosphatidylserine synthase 1 (PSS-1) (PtdSer synthase 1) (EC 2.7.8.29) (Serine-exchange enzyme I)	yes	0.379832	19.8293	0.275391	NS	0.118438	19.8293	0.748905	NS	0.479948	19.8293	0.121119	NS
2866	P48681	NES	Nestin	yes	0.858622	15.8749	0.0640063	NS	4.3235	15.8749	1.01005e-08	Up	0.396358	15.8749	0.393594	NS
2867	P48729	CSNK1A1	Casein kinase I isoform alpha (CKI-alpha) (EC 2.7.11.1) (CK1)	yes	-1.00762	22.1308	3.56136e-05	Down	-0.750403	22.1308	0.000395541	NS	-0.649108	22.1308	0.00207479	NS
2870	P48730	CSNK1D	Casein kinase I isoform delta (CKI-delta) (CKId) (EC 2.7.11.1) (Tau-protein kinase CSNK1D) (EC 2.7.11.26)	yes	-1.47885	20.152	0.0114994	Down	-0.934016	20.152	0.077195	NS	-0.950812	20.152	0.0876465	NS
2872	P48735	IDH2	Isocitrate dehydrogenase [NADP], mitochondrial (IDH) (EC 1.1.1.42) (ICD-M) (IDP) (NADP(+)-specific ICDH) (Oxalosuccinate decarboxylase)	yes	-0.291013	16.7309	0.885463	NS	-0.271347	16.7309	0.861346	NS	-1.15281	16.7309	0.342273	NS
2873	P48739	PITPNB	Phosphatidylinositol transfer protein beta isoform (PI-TP-beta) (PtdIns transfer protein beta) (PtdInsTP beta)	yes	-0.554578	16.8208	0.765908	NS	1.1765	16.8208	0.36556	NS	0.852285	16.8208	0.545285	NS
2875	P48960	ADGRE5	Adhesion G protein-coupled receptor E5 (Leukocyte antigen CD97) (CD antigen CD97) [Cleaved into: Adhesion G protein-coupled receptor E5 subunit alpha; Adhesion G protein-coupled receptor E5 subunit beta]	yes	-0.0473626	17.6115	1	NS	-1.89373	17.6115	0.155952	NS	-0.376547	17.6115	0.839512	NS
2885	P49257	LMAN1	Protein ERGIC-53 (ER-Golgi intermediate compartment 53 kDa protein) (Gp58) (Intracellular mannose-specific lectin MR60) (Lectin mannose-binding 1)	yes	0.548289	17.7786	0.656259	NS	-2.17855	17.7786	0.0139652	Down	-0.416099	17.7786	0.69757	NS
2890	P49354	FNTA	Protein farnesyltransferase/geranylgeranyltransferase type-1 subunit alpha (EC 2.5.1.58) (EC 2.5.1.59) (CAAX farnesyltransferase subunit alpha) (FTase-alpha) (Ras proteins prenyltransferase subunit alpha) (Type I protein geranyl-geranyltransferase subunit alpha) (GGTase-I-alpha)	yes	1.68277	16.4126	0.052823	NS	1.49137	16.4126	0.0586543	NS	2.88498	16.4126	0.0014499	Up
2891	P49356	FNTB	Protein farnesyltransferase subunit beta (FTase-beta) (EC 2.5.1.58) (CAAX farnesyltransferase subunit beta) (Ras proteins prenyltransferase subunit beta)	yes	-0.16598	19.3506	0.785982	NS	-0.459633	19.3506	0.257002	NS	-0.0305611	19.3506	0.976332	NS
2894	P49406	MRPL19	Large ribosomal subunit protein bL19m (39S ribosomal protein L15, mitochondrial) (L15mt) (MRP-L15) (39S ribosomal protein L19, mitochondrial) (L19mt) (MRP-L19)	yes	-0.693266	17.4553	0.63306	NS	-1.12836	17.4553	0.300048	NS	-0.262567	17.4553	0.86478	NS
2895	P49411	TUFM	Elongation factor Tu, mitochondrial (EF-Tu) (P43)	yes	0.291023	22.0934	0.5549	NS	-0.175447	22.0934	0.698067	NS	0.375692	22.0934	0.35899	NS
2896	P49418	AMPH	Amphiphysin	yes	0.745072	17.4866	0.0625015	NS	1.19784	17.4866	0.00208183	Up	2.25184	17.4866	1.01581e-05	Up
2900	P49441	INPP1	Inositol polyphosphate 1-phosphatase (IPP) (IPPase) (EC 3.1.3.57)	yes	-0.689068	18.2171	0.671534	NS	-0.342639	18.2171	0.824704	NS	0.489557	18.2171	0.734875	NS
2903	P49459	UBE2A	Ubiquitin-conjugating enzyme E2 A (EC 2.3.2.23) (E2 ubiquitin-conjugating enzyme A) (RAD6 homolog A) (HR6A) (hHR6A) (Ubiquitin carrier protein A) (Ubiquitin-protein ligase A)	yes	-0.338126	19.7409	0.910902	NS	-0.672027	19.7409	0.726479	NS	-0.880189	19.7409	0.633021	NS
2908	P49593	PPM1F	Protein phosphatase 1F (EC 3.1.3.16) (Ca(2+)/calmodulin-dependent protein kinase phosphatase) (CaM-kinase phosphatase) (CaMKPase) (Partner of PIX 2) (Protein fem-2 homolog) (hFem-2)	yes	1.21257	18.7534	0.0130784	Up	1.38373	18.7534	0.00321933	Up	1.73553	18.7534	0.00080619	Up
2909	P49639	HOXA1	Homeobox protein Hox-A1 (Homeobox protein Hox-1F)	yes	-0.208335	16.1685	0.962386	NS	-4.2602	16.1685	0.0164025	Down	-3.30656	16.1685	0.0722053	NS
2912	P49674	CSNK1E	Casein kinase I isoform epsilon (CKI-epsilon) (CKIe) (EC 2.7.11.1)	yes	-1.30936	21.7708	0.00063194	Down	-1.23954	21.7708	0.000619139	Down	-0.573511	21.7708	0.0927056	NS
2915	P49720	PSMB3	Proteasome subunit beta type-3 (Proteasome chain 13) (Proteasome component C10-II) (Proteasome theta chain)	yes	3.38159	15.6515	0.0887093	NS	1.19909	15.6515	0.554266	NS	2.86396	15.6515	0.128175	NS
2922	P49754	VPS41	Vacuolar protein sorting-associated protein 41 homolog (S53)	yes	-0.360011	16.9315	0.423682	NS	0.0717361	16.9315	0.894704	NS	0.737039	16.9315	0.0518454	NS
2934	P49792	RANBP2	E3 SUMO-protein ligase RanBP2 (EC 2.3.2.-) (358 kDa nucleoporin) (Nuclear pore complex protein Nup358) (Nucleoporin Nup358) (Ran-binding protein 2) (RanBP2) (p270)	yes	0.196843	22.6308	0.454892	NS	-0.547221	22.6308	0.0104586	NS	-0.302106	22.6308	0.170498	NS
2936	P49815	TSC2	Tuberin (Tuberous sclerosis 2 protein)	yes	-0.246679	19.2009	0.087247	NS	-0.286106	19.2009	0.0285378	NS	-0.0652587	19.2009	0.68061	NS
2938	P49840	GSK3A	Glycogen synthase kinase-3 alpha (GSK-3 alpha) (EC 2.7.11.26) (Serine/threonine-protein kinase GSK3A) (EC 2.7.11.1)	yes	-0.194755	20.8555	0.378673	NS	-0.313342	20.8555	0.0815824	NS	0.0895775	20.8555	0.683894	NS
2940	P49841	GSK3B	Glycogen synthase kinase-3 beta (GSK-3 beta) (EC 2.7.11.26) (Serine/threonine-protein kinase GSK3B) (EC 2.7.11.1)	yes	-0.202729	19.5912	0.448881	NS	-0.0354164	19.5912	0.915645	NS	0.114031	19.5912	0.656008	NS
2949	P50213	IDH3A	Isocitrate dehydrogenase [NAD] subunit alpha, mitochondrial (EC 1.1.1.41) (Isocitric dehydrogenase subunit alpha) (NAD(+)-specific ICDH subunit alpha)	yes	0.344344	17.3176	0.457075	NS	0.421736	17.3176	0.264054	NS	-0.851876	17.3176	0.0285398	NS
2952	P50336	PPOX	Protoporphyrinogen oxidase (PPO) (EC 1.3.3.4)	yes	0.562675	17.1954	0.755974	NS	-0.242773	17.1954	0.893312	NS	0.878263	17.1954	0.524654	NS
2957	P50454	SERPINH1	Serpin H1 (47 kDa heat shock protein) (Arsenic-transactivated protein 3) (AsTP3) (Cell proliferation-inducing gene 14 protein) (Collagen-binding protein) (Colligin) (Rheumatoid arthritis-related antigen RA-A47)	yes	0.520099	19.9915	0.210505	NS	0.231503	19.9915	0.571974	NS	0.564296	19.9915	0.135178	NS
2958	P50502	ST13	Hsc70-interacting protein (Hip) (Aging-associated protein 2) (Progesterone receptor-associated p48 protein) (Protein FAM10A1) (Putative tumor suppressor ST13) (Renal carcinoma antigen NY-REN-33) (Suppression of tumorigenicity 13 protein)	yes	1.05188	20.2425	3.47456e-06	Up	2.09414	20.2425	5.07576e-10	Up	0.593865	20.2425	0.00110771	NS
2966	P50579	METAP2	Methionine aminopeptidase 2 (MAP 2) (MetAP 2) (EC 3.4.11.18) (Initiation factor 2-associated 67 kDa glycoprotein) (p67) (p67eIF2) (Peptidase M)	yes	-0.191356	17.6437	0.782732	NS	0.724948	17.6437	0.104794	NS	0.556282	17.6437	0.247385	NS
2969	P50616	TOB1	Protein Tob1 (Transducer of erbB-2 1)	yes	0.0366003	20.1959	0.965161	NS	0.174093	20.1959	0.653869	NS	0.297574	20.1959	0.413194	NS
2971	P50748	KNTC1	Kinetochore-associated protein 1 (Rough deal homolog) (HsROD) (Rod) (hRod)	yes	0.0777613	18.6341	0.767159	NS	-0.445877	18.6341	0.0111666	NS	-0.259678	18.6341	0.151711	NS
2975	P50851	LRBA	Lipopolysaccharide-responsive and beige-like anchor protein (Beige-like protein) (CDC4-like protein)	yes	-0.0238828	19.4806	0.909724	NS	-0.653391	19.4806	6.24628e-06	NS	-0.451044	19.4806	0.000458285	NS
2980	P50995	ANXA11	Annexin A11 (56 kDa autoantigen) (Annexin XI) (Annexin-11) (Calcyclin-associated annexin 50) (CAP-50)	yes	-0.693323	16.4211	0.696307	NS	-0.670728	16.4211	0.646122	NS	0.29817	16.4211	0.8729	NS
2983	P51114	FXR1	RNA-binding protein FXR1 (FMR1 autosomal homolog 1) (hFXR1p)	yes	-1.00611	21.3237	2.84022e-08	Down	-0.679496	21.3237	1.62371e-06	NS	0.372923	21.3237	0.00117661	NS
2990	P51151	RAB9A	Ras-related protein Rab-9A	yes	-0.0771165	17.9839	0.926702	NS	-0.243179	17.9839	0.594473	NS	0.029998	17.9839	0.977662	NS
2991	P51153	RAB13	Ras-related protein Rab-13 (Cell growth-inhibiting gene 4 protein)	yes	-0.000348937	21.3993	1	NS	0.0480433	21.3993	0.897978	NS	0.5157	21.3993	0.0477415	NS
3015	P51587	BRCA2	Breast cancer type 2 susceptibility protein (Fanconi anemia group D1 protein)	yes	0.67147	20.1268	0.0237489	NS	-0.324678	20.1268	0.244352	NS	-0.386267	20.1268	0.178108	NS
3023	P51659	HSD17B4	Peroxisomal multifunctional enzyme type 2 (MFE-2) (17-beta-hydroxysteroid dehydrogenase 4) (17-beta-HSD 4) (D-bifunctional protein) (DBP) (Multifunctional protein 2) (MFP-2) (Short chain dehydrogenase/reductase family 8C member 1) [Cleaved into: (3R)-hydroxyacyl-CoA dehydrogenase (EC 1.1.1.n12); Enoyl-CoA hydratase 2 (EC 4.2.1.107) (EC 4.2.1.119) (3-alpha,7-alpha,12-alpha-trihydroxy-5-beta-choles…	yes	0.0867344	20.1145	0.929499	NS	-0.148792	20.1145	0.809246	NS	0.0673489	20.1145	0.934641	NS
3033	P51809	VAMP7	Vesicle-associated membrane protein 7 (VAMP-7) (Synaptobrevin-like protein 1) (Tetanus-insensitive VAMP) (Ti-VAMP)	yes	-0.194544	18.9034	0.653889	NS	-0.455192	18.9034	0.140682	NS	-0.323758	18.9034	0.333806	NS
3049	P51955	NEK2	Serine/threonine-protein kinase Nek2 (EC 2.7.11.1) (HSPK 21) (Never in mitosis A-related kinase 2) (NimA-related protein kinase 2) (NimA-like protein kinase 1)	yes	-2.80488	17.1307	1.20889e-05	Down	0.471714	17.1307	0.341141	NS	-1.70923	17.1307	0.00146666	Down
3051	P51957	NEK4	Serine/threonine-protein kinase Nek4 (EC 2.7.11.1) (Never in mitosis A-related kinase 4) (NimA-related protein kinase 4) (Serine/threonine-protein kinase 2) (Serine/threonine-protein kinase NRK2)	yes	-1.07031	20.0447	1.17772e-06	Down	-1.17397	20.0447	2.51443e-07	Down	-0.520796	20.0447	0.00174378	NS
3052	P51965	UBE2E1	Ubiquitin-conjugating enzyme E2 E1 (EC 2.3.2.23) ((E3-independent) E2 ubiquitin-conjugating enzyme E1) (EC 2.3.2.24) (E2 ubiquitin-conjugating enzyme E1) (UbcH6) (Ubiquitin carrier protein E1) (Ubiquitin-protein ligase E1)	yes	0.211455	18.763	0.66244	NS	-0.248444	18.763	0.519868	NS	0.160871	18.763	0.703235	NS
3060	P52294	KPNA1	Importin subunit alpha-5 (Karyopherin subunit alpha-1) (Nucleoprotein interactor 1) (NPI-1) (RAG cohort protein 2) (SRP1-beta) [Cleaved into: Importin subunit alpha-5, N-terminally processed]	yes	-0.533217	18.5084	0.0303157	NS	-0.847146	18.5084	0.000708148	NS	-0.214759	18.5084	0.386308	NS
3064	P52434	POLR2H	DNA-directed RNA polymerases I, II, and III subunit RPABC3 (RNA polymerases I, II, and III subunit ABC3) (DNA-directed RNA polymerase II subunit H) (DNA-directed RNA polymerases I, II, and III 17.1 kDa polypeptide) (RPB17) (RPB8 homolog) (hRPB8)	yes	-0.361607	20.3204	0.500752	NS	-0.690078	20.3204	0.0964169	NS	0.394631	20.3204	0.390054	NS
3076	P52735	VAV2	Guanine nucleotide exchange factor VAV2 (VAV-2)	yes	-0.246088	17.3889	0.736508	NS	-0.289724	17.3889	0.612896	NS	-0.00786252	17.3889	1	NS
3085	P52746	ZNF142	Zinc finger protein 142	yes	-4.30001	14.1478	2.72019e-11	Down	-4.30001	14.1478	1.57485e-11	Down	-4.25232	14.1478	3.57018e-11	Down
3095	P52824	DGKQ	Diacylglycerol kinase theta (DAG kinase theta) (DGKtheta) (EC 2.7.1.107) (EC 2.7.1.93) (Diglyceride kinase theta) (DGK-theta)	yes	3.48317	17.46	3.22485e-05	Up	4.20029	17.46	2.44923e-06	Up	4.51659	17.46	2.36821e-06	Up
3096	P52888	THOP1	Thimet oligopeptidase (EC 3.4.24.15) (Endopeptidase 24.15) (MP78)	yes	-0.00332174	18.2665	1	NS	-0.823443	18.2665	0.0378063	NS	-0.176194	18.2665	0.72265	NS
3107	P53041	PPP5C	Serine/threonine-protein phosphatase 5 (PP5) (EC 3.1.3.16) (Protein phosphatase T) (PP-T) (PPT)	yes	0.256658	17.9698	0.277498	NS	0.0392786	17.9698	0.89635	NS	-0.2954	17.9698	0.162156	NS
3108	P53350	PLK1	Serine/threonine-protein kinase PLK1 (EC 2.7.11.21) (Polo-like kinase 1) (PLK-1) (Serine/threonine-protein kinase 13) (STPK13)	yes	-1.57902	21.4227	5.65159e-08	Down	-0.77179	21.4227	0.000115727	NS	-0.564534	21.4227	0.00279396	NS
3112	P53384	NUBP1	Cytosolic Fe-S cluster assembly factor NUBP1 (Nucleotide-binding protein 1) (NBP 1)	yes	0.0516662	19.4404	0.943367	NS	-0.193241	19.4404	0.601852	NS	-0.0119457	19.4404	0.999634	NS
3116	P53597	SUCLG1	Succinate--CoA ligase [ADP/GDP-forming] subunit alpha, mitochondrial (EC 6.2.1.4) (EC 6.2.1.5) (Succinyl-CoA synthetase subunit alpha) (SCS-alpha)	yes	0.103969	20.1439	0.901252	NS	-0.345448	20.1439	0.473266	NS	0.0395752	20.1439	0.96732	NS
3117	P53602	MVD	Diphosphomevalonate decarboxylase (EC 4.1.1.33) (Mevalonate (diphospho)decarboxylase) (MDDase) (Mevalonate pyrophosphate decarboxylase)	yes	0.133611	19.0465	0.789775	NS	-0.253535	19.0465	0.476313	NS	0.328494	19.0465	0.351155	NS
3118	P53609	PGGT1B	Geranylgeranyl transferase type-1 subunit beta (EC 2.5.1.59) (Geranylgeranyl transferase type I subunit beta) (GGTase-I-beta) (Type I protein geranyl-geranyltransferase subunit beta)	yes	2.7399	14.4084	0.108264	NS	0.0331391	14.4084	1	NS	-1.1083	14.4084	0.529478	NS
3121	P53621	COPA	Coatomer subunit alpha (Alpha-coat protein) (Alpha-COP) (HEP-COP) (HEPCOP) [Cleaved into: Xenin (Xenopsin-related peptide); Proxenin]	yes	-0.379162	21.4515	0.0164346	NS	-0.420413	21.4515	0.00512622	NS	-0.208941	21.4515	0.169817	NS
3127	P53677	AP3M2	AP-3 complex subunit mu-2 (Adaptor-related protein complex 3 subunit mu-2) (Clathrin assembly protein assembly protein complex 3 mu-2 medium chain) (Clathrin coat assembly protein AP47 homolog 2) (Clathrin coat-associated protein AP47 homolog 2) (Golgi adaptor AP-1 47 kDa protein homolog 2) (HA1 47 kDa subunit homolog 2) (Mu3B-adaptin) (P47B)	yes	0.717885	19.4673	0.585744	NS	0.45064	19.4673	0.704831	NS	0.966309	19.4673	0.36787	NS
3129	P53680	AP2S1	AP-2 complex subunit sigma (Adaptor protein complex AP-2 subunit sigma) (Adaptor-related protein complex 2 subunit sigma) (Clathrin assembly protein 2 sigma small chain) (Clathrin coat assembly protein AP17) (Clathrin coat-associated protein AP17) (HA2 17 kDa subunit) (Plasma membrane adaptor AP-2 17 kDa protein) (Sigma2-adaptin)	yes	0.330145	20.5175	0.147051	NS	0.162355	20.5175	0.465355	NS	0.336984	20.5175	0.112412	NS
3130	P53701	HCCS	Holocytochrome c-type synthase (EC 4.4.1.17) (Cytochrome c-type heme lyase)	yes	-1.92224	15.1399	0.155728	NS	0.317184	15.1399	0.846984	NS	-1.89962	15.1399	0.131725	NS
3134	P53804	TTC3	E3 ubiquitin-protein ligase TTC3 (EC 2.3.2.27) (Protein DCRR1) (RING finger protein 105) (RING-type E3 ubiquitin transferase TTC3) (TPR repeat protein D) (Tetratricopeptide repeat protein 3) (TPR repeat protein 3)	yes	0.292646	17.9923	0.144176	NS	0.288071	17.9923	0.105451	NS	0.225712	17.9923	0.237521	NS
3148	P54259	ATN1	Atrophin-1 (Dentatorubral-pallidoluysian atrophy protein)	yes	-0.162189	20.3107	0.717532	NS	-0.949983	20.3107	0.00345005	NS	-0.500292	20.3107	0.121625	NS
3161	P54652	HSPA2	Heat shock-related 70 kDa protein 2 (Heat shock 70 kDa protein 2) (Heat shock protein family A member 2)	yes	1.88187	17.1938	0.00487925	Up	1.50754	17.1938	0.0131217	Up	0.102533	17.1938	0.917645	NS
3179	P55085	F2RL1	Proteinase-activated receptor 2 (PAR-2) (Coagulation factor II receptor-like 1) (G-protein coupled receptor 11) (Thrombin receptor-like 1) [Cleaved into: Proteinase-activated receptor 2, alternate cleaved 1; Proteinase-activated receptor 2, alternate cleaved 2]	yes	-0.206474	14.8033	0.896219	NS	0.494828	14.8033	0.608897	NS	0.915054	14.8033	0.315214	NS
3200	P55769	SNU13	NHP2-like protein 1 (High mobility group-like nuclear protein 2 homolog 1) (OTK27) (SNU13 homolog) (hSNU13) (U4/U6.U5 small nuclear ribonucleoprotein SNU13) (U4/U6.U5 tri-snRNP 15.5 kDa protein) [Cleaved into: NHP2-like protein 1, N-terminally processed]	yes	0.312274	19.347	0.0526881	NS	0.100599	19.347	0.544964	NS	0.14914	19.347	0.354632	NS
3203	P55786	NPEPPS	Puromycin-sensitive aminopeptidase (PSA) (EC 3.4.11.14) (Cytosol alanyl aminopeptidase) (AAP-S)	yes	0.0795598	19.3474	0.882343	NS	-0.270937	19.3474	0.391844	NS	-0.106569	19.3474	0.786434	NS
3204	P55789	GFER	FAD-linked sulfhydryl oxidase ALR (EC 1.8.3.2) (Augmenter of liver regeneration) (hERV1) (Hepatopoietin)	yes	-0.91744	17.9031	0.429299	NS	0.126932	17.9031	0.936758	NS	0.271773	17.9031	0.833823	NS
3205	P55795	HNRNPH2	Heterogeneous nuclear ribonucleoprotein H2 (hnRNP H2) (FTP-3) (Heterogeneous nuclear ribonucleoprotein H') (hnRNP H') [Cleaved into: Heterogeneous nuclear ribonucleoprotein H2, N-terminally processed]	yes	0.814378	20.5817	0.310242	NS	0.274524	20.5817	0.742987	NS	0.639075	20.5817	0.388172	NS
3212	P56134	ATP5MF	ATP synthase subunit f, mitochondrial (ATP synthase membrane subunit f)	yes	0.385228	21.3651	0.403452	NS	-0.377628	21.3651	0.335179	NS	-0.0731045	21.3651	0.902348	NS
3224	P56277	CMC4	Cx9C motif-containing protein 4 (Mature T-cell proliferation 1 neighbor protein) (Mature T-cell proliferation-1 type A) (MTCP-1 type A) (Protein p8 MTCP-1) (p8MTCP1)	yes	-2.40384	16.0866	0.0415084	Down	-3.96456	16.0866	0.00085809	Down	-5.23984	16.0866	0.000113388	Down
3225	P56282	POLE2	DNA polymerase epsilon subunit 2 (DNA polymerase II subunit 2) (DNA polymerase epsilon subunit B)	yes	0.269175	17.3844	0.88411	NS	-0.60419	17.3844	0.60646	NS	0.833099	17.3844	0.469178	NS
3226	P56377	AP1S2	AP-1 complex subunit sigma-2 (Adaptor protein complex AP-1 subunit sigma-1B) (Adaptor-related protein complex 1 subunit sigma-1B) (Clathrin assembly protein complex 1 sigma-1B small chain) (Golgi adaptor HA1/AP1 adaptin sigma-1B subunit) (Sigma 1B subunit of AP-1 clathrin) (Sigma-adaptin 1B) (Sigma1B-adaptin)	yes	-1.65612	18.7055	0.00514516	Down	-3.00656	18.7055	1.26423e-05	Down	-1.0524	18.7055	0.058349	NS
3229	P56524	HDAC4	Histone deacetylase 4 (HD4) (EC 3.5.1.98)	yes	0.793582	17.1158	0.0646042	NS	-0.0495431	17.1158	0.940832	NS	0.100002	17.1158	0.860746	NS
3232	P56537	EIF6	Eukaryotic translation initiation factor 6 (eIF-6) (B(2)GCN homolog) (B4 integrin interactor) (CAB) (p27(BBP))	yes	0.140552	20.7964	0.651124	NS	-0.274779	20.7964	0.224195	NS	-0.383002	20.7964	0.0981252	NS
3235	P56559	ARL4C	ADP-ribosylation factor-like protein 4C (ADP-ribosylation factor-like protein 7) (ADP-ribosylation factor-like protein LAK)	yes	0.0119544	15.4755	1	NS	1.37855	15.4755	0.459181	NS	2.82867	15.4755	0.112412	NS
3239	P56945	BCAR1	Breast cancer anti-estrogen resistance protein 1 (CRK-associated substrate) (Cas scaffolding protein family member 1) (p130cas)	yes	-0.371345	20.2213	0.0116259	NS	-0.358222	20.2213	0.00900181	NS	0.0631272	20.2213	0.70009	NS
3243	P57058	HUNK	Hormonally up-regulated neu tumor-associated kinase (EC 2.7.11.1) (B19) (Serine/threonine-protein kinase MAK-V)	yes	-2.96286	18.2549	4.44364e-08	Down	-2.03755	18.2549	2.21727e-06	Down	-1.11413	18.2549	0.00147752	Down
3247	P57078	RIPK4	Receptor-interacting serine/threonine-protein kinase 4 (EC 2.7.11.1) (Ankyrin repeat domain-containing protein 3) (PKC-delta-interacting protein kinase)	yes	-0.395426	17.3102	0.607149	NS	0.665306	17.3102	0.252549	NS	-0.965273	17.3102	0.103731	NS
3250	P57678	GEMIN4	Gem-associated protein 4 (Gemin-4) (Component of gems 4) (p97)	yes	0.262031	19.9165	0.340339	NS	0.229347	19.9165	0.339991	NS	0.148958	19.9165	0.575365	NS
3258	P57729	RAB38	Ras-related protein Rab-38 (Melanoma antigen NY-MEL-1)	yes	0.535221	17.4873	0.862374	NS	-1.05728	17.4873	0.606765	NS	0.595708	17.4873	0.804331	NS
3262	P57772	EEFSEC	Selenocysteine-specific elongation factor (EC 3.6.5.-) (Elongation factor sec) (Eukaryotic elongation factor, selenocysteine-tRNA-specific)	yes	0.194065	18.5712	0.789775	NS	0.111734	18.5712	0.865467	NS	0.262109	18.5712	0.639308	NS
3265	P58107	EPPK1	Epiplakin (450 kDa epidermal antigen)	yes	-0.652164	16.9995	0.343526	NS	1.22811	16.9995	0.031591	Up	-1.6995	16.9995	0.00656129	Down
3270	P58340	MLF1	Myeloid leukemia factor 1 (Myelodysplasia-myeloid leukemia factor 1)	yes	-1.76138	17.1913	0.0102364	Down	0.0796256	17.1913	0.940769	NS	0.303055	17.1913	0.690322	NS
3271	P58546	MTPN	Myotrophin (Protein V-1)	yes	0.119016	18.8419	0.910889	NS	-0.689882	18.8419	0.215044	NS	-0.447424	18.8419	0.466931	NS
3274	P59780	AP3S2	AP-3 complex subunit sigma-2 (AP-3 complex subunit sigma-3B) (Adaptor-related protein complex 3 subunit sigma-2) (Sigma-3B-adaptin) (Sigma3B-adaptin) (Sigma-adaptin 3b)	yes	-0.134607	19.9685	0.755974	NS	-1.11736	19.9685	0.000539466	Down	-0.60952	19.9685	0.0440821	NS
3276	P59998	ARPC4	Actin-related protein 2/3 complex subunit 4 (Arp2/3 complex 20 kDa subunit) (p20-ARC)	yes	1.23835	16.2893	0.687653	NS	-0.10962	16.2893	0.98942	NS	3.12851	16.2893	0.17087	NS
3280	P60468	SEC61B	Protein transport protein Sec61 subunit beta	yes	-0.0450272	20.4434	0.957398	NS	-0.39041	20.4434	0.277409	NS	-0.00571178	20.4434	1	NS
3287	P60763	RAC3	Ras-related C3 botulinum toxin substrate 3 (EC 3.6.5.2) (p21-Rac3)	yes	0.857451	19.3522	0.179499	NS	1.46878	19.3522	0.010599	Up	0.54787	19.3522	0.375075	NS
3291	P60866	RPS20	Small ribosomal subunit protein uS10 (40S ribosomal protein S20)	yes	0.105483	24.0069	0.814519	NS	0.00255695	24.0069	1	NS	0.303222	24.0069	0.313396	NS
3298	P61006	RAB8A	Ras-related protein Rab-8A (EC 3.6.5.2) (Oncogene c-mel)	yes	0.229632	20.8309	0.469415	NS	0.145424	20.8309	0.614056	NS	0.285027	20.8309	0.292105	NS
3303	P61018	RAB4B	Ras-related protein Rab-4B (EC 3.6.5.2)	yes	-0.137979	16.9221	0.950302	NS	-0.460998	16.9221	0.681314	NS	0.0489805	16.9221	0.990105	NS
3304	P61019	RAB2A	Ras-related protein Rab-2A (EC 3.6.5.2)	yes	0.93936	18.5396	0.333597	NS	0.843561	18.5396	0.319176	NS	1.02102	18.5396	0.239373	NS
3306	P61020	RAB5B	Ras-related protein Rab-5B (EC 3.6.5.2)	yes	-0.075012	18.8393	0.965884	NS	-0.240987	18.8393	0.784435	NS	-0.035105	18.8393	0.990195	NS
3308	P61026	RAB10	Ras-related protein Rab-10 (EC 3.6.5.2)	yes	0.359018	19.2253	0.515216	NS	0.298139	19.2253	0.533019	NS	0.208595	19.2253	0.688159	NS
3309	P61073	CXCR4	C-X-C chemokine receptor type 4 (CXC-R4) (CXCR-4) (FB22) (Fusin) (HM89) (LCR1) (Leukocyte-derived seven transmembrane domain receptor) (LESTR) (Lipopolysaccharide-associated protein 3) (LAP-3) (LPS-associated protein 3) (NPYRL) (Stromal cell-derived factor 1 receptor) (SDF-1 receptor) (CD antigen CD184)	yes	2.33594	14.8641	0.0978274	NS	2.9977	14.8641	0.0195833	Up	3.66429	14.8641	0.00826018	Up
3313	P61106	RAB14	Ras-related protein Rab-14 (EC 3.6.5.2)	yes	0.333621	21.0716	0.470624	NS	0.219962	21.0716	0.598837	NS	0.401941	21.0716	0.308901	NS
3324	P61254	RPL26	Large ribosomal subunit protein uL24 (60S ribosomal protein L26)	yes	1.53004	18.9485	0.532127	NS	1.2537	18.9485	0.552166	NS	2.45916	18.9485	0.216493	NS
3329	P61353	RPL27	Large ribosomal subunit protein eL27 (60S ribosomal protein L27)	yes	0.54703	20.7554	0.623072	NS	0.236255	20.7554	0.827211	NS	0.75665	20.7554	0.394173	NS
3330	P61421	ATP6V0D1	V-type proton ATPase subunit d 1 (V-ATPase subunit d 1) (32 kDa accessory protein) (V-ATPase 40 kDa accessory protein) (V-ATPase AC39 subunit) (p39) (Vacuolar proton pump subunit d 1)	yes	-0.0662747	18.7824	0.991066	NS	-1.34918	18.7824	0.203325	NS	-0.103284	18.7824	0.962454	NS
3338	P61764	STXBP1	Syntaxin-binding protein 1 (MUNC18-1) (N-Sec1) (Protein unc-18 homolog 1) (Unc18-1) (Protein unc-18 homolog A) (Unc-18A) (p67)	yes	-0.175242	18.7651	0.643703	NS	-0.064484	18.7651	0.865505	NS	0.349607	18.7651	0.225637	NS
3339	P61803	DAD1	Dolichyl-diphosphooligosaccharide--protein glycosyltransferase subunit DAD1 (Oligosaccharyl transferase subunit DAD1) (Defender against cell death 1) (DAD-1)	yes	2.8596	17.374	0.264732	NS	1.14546	17.374	0.657474	NS	2.04101	17.374	0.3965	NS
3341	P61927	RPL37	Large ribosomal subunit protein eL37 (60S ribosomal protein L37) (G1.16)	yes	-0.0697999	20.1467	0.965884	NS	-0.438378	20.1467	0.539009	NS	-0.488733	20.1467	0.499198	NS
3342	P61956	SUMO2	Small ubiquitin-related modifier 2 (SUMO-2) (HSMT3) (SMT3 homolog 2) (SUMO-3) (Sentrin-2) (Ubiquitin-like protein SMT3B) (Smt3B)	yes	0.254248	21.0479	0.709773	NS	-0.677182	21.0479	0.155098	NS	-0.219136	21.0479	0.706615	NS
3343	P61960	UFM1	Ubiquitin-fold modifier 1	yes	2.02718	18.8852	0.0303408	Up	0.0320173	18.8852	0.995768	NS	3.25218	18.8852	0.00102064	Up
3349	P61981	YWHAG	14-3-3 protein gamma (Protein kinase C inhibitor protein 1) (KCIP-1) [Cleaved into: 14-3-3 protein gamma, N-terminally processed]	yes	0.529818	16.5808	0.661171	NS	-0.22524	16.5808	0.847668	NS	0.964926	16.5808	0.297439	NS
3350	P62068	USP46	Ubiquitin carboxyl-terminal hydrolase 46 (EC 3.4.19.12) (Deubiquitinating enzyme 46) (Ubiquitin thioesterase 46) (Ubiquitin-specific-processing protease 46)	yes	-0.478007	16.8354	0.312656	NS	-0.318996	16.8354	0.464399	NS	-0.0663289	16.8354	0.919742	NS
3351	P62070	RRAS2	Ras-related protein R-Ras2 (EC 3.6.5.-) (Ras-like protein TC21) (Teratocarcinoma oncogene)	yes	0.014905	18.4458	1	NS	-0.0424127	18.4458	0.940769	NS	0.00370292	18.4458	1	NS
3353	P62081	RPS7	Small ribosomal subunit protein eS7 (40S ribosomal protein S7)	yes	1.73497	20.3719	0.0487024	Up	1.27204	20.3719	0.112914	NS	1.73937	20.3719	0.0399157	Up
3360	P62244	RPS15A	Small ribosomal subunit protein uS8 (40S ribosomal protein S15a)	yes	0.307621	23.8004	0.39316	NS	0.315611	23.8004	0.299418	NS	0.771661	23.8004	0.013991	NS
3364	P62266	RPS23	Small ribosomal subunit protein uS12 (40S ribosomal protein S23)	yes	0.596067	24.6158	0.049248	NS	0.63954	24.6158	0.0215884	NS	0.878235	24.6158	0.00428337	NS
3368	P62280	RPS11	Small ribosomal subunit protein uS17 (40S ribosomal protein S11)	yes	0.245592	24.0722	0.628482	NS	0.267238	24.0722	0.51698	NS	0.402518	24.0722	0.311148	NS
3377	P62380	TBPL1	TATA box-binding protein-like 1 (TBP-like 1) (21 kDa TBP-like protein) (Second TBP of unique DNA protein) (STUD) (TATA box-binding protein-related factor 2) (TBP-related factor 2) (TBP-like factor) (TBP-related protein)	yes	0.695087	19.2	0.141698	NS	0.553751	19.2	0.195024	NS	0.996182	19.2	0.0260289	NS
3379	P62487	POLR2G	DNA-directed RNA polymerase II subunit RPB7 (RNA polymerase II subunit B7) (DNA-directed RNA polymerase II subunit G) (RNA polymerase II 19 kDa subunit) (RPB19)	yes	0.0582472	17.9196	0.981605	NS	1.09054	17.9196	0.138934	NS	0.979701	17.9196	0.209898	NS
3381	P62633	CNBP	CCHC-type zinc finger nucleic acid binding protein (Cellular nucleic acid-binding protein) (CNBP) (Zinc finger protein 9)	yes	-0.0156409	21.1666	1	NS	-0.659963	21.1666	0.0862375	NS	-0.602131	21.1666	0.137371	NS
3385	P62753	RPS6	Small ribosomal subunit protein eS6 (40S ribosomal protein S6) (Phosphoprotein NP33)	yes	0.428127	22.902	0.367665	NS	0.419252	22.902	0.303152	NS	0.663605	22.902	0.105669	NS
3387	P62820	RAB1A	Ras-related protein Rab-1A (EC 3.6.5.2) (YPT1-related protein)	yes	0.335903	20.4284	0.361261	NS	0.437883	20.4284	0.151129	NS	0.326914	20.4284	0.320368	NS
3390	P62829	RPL23	Large ribosomal subunit protein uL14 (60S ribosomal protein L17) (60S ribosomal protein L23)	yes	0.353455	24.9233	0.421338	NS	0.283389	24.9233	0.465355	NS	0.564907	24.9233	0.127251	NS
3402	P62875	POLR2L	DNA-directed RNA polymerases I, II, and III subunit RPABC5 (RNA polymerases I, II, and III subunit ABC5) (DNA-directed RNA polymerase III subunit L) (RNA polymerase II 7.6 kDa subunit) (RPB7.6) (RPB10 homolog)	yes	0.473096	19.1702	0.712199	NS	0.574614	19.1702	0.56817	NS	1.05945	19.1702	0.267166	NS
3404	P62879	GNB2	Guanine nucleotide-binding protein G(I)/G(S)/G(T) subunit beta-2 (G protein subunit beta-2) (Transducin beta chain 2)	yes	-0.0330876	21.565	1	NS	0.110679	21.565	0.94306	NS	0.284795	21.565	0.817368	NS
3409	P62899	RPL31	Large ribosomal subunit protein eL31 (60S ribosomal protein L31)	yes	2.18416	18.0638	0.0239638	Up	1.84335	18.0638	0.0367436	Up	2.74928	18.0638	0.00497329	Up
3412	P62913	RPL11	Large ribosomal subunit protein uL5 (60S ribosomal protein L11) (CLL-associated antigen KW-12)	yes	0.213817	23.1468	0.759343	NS	0.0888534	23.1468	0.898979	NS	0.312415	23.1468	0.559069	NS
3415	P62942	FKBP1A	Peptidyl-prolyl cis-trans isomerase FKBP1A (PPIase FKBP1A) (EC 5.2.1.8) (12 kDa FK506-binding protein) (12 kDa FKBP) (FKBP-12) (Calstabin-1) (FK506-binding protein 1A) (FKBP-1A) (Immunophilin FKBP12) (Rotamase)	yes	-0.178461	18.2201	0.973155	NS	-1.08159	18.2201	0.612035	NS	-2.21585	18.2201	0.26666	NS
3416	P62979	RPS27A	Ubiquitin-ribosomal protein eS31 fusion protein (Ubiquitin carboxyl extension protein 80) [Cleaved into: Ubiquitin; Small ribosomal subunit protein eS31 (40S ribosomal protein S27a)]	yes	-0.338439	21.3818	0.584605	NS	-0.429787	21.3818	0.3801	NS	-0.268518	21.3818	0.62032	NS
3419	P62993	GRB2	Growth factor receptor-bound protein 2 (Adapter protein GRB2) (Protein Ash) (SH2/SH3 adapter GRB2)	yes	-0.209843	20.1639	0.425624	NS	-0.333853	20.1639	0.113264	NS	-0.262355	20.1639	0.247298	NS
3421	P63000	RAC1	Ras-related C3 botulinum toxin substrate 1 (EC 3.6.5.2) (Cell migration-inducing gene 5 protein) (Ras-like protein TC25) (p21-Rac1)	yes	0.00365535	22.2136	1	NS	0.390564	22.2136	0.206357	NS	0.126498	22.2136	0.743197	NS
3424	P63096	GNAI1	Guanine nucleotide-binding protein G(i) subunit alpha-1 (Adenylate cyclase-inhibiting G alpha protein)	yes	0.0979467	17.7143	0.918438	NS	-0.372073	17.7143	0.477411	NS	0.00921058	17.7143	1	NS
3439	P63279	UBE2I	SUMO-conjugating enzyme UBC9 (EC 2.3.2.-) (RING-type E3 SUMO transferase UBC9) (SUMO-protein ligase) (Ubiquitin carrier protein 9) (Ubiquitin carrier protein I) (Ubiquitin-conjugating enzyme E2 I) (Ubiquitin-protein ligase I) (p18)	yes	-0.144444	19.9376	0.750512	NS	-0.560512	19.9376	0.0633014	NS	-0.36023	19.9376	0.271034	NS
3441	P67775	PPP2CA	Serine/threonine-protein phosphatase 2A catalytic subunit alpha isoform (PP2A-alpha) (EC 3.1.3.16) (Replication protein C) (RP-C)	yes	0.277797	18.7801	0.452039	NS	-0.0993615	18.7801	0.794159	NS	0.0118945	18.7801	0.998322	NS
3443	P67870	CSNK2B	Casein kinase II subunit beta (CK II beta) (Phosvitin) (Protein G5a)	yes	-1.63559	22.5283	3.81531e-07	Down	-0.738964	22.5283	0.000967954	NS	-1.0073	22.5283	9.70156e-05	Down
3444	P67936	TPM4	Tropomyosin alpha-4 chain (TM30p1) (Tropomyosin-4)	yes	0.0074848	18.4616	1	NS	-0.127103	18.4616	0.75332	NS	-0.393057	18.4616	0.256524	NS
3445	P68036	UBE2L3	Ubiquitin-conjugating enzyme E2 L3 (EC 2.3.2.23) (E2 ubiquitin-conjugating enzyme L3) (L-UBC) (UbcH7) (Ubiquitin carrier protein L3) (Ubiquitin-conjugating enzyme E2-F1) (Ubiquitin-protein ligase L3)	yes	0.536105	18.3815	0.0664529	NS	0.0337793	18.3815	0.940832	NS	0.58659	18.3815	0.0363318	NS
3451	P68400	CSNK2A1	Casein kinase II subunit alpha (CK II alpha) (EC 2.7.11.1)	yes	-1.66626	18.8289	0.147511	NS	-0.978213	18.8289	0.368413	NS	-1.14472	18.8289	0.300974	NS
3455	P69905	HBA1; HBA2	Hemoglobin subunit alpha (Alpha-globin) (Hemoglobin alpha chain) [Cleaved into: Hemopressin]	yes	-1.82968	17.5793	0.523762	NS	-0.687341	17.5793	0.814528	NS	-1.48508	17.5793	0.559069	NS
3457	P78312	FAM193A	Protein FAM193A (Protein IT14)	yes	-0.00752898	21.303	0.987999	NS	-0.350271	21.303	0.00218418	NS	-0.301554	21.303	0.00940502	NS
3487	P78395	PRAME	Melanoma antigen preferentially expressed in tumors (Opa-interacting protein 4) (OIP-4) (Preferentially expressed antigen of melanoma)	yes	-2.62048	14.4646	0.0959938	NS	-3.58508	14.4646	0.0130671	Down	-1.77537	14.4646	0.244983	NS
3496	P78527	PRKDC	DNA-dependent protein kinase catalytic subunit (DNA-PK catalytic subunit) (DNA-PKcs) (EC 2.7.11.1) (DNPK1) (p460)	yes	0.537769	20.4611	0.0121477	NS	0.0613657	20.4611	0.812104	NS	0.189554	20.4611	0.376218	NS
3499	P78543	BTG2	Protein BTG2 (BTG family member 2) (NGF-inducible anti-proliferative protein PC3)	yes	-0.391014	20.1857	0.62822	NS	-0.0529494	20.1857	0.964646	NS	-0.437137	20.1857	0.512842	NS
3502	P78560	CRADD	Death domain-containing protein CRADD (Caspase and RIP adapter with death domain) (RIP-associated protein with a death domain)	yes	-0.416734	17.4604	0.544928	NS	-0.202373	17.4604	0.757984	NS	-0.0525969	17.4604	0.961383	NS
3511	P81605	DCD	Dermcidin (EC 3.4.-.-) (Preproteolysin) [Cleaved into: Survival-promoting peptide; DCD-1]	yes	-0.181393	19.5867	0.910618	NS	-0.966987	19.5867	0.255852	NS	-1.49634	19.5867	0.0843274	NS
3512	P81877	SSBP2	Single-stranded DNA-binding protein 2 (Sequence-specific single-stranded-DNA-binding protein 2)	yes	-0.212573	18.6697	0.192634	NS	0.547227	18.6697	0.00058504	NS	0.216701	18.6697	0.14765	NS
3518	P82675	MRPS5	Small ribosomal subunit protein uS5m (28S ribosomal protein S5, mitochondrial) (MRP-S5) (S5mt)	yes	-0.455539	18.4162	0.575165	NS	-0.383279	18.4162	0.580105	NS	-0.284375	18.4162	0.702787	NS
3520	P82914	MRPS15	Small ribosomal subunit protein uS15m (28S ribosomal protein S15, mitochondrial) (MRP-S15) (S15mt)	yes	-0.483917	17.1168	0.163278	NS	-0.755516	17.1168	0.0154388	NS	-0.140811	17.1168	0.711453	NS
3521	P82921	MRPS21	Small ribosomal subunit protein bS21m (28S ribosomal protein S21, mitochondrial) (MRP-S21) (S21mt)	yes	-0.0655356	18.5248	1	NS	-0.0818024	18.5248	0.987786	NS	-0.100103	18.5248	0.981474	NS
3523	P82932	MRPS6	Small ribosomal subunit protein bS6m (28S ribosomal protein S6, mitochondrial) (MRP-S6) (S6mt)	yes	-0.0675198	15.7941	0.983423	NS	-0.351381	15.7941	0.750394	NS	-1.39464	15.7941	0.130378	NS
3524	P82933	MRPS9	Small ribosomal subunit protein uS9m (28S ribosomal protein S9, mitochondrial) (MRP-S9) (S9mt)	yes	0.609755	17.7907	0.0500623	NS	1.11031	17.7907	0.000502596	Up	0.795636	17.7907	0.00974961	NS
3529	P83436	COG7	Conserved oligomeric Golgi complex subunit 7 (COG complex subunit 7) (Component of oligomeric Golgi complex 7)	yes	-0.38769	18.1162	0.449694	NS	0.74029	18.1162	0.0676123	NS	0.145036	18.1162	0.789842	NS
3533	P83916	CBX1	Chromobox protein homolog 1 (HP1Hsbeta) (Heterochromatin protein 1 homolog beta) (HP1 beta) (Heterochromatin protein p25) (M31) (Modifier 1 protein) (p25beta)	yes	0	14.301	1	NS	1.77636e-15	14.301	1	NS	3.56652	14.301	4.66729e-08	Up
3535	P84022	SMAD3	Mothers against decapentaplegic homolog 3 (MAD homolog 3) (Mad3) (Mothers against DPP homolog 3) (hMAD-3) (JV15-2) (SMAD family member 3) (SMAD 3) (Smad3) (hSMAD3)	yes	-3.01327	16.1434	0.122183	NS	-1.0696	16.1434	0.593199	NS	-1.83189	16.1434	0.335281	NS
3541	P84095	RHOG	Rho-related GTP-binding protein RhoG	yes	0.668408	18.3992	0.0971966	NS	0.76987	18.3992	0.0342324	NS	1.00476	18.3992	0.010685	Up
3543	P84103	SRSF3	Serine/arginine-rich splicing factor 3 (Pre-mRNA-splicing factor SRP20) (Splicing factor, arginine/serine-rich 3)	yes	-0.150964	18.3921	0.860391	NS	-0.406143	18.3921	0.456637	NS	-0.817059	18.3921	0.117608	NS
3554	P98077	SHC2	SHC-transforming protein 2 (Protein Sck) (SHC-transforming protein B) (Src homology 2 domain-containing-transforming protein C2) (SH2 domain protein C2)	yes	-2.16011	17.1682	0.298501	NS	-0.70801	17.1682	0.745855	NS	-2.12433	17.1682	0.258034	NS
3566	P98196	ATP11A	Phospholipid-transporting ATPase IH (EC 7.6.2.1) (ATPase IS) (ATPase class VI type 11A) (P4-ATPase flippase complex alpha subunit ATP11A)	yes	-1.17209	14.8794	0.653853	NS	-1.1184	14.8794	0.598837	NS	2.22185	14.8794	0.265412	NS
3567	P99999	CYCS	Cytochrome c	yes	-0.627175	19.3112	0.109171	NS	-0.127168	19.3112	0.778786	NS	0.457395	19.3112	0.223595	NS
3570	Q00059	TFAM	Transcription factor A, mitochondrial (mtTFA) (Mitochondrial transcription factor 1) (MtTF1) (Transcription factor 6) (TCF-6) (Transcription factor 6-like 2)	yes	0.815984	16.7951	0.573588	NS	0.17883	16.7951	0.916061	NS	-0.196002	16.7951	0.912121	NS
3571	Q00169	PITPNA	Phosphatidylinositol transfer protein alpha isoform (PI-TP-alpha) (PtdIns transfer protein alpha) (PtdInsTP alpha)	yes	-0.153771	15.7306	0.959452	NS	3.05401	15.7306	0.0131914	Up	1.95345	15.7306	0.124078	NS
3572	Q00325	SLC25A3	Solute carrier family 25 member 3 (Phosphate carrier protein, mitochondrial) (Phosphate transport protein) (PTP)	yes	0.432829	20.0284	0.326833	NS	0.437223	20.0284	0.247568	NS	0.513373	20.0284	0.187139	NS
3584	Q00577	PURA	Transcriptional activator protein Pur-alpha (Purine-rich single-stranded DNA-binding protein alpha)	yes	0.208383	19.2187	0.83532	NS	0.0791256	19.2187	0.939345	NS	0.401981	19.2187	0.566107	NS
3587	Q00610	CLTC	Clathrin heavy chain 1 (Clathrin heavy chain on chromosome 17) (CLH-17)	yes	0.0976205	19.9463	0.810798	NS	0.0121757	19.9463	0.991059	NS	0.0686685	19.9463	0.849624	NS
3604	Q01196	RUNX1	Runt-related transcription factor 1 (Acute myeloid leukemia 1 protein) (Core-binding factor subunit alpha-2) (CBF-alpha-2) (Oncogene AML-1) (Polyomavirus enhancer-binding protein 2 alpha B subunit) (PEA2-alpha B) (PEBP2-alpha B) (SL3-3 enhancer factor 1 alpha B subunit) (SL3/AKV core-binding factor alpha B subunit)	yes	0.726981	17.752	0.513037	NS	0.615701	17.752	0.522842	NS	1.25426	17.752	0.165811	NS
3605	Q01415	GALK2	N-acetylgalactosamine kinase (EC 2.7.1.157) (GalNAc kinase) (Galactokinase 2)	yes	0.153144	19.0423	0.549385	NS	0.443403	19.0423	0.023308	NS	0.763931	19.0423	0.00077235	NS
3622	Q01804	OTUD4	OTU domain-containing protein 4 (EC 3.4.19.12) (HIV-1-induced protein HIN-1)	yes	0.26569	20.2033	0.0453323	NS	-0.150712	20.2033	0.224585	NS	0.361447	20.2033	0.00648423	NS
3630	Q01968	OCRL	Inositol polyphosphate 5-phosphatase OCRL (EC 3.1.3.36) (EC 3.1.3.56) (Inositol polyphosphate 5-phosphatase OCRL-1) (OCRL-1) (Lowe oculocerebrorenal syndrome protein) (Phosphatidylinositol 3,4,5-triphosphate 5-phosphatase) (EC 3.1.3.86)	yes	-1.11449	23.2921	1.05313e-07	Down	-0.916847	23.2921	6.69295e-07	NS	-0.769	23.2921	1.0569e-05	NS
3632	Q01973	ROR1	Inactive tyrosine-protein kinase transmembrane receptor ROR1 (Neurotrophic tyrosine kinase, receptor-related 1)	yes	1.34843	20.6753	5.29686e-08	Up	2.8214	20.6753	2.79472e-12	Up	0.0890923	20.6753	0.593703	NS
3634	Q01974	ROR2	Tyrosine-protein kinase transmembrane receptor ROR2 (EC 2.7.10.1) (Neurotrophic tyrosine kinase, receptor-related 2)	yes	2.3021	19.5548	5.18127e-11	Up	2.20465	19.5548	6.14787e-11	Up	0.589553	19.5548	0.000460209	NS
3639	Q02108	GUCY1A1	Guanylate cyclase soluble subunit alpha-1 (GCS-alpha-1) (EC 4.6.1.2) (Guanylate cyclase soluble subunit alpha-3) (GCS-alpha-3) (Soluble guanylate cyclase large subunit)	yes	0.102177	16.8052	0.842777	NS	0.186627	16.8052	0.59685	NS	1.22276	16.8052	0.000708891	Up
3642	Q02224	CENPE	Centromere-associated protein E (Centromere protein E) (CENP-E) (Kinesin-7) (Kinesin-related protein CENPE)	yes	-4.90834	16.0476	4.15827e-11	Down	-5.24081	16.0476	1.06386e-11	Down	-4.04392	16.0476	6.67065e-10	Down
3648	Q02447	SP3	Transcription factor Sp3 (SPR-2)	yes	0.443526	14.7747	0.840481	NS	-1.84509	14.7747	0.165191	NS	0.344035	14.7747	0.856516	NS
3651	Q02543	RPL18A	Large ribosomal subunit protein eL20 (60S ribosomal protein L18a)	yes	-0.0364639	24.6401	0.978616	NS	0.00818909	24.6401	1	NS	0.0326312	24.6401	0.977135	NS
3653	Q02779	MAP3K10	Mitogen-activated protein kinase kinase kinase 10 (EC 2.7.11.25) (Mixed lineage kinase 2) (Protein kinase MST)	yes	-0.558734	17.5571	0.789045	NS	-0.0570571	17.5571	0.992478	NS	-0.0840094	17.5571	0.985056	NS
3654	Q02790	FKBP4	Peptidyl-prolyl cis-trans isomerase FKBP4 (PPIase FKBP4) (EC 5.2.1.8) (51 kDa FK506-binding protein) (FKBP51) (52 kDa FK506-binding protein) (52 kDa FKBP) (FKBP-52) (59 kDa immunophilin) (p59) (FK506-binding protein 4) (FKBP-4) (FKBP59) (HSP-binding immunophilin) (HBI) (Immunophilin FKBP52) (Rotamase) [Cleaved into: Peptidyl-prolyl cis-trans isomerase FKBP4, N-terminally processed]	yes	1.0707	19.5477	4.44364e-08	Up	2.24585	19.5477	2.06787e-12	Up	1.05713	19.5477	7.67593e-08	Up
3655	Q02809	PLOD1	Procollagen-lysine,2-oxoglutarate 5-dioxygenase 1 (EC 1.14.11.4) (Lysyl hydroxylase 1) (LH1)	yes	-0.194774	19.1927	0.832722	NS	-0.603436	19.1927	0.300863	NS	-0.206094	19.1927	0.781611	NS
3656	Q02833	RASSF7	Ras association domain-containing protein 7 (HRAS1-related cluster protein 1)	yes	-0.0534183	18.6602	0.978616	NS	-0.0319253	18.6602	0.989358	NS	0.304968	18.6602	0.690322	NS
3662	Q02978	SLC25A11	Mitochondrial 2-oxoglutarate/malate carrier protein (OGCP) (alpha-oxoglutarate carrier) (Solute carrier family 25 member 11) (SLC25A11)	yes	0.537695	19.4509	0.576265	NS	0.2457	19.4509	0.791907	NS	0.542386	19.4509	0.508247	NS
3663	Q03001	DST	Dystonin (230 kDa bullous pemphigoid antigen) (230/240 kDa bullous pemphigoid antigen) (Bullous pemphigoid antigen 1) (BPA) (Bullous pemphigoid antigen) (Dystonia musculorum protein) (Hemidesmosomal plaque protein)	yes	0.475398	18.1669	0.100345	NS	0.0240714	18.1669	0.963735	NS	-0.346547	18.1669	0.212207	NS
3674	Q03252	LMNB2	Lamin-B2	yes	1.36731	14.8838	0.535498	NS	0.59114	14.8838	0.785419	NS	0.671886	14.8838	0.756973	NS
3675	Q03393	PTS	6-pyruvoyl tetrahydrobiopterin synthase (PTP synthase) (PTPS) (EC 4.2.3.12)	yes	-0.742897	18.135	0.247274	NS	-0.180993	18.135	0.800123	NS	0.106683	18.135	0.903264	NS
3676	Q03426	MVK	Mevalonate kinase (MK) (EC 2.7.1.36)	yes	-1.21822	17.2345	0.784886	NS	0.124752	17.2345	0.992277	NS	1.66304	17.2345	0.62578	NS
3690	Q04695	KRT17	Keratin, type I cytoskeletal 17 (39.1) (Cytokeratin-17) (CK-17) (Keratin-17) (K17)	yes	-0.488697	18.0057	0.863966	NS	-0.250114	18.0057	0.925183	NS	-0.953484	18.0057	0.6239	NS
3716	Q05397	PTK2	Focal adhesion kinase 1 (FADK 1) (EC 2.7.10.2) (Focal adhesion kinase-related nonkinase) (FRNK) (Protein phosphatase 1 regulatory subunit 71) (PPP1R71) (Protein-tyrosine kinase 2) (p125FAK) (pp125FAK)	yes	-0.0102702	18.682	0.993582	NS	0.606949	18.682	0.00120471	NS	0.223032	18.682	0.225395	NS
3729	Q05823	RNASEL	2-5A-dependent ribonuclease (2-5A-dependent RNase) (EC 3.1.26.-) (Ribonuclease 4) (Ribonuclease L) (RNase L)	yes	0.135	17.2305	0.96773	NS	-1.73992	17.2305	0.178367	NS	0.344076	17.2305	0.850806	NS
3733	Q05BV3	EML5	Echinoderm microtubule-associated protein-like 5 (EMAP-5)	yes	-0.077494	16.6356	0.908581	NS	0.0378611	16.6356	0.95205	NS	0.364787	16.6356	0.334743	NS
3739	Q06136	KDSR	3-ketodihydrosphingosine reductase (KDS reductase) (EC 1.1.1.102) (3-dehydrosphinganine reductase) (Follicular variant translocation protein 1) (FVT-1) (Short chain dehydrogenase/reductase family 35C member 1)	yes	0.92922	18.0178	0.490653	NS	-0.140393	18.0178	0.938631	NS	0.323962	18.0178	0.823443	NS
3740	Q06190	PPP2R3A	Serine/threonine-protein phosphatase 2A regulatory subunit B'' subunit alpha (PP2A subunit B isoform PR72/PR130) (PP2A subunit B isoform R3 isoform) (PP2A subunit B isoforms B''-PR72/PR130) (PP2A subunit B isoforms B72/B130) (Serine/threonine-protein phosphatase 2A 72/130 kDa regulatory subunit B)	yes	0.00493466	18.4737	1	NS	0.249869	18.4737	0.0257255	NS	0.311289	18.4737	0.0100316	NS
3753	Q06609	RAD51	DNA repair protein RAD51 homolog 1 (HsRAD51) (hRAD51) (RAD51 homolog A)	yes	-0.17862	17.5154	0.896805	NS	-0.276168	17.5154	0.764967	NS	-0.191263	17.5154	0.856243	NS
3761	Q06787	FMR1	Fragile X messenger ribonucleoprotein 1 (Fragile X messenger ribonucleoprotein) (FMRP) (Protein FMR-1)	yes	-0.475893	18.6565	0.0887812	NS	-0.728612	18.6565	0.00552345	NS	-0.552544	18.6565	0.0380294	NS
3765	Q07002	CDK18	Cyclin-dependent kinase 18 (EC 2.7.11.22) (Cell division protein kinase 18) (PCTAIRE-motif protein kinase 3) (Serine/threonine-protein kinase PCTAIRE-3)	yes	0.196943	18.9842	0.569329	NS	-0.0317945	18.9842	0.94306	NS	-0.54614	18.9842	0.0448787	NS
3769	Q07075	ENPEP	Glutamyl aminopeptidase (EAP) (EC 3.4.11.7) (Aminopeptidase A) (AP-A) (Differentiation antigen gp160) (CD antigen CD249)	yes	3.82766	15.9567	0.018931	Up	2.36774	15.9567	0.111815	NS	3.15714	15.9567	0.0438927	Up
3770	Q07157	TJP1	Tight junction protein ZO-1 (Tight junction protein 1) (Zona occludens protein 1) (Zonula occludens protein 1)	yes	-0.654271	21.8892	3.88569e-05	NS	-1.38227	21.8892	3.23044e-09	Down	-0.2965	21.8892	0.0227682	NS
3772	Q07283	TCHH	Trichohyalin	yes	-1.29363	16.9482	0.54991	NS	-1.67007	16.9482	0.333934	NS	0.354769	16.9482	0.890418	NS
3773	Q07352	ZFP36L1	mRNA decay activator protein ZFP36L1 (Butyrate response factor 1) (EGF-response factor 1) (ERF-1) (TPA-induced sequence 11b) (Zinc finger protein 36, C3H1 type-like 1) (ZFP36-like 1)	yes	0.328106	17.2133	0.41234	NS	1.4227	17.2133	0.000169877	Up	0.631094	17.2133	0.0621518	NS
3774	Q07617	SPAG1	Sperm-associated antigen 1 (HSD-3.8) (Infertility-related sperm protein Spag-1)	yes	0.94919	18.2917	0.000161525	NS	2.08579	18.2917	1.0585e-08	Up	1.83827	18.2917	1.47539e-07	Up
3787	Q07890	SOS2	Son of sevenless homolog 2 (SOS-2)	yes	0.0680866	17.8022	0.989647	NS	-1.04198	17.8022	0.331754	NS	0.238874	17.8022	0.877522	NS
3788	Q07912	TNK2	Activated CDC42 kinase 1 (ACK-1) (EC 2.7.10.2) (EC 2.7.11.1) (Tyrosine kinase non-receptor protein 2)	yes	-0.895169	18.1931	3.22485e-05	NS	-0.925878	18.1931	1.3579e-05	NS	-0.103202	18.1931	0.591269	NS
3792	Q08117	TLE5	TLE family member 5 (Amino-terminal enhancer of split) (Amino enhancer of split) (Gp130-associated protein GAM) (Grg-5) (Groucho-related protein 5) (Protein ESP1) (Protein GRG) (TLE family member 5, transcriptional modulator)	yes	0.720896	17.2087	0.262496	NS	0.681907	17.2087	0.223804	NS	1.08186	17.2087	0.0591027	NS
3796	Q08188	TGM3	Protein-glutamine gamma-glutamyltransferase E (EC 2.3.2.13) (Transglutaminase E) (TG(E)) (TGE) (TGase E) (Transglutaminase-3) (TGase-3) [Cleaved into: Protein-glutamine gamma-glutamyltransferase E 50 kDa catalytic chain; Protein-glutamine gamma-glutamyltransferase E 27 kDa non-catalytic chain]	yes	-2.89842	14.4479	0.0348152	Down	-2.72515	14.4479	0.0304298	Down	-1.56584	14.4479	0.246297	NS
3802	Q08378	GOLGA3	Golgin subfamily A member 3 (Golgi complex-associated protein of 170 kDa) (GCP170) (Golgin-160)	yes	-0.059185	19.7081	0.853784	NS	-0.402577	19.7081	0.0319599	NS	-0.128277	19.7081	0.553845	NS
3803	Q08379	GOLGA2	Golgin subfamily A member 2 (130 kDa cis-Golgi matrix protein) (GM130) (GM130 autoantigen) (Golgin-95)	yes	-0.0540049	18.1959	0.950675	NS	-0.665665	18.1959	0.0704314	NS	-0.180282	18.1959	0.690322	NS
3806	Q08426	EHHADH	Peroxisomal bifunctional enzyme (PBE) (PBFE) (L-bifunctional protein) (LBP) (Multifunctional enzyme 1) (MFE1) [Includes: Enoyl-CoA hydratase/3,2-trans-enoyl-CoA isomerase (EC 4.2.1.17) (EC 5.3.3.8); 3-hydroxyacyl-CoA dehydrogenase (EC 1.1.1.35)]	yes	-1.32021	15.7522	0.58774	NS	-0.386696	15.7522	0.8836	NS	1.30512	15.7522	0.528824	NS
3809	Q08554	DSC1	Desmocollin-1 (Cadherin family member 1) (Desmosomal glycoprotein 2/3) (DG2/DG3)	yes	-1.43326	18.0736	0.444941	NS	-1.10938	18.0736	0.505677	NS	-1.26823	18.0736	0.448576	NS
3817	Q08AE8	SPIRE1	Protein spire homolog 1 (Spir-1)	yes	0.533773	17.3138	0.303225	NS	0.0864329	17.3138	0.894704	NS	1.35784	17.3138	0.0048528	Up
3820	Q08AM6	VAC14	Protein VAC14 homolog (Tax1-binding protein 2)	yes	-0.127167	19.091	0.66173	NS	-0.46418	19.091	0.0246392	NS	0.137883	19.091	0.562296	NS
3829	Q09019	DMWD	Dystrophia myotonica WD repeat-containing protein (Dystrophia myotonica-containing WD repeat motif protein) (Protein 59) (Protein DMR-N9)	yes	-0.0135832	18.9959	1	NS	0.00727941	18.9959	1	NS	0.539047	18.9959	0.489935	NS
3838	Q0D2I5	IFFO1	Non-homologous end joining factor IFFO1 (NHEJ factor IFFO1) (Intermediate filament family orphan 1) (Tumor antigen HOM-TES-103)	yes	-0.8991	18.6224	0.000304623	NS	-0.106385	18.6224	0.663754	NS	-0.322972	18.6224	0.135194	NS
3841	Q0IIM8	TBC1D8B	TBC1 domain family member 8B	yes	0.213559	19.0669	0.427432	NS	-0.720615	19.0669	0.00183379	NS	0.406222	19.0669	0.0722053	NS
3843	Q0P651	ABHD18	Protein ABHD18 (Alpha/beta hydrolase domain-containing protein 18) (Abhydrolase domain-containing protein 18)	yes	0.50659	17.5945	0.585464	NS	1.36218	17.5945	0.0468145	Up	0.63268	17.5945	0.405673	NS
3844	Q0P6D6	CCDC15	Coiled-coil domain-containing protein 15	yes	-2.08742	18.54	1.17772e-06	Down	-0.045518	18.54	0.920835	NS	-0.534695	18.54	0.074608	NS
3847	Q0VDF9	HSPA14	Heat shock 70 kDa protein 14 (HSP70-like protein 1) (Heat shock protein HSP60) (Heat shock protein family A member 14)	yes	-0.254883	18.7771	0.366251	NS	-0.450879	18.7771	0.050536	NS	-1.1016	18.7771	0.000137526	Down
3849	Q0VF96	CGNL1	Cingulin-like protein 1 (Junction-associated coiled-coil protein) (Paracingulin)	yes	-2.31107	17.2509	1.00091e-09	Down	-4.23946	17.2509	1.33383e-13	Down	-0.36112	17.2509	0.047492	NS
3852	Q0VGE8	ZNF816	Zinc finger protein 816	yes	-1.27741	14.6515	0.0954554	NS	-1.02475	14.6515	0.139815	NS	0.118094	14.6515	0.917798	NS
3856	Q0VGL1	LAMTOR4	Ragulator complex protein LAMTOR4 (Late endosomal/lysosomal adaptor and MAPK and MTOR activator 4) [Cleaved into: Ragulator complex protein LAMTOR4, N-terminally processed]	yes	1.53626	18.9935	0.616457	NS	1.69752	18.9935	0.496727	NS	2.11304	18.9935	0.391849	NS
3862	Q12756	KIF1A	Kinesin-like protein KIF1A (Axonal transporter of synaptic vesicles) (Microtubule-based motor KIF1A) (Unc-104- and KIF1A-related protein) (hUnc-104)	yes	0.114036	19.0768	0.367802	NS	-0.114928	19.0768	0.28767	NS	0.0696891	19.0768	0.562615	NS
3865	Q12768	WASHC5	WASH complex subunit 5 (Strumpellin) (WASH complex subunit strumpellin)	yes	0.0555333	17.79	0.955838	NS	-0.0796045	17.79	0.900379	NS	0.24393	17.79	0.621596	NS
3866	Q12769	NUP160	Nuclear pore complex protein Nup160 (160 kDa nucleoporin) (Nucleoporin Nup160)	yes	-0.371982	18.9819	0.00207718	NS	-0.33932	18.9819	0.00257354	NS	0.490435	18.9819	0.000174499	NS
3869	Q12774	ARHGEF5	Rho guanine nucleotide exchange factor 5 (Ephexin-3) (Guanine nucleotide regulatory protein TIM) (Oncogene TIM) (Transforming immortalized mammary oncogene) (p60 TIM)	yes	-0.510234	18.2384	0.104969	NS	0.158662	18.2384	0.630334	NS	0.285431	18.2384	0.359069	NS
3872	Q12789	GTF3C1	General transcription factor 3C polypeptide 1 (TF3C-alpha) (TFIIIC box B-binding subunit) (Transcription factor IIIC 220 kDa subunit) (TFIIIC 220 kDa subunit) (TFIIIC220) (Transcription factor IIIC subunit alpha)	yes	0.120647	20.4827	0.666537	NS	-0.605043	20.4827	0.00369245	NS	-0.125687	20.4827	0.586713	NS
3880	Q12802	AKAP13	A-kinase anchor protein 13 (AKAP-13) (AKAP-Lbc) (Breast cancer nuclear receptor-binding auxiliary protein) (Guanine nucleotide exchange factor Lbc) (Human thyroid-anchoring protein 31) (Lymphoid blast crisis oncogene) (LBC oncogene) (Non-oncogenic Rho GTPase-specific GTP exchange factor) (Protein kinase A-anchoring protein 13) (PRKA13) (p47)	yes	-0.124627	19.7015	0.723774	NS	-0.498821	19.7015	0.0384261	NS	-0.890866	19.7015	0.00128986	NS
3881	Q12815	TROAP	Tastin (Trophinin-assisting protein) (Trophinin-associated protein)	yes	-0.537833	20.5939	0.00953601	NS	0.569657	20.5939	0.00390435	NS	0.317123	20.5939	0.108176	NS
3882	Q12816	TRO	Trophinin (MAGE-D3 antigen)	yes	-0.0964145	17.566	0.924682	NS	-0.227605	17.566	0.702792	NS	0.777152	17.566	0.130914	NS
3886	Q12829	RAB40B	Ras-related protein Rab-40B (SOCS box-containing protein RAR) (Protein Rar)	yes	0.293273	18.6403	0.808687	NS	1.27337	18.6403	0.0903209	NS	0.493809	18.6403	0.573628	NS
3889	Q12834	CDC20	Cell division cycle protein 20 homolog (p55CDC)	yes	-0.886876	20.2806	6.21831e-06	NS	-0.292366	20.2806	0.0365427	NS	-0.042855	20.2806	0.824612	NS
3890	Q12840	KIF5A	Kinesin heavy chain isoform 5A (Kinesin heavy chain neuron-specific 1) (Neuronal kinesin heavy chain) (NKHC)	yes	-0.117965	17.5435	0.791907	NS	0.303935	17.5435	0.30779	NS	0.320416	17.5435	0.300218	NS
3904	Q12899	TRIM26	Tripartite motif-containing protein 26 (EC 2.3.2.27) (Acid finger protein) (AFP) (RING finger protein 95) (Zinc finger protein 173)	yes	-0.298491	19.8713	0.284723	NS	0.283606	19.8713	0.242494	NS	0.173278	19.8713	0.522132	NS
3917	Q12926	ELAVL2	ELAV-like protein 2 (ELAV-like neuronal protein 1) (Hu-antigen B) (HuB) (Nervous system-specific RNA-binding protein Hel-N1)	yes	0.364202	19.1548	0.367885	NS	-0.142863	19.1548	0.728423	NS	0.337035	19.1548	0.354632	NS
3920	Q12931	TRAP1	Heat shock protein 75 kDa, mitochondrial (HSP 75) (Heat shock protein family C member 5) (TNFR-associated protein 1) (Tumor necrosis factor type 1 receptor-associated protein) (TRAP-1)	yes	0.467276	21.0567	0.49616	NS	0.227295	21.0567	0.731558	NS	0.362228	21.0567	0.557751	NS
3921	Q12933	TRAF2	TNF receptor-associated factor 2 (EC 2.3.2.27) (E3 ubiquitin-protein ligase TRAF2) (RING-type E3 ubiquitin transferase TRAF2) (Tumor necrosis factor type 2 receptor-associated protein 3)	yes	-0.0860566	18.5335	0.661496	NS	-0.573371	18.5335	0.000312435	NS	-0.243724	18.5335	0.0950789	NS
3926	Q12959	DLG1	Disks large homolog 1 (Synapse-associated protein 97) (SAP-97) (SAP97) (hDlg)	yes	0.855812	20.6152	1.05839e-05	NS	1.09602	20.6152	3.70893e-07	Up	0.370649	20.6152	0.0150778	NS
3930	Q12967	RALGDS	Ral guanine nucleotide dissociation stimulator (RalGDS) (Ral guanine nucleotide exchange factor) (RalGEF)	yes	0.0978315	16.8632	0.954467	NS	0.662773	16.8632	0.386373	NS	0.316669	16.8632	0.723798	NS
3931	Q12968	NFATC3	Nuclear factor of activated T-cells, cytoplasmic 3 (NF-ATc3) (NFATc3) (NFATx) (T-cell transcription factor NFAT4) (NF-AT4) (NF-AT4c)	yes	0.0144524	18.8054	0.954156	NS	-0.358712	18.8054	0.00159013	NS	0.0290813	18.8054	0.845971	NS
3936	Q12980	NPRL3	GATOR1 complex protein NPRL3 (-14 gene protein) (Alpha-globin regulatory element-containing gene protein) (Nitrogen permease regulator 3-like protein) (Protein CGTHBA)	yes	0.493261	17.6394	0.0469892	NS	1.153	17.6394	3.9814e-05	Up	0.747178	17.6394	0.00316527	NS
3940	Q12986	NFX1	Transcriptional repressor NF-X1 (EC 2.3.2.-) (Nuclear transcription factor, X box-binding protein 1)	yes	-0.829086	19.7494	8.00999e-05	NS	-0.816983	19.7494	5.63154e-05	NS	-0.356298	19.7494	0.0414127	NS
3944	Q13011	ECH1	Delta(3,5)-Delta(2,4)-dienoyl-CoA isomerase, mitochondrial (EC 5.3.3.-)	yes	0.0948475	16.9437	0.985706	NS	1.65358	16.9437	0.205123	NS	1.44755	16.9437	0.297358	NS
3954	Q13045	FLII	Protein flightless-1 homolog	yes	-0.294765	20.2715	0.0911551	NS	0.0781918	20.2715	0.678091	NS	0.357464	20.2715	0.0320998	NS
3955	Q13049	TRIM32	E3 ubiquitin-protein ligase TRIM32 (EC 2.3.2.27) (72 kDa Tat-interacting protein) (RING-type E3 ubiquitin transferase TRIM32) (Tripartite motif-containing protein 32) (Zinc finger protein HT2A)	yes	-0.218343	16.7411	0.610269	NS	1.89402	16.7411	6.46466e-06	Up	0.973094	16.7411	0.00508337	NS
3958	Q13085	ACACA	Acetyl-CoA carboxylase 1 (ACC1) (EC 6.4.1.2) (Acetyl-Coenzyme A carboxylase alpha) (ACC-alpha)	yes	-0.0723862	25.1288	0.73518	NS	-0.937691	25.1288	2.9732e-06	NS	-0.956591	25.1288	5.09762e-06	NS
3960	Q13099	IFT88	Intraflagellar transport protein 88 homolog (Recessive polycystic kidney disease protein Tg737 homolog) (Tetratricopeptide repeat protein 10) (TPR repeat protein 10)	yes	-0.0228031	18.651	0.988471	NS	0.0140673	18.651	0.992478	NS	0.268416	18.651	0.471241	NS
3975	Q13136	PPFIA1	Liprin-alpha-1 (LAR-interacting protein 1) (LIP-1) (Protein tyrosine phosphatase receptor type f polypeptide-interacting protein alpha-1) (PTPRF-interacting protein alpha-1)	yes	0.039034	18.6883	0.928192	NS	-0.510005	18.6883	0.0142543	NS	0.734687	18.6883	0.00163262	NS
3977	Q13144	EIF2B5	Translation initiation factor eIF2B subunit epsilon (eIF2B GDP-GTP exchange factor subunit epsilon)	yes	-1.33001	17.955	0.000184096	Down	-1.20742	17.955	0.000288389	Down	0.241059	17.955	0.460652	NS
3983	Q13162	PRDX4	Peroxiredoxin-4 (EC 1.11.1.24) (Antioxidant enzyme AOE372) (AOE37-2) (Peroxiredoxin IV) (Prx-IV) (Thioredoxin peroxidase AO372) (Thioredoxin-dependent peroxide reductase A0372) (Thioredoxin-dependent peroxiredoxin 4)	yes	-0.385452	19.2343	0.39473	NS	-0.592476	19.2343	0.105684	NS	0.258053	19.2343	0.541047	NS
3984	Q13163	MAP2K5	Dual specificity mitogen-activated protein kinase kinase 5 (MAP kinase kinase 5) (MAPKK 5) (EC 2.7.12.2) (MAPK/ERK kinase 5) (MEK 5)	yes	-0.44969	18.4819	0.157271	NS	-0.840505	18.4819	0.00438744	NS	-0.897405	18.4819	0.00418171	NS
3985	Q13164	MAPK7	Mitogen-activated protein kinase 7 (MAP kinase 7) (MAPK 7) (EC 2.7.11.24) (Big MAP kinase 1) (BMK-1) (Extracellular signal-regulated kinase 5) (ERK-5)	yes	-3.64216	17.1336	4.49045e-08	Down	-4.41364	17.1336	2.56249e-09	Down	-2.64477	17.1336	2.58735e-06	Down
3990	Q13191	CBLB	E3 ubiquitin-protein ligase CBL-B (EC 2.3.2.27) (Casitas B-lineage lymphoma proto-oncogene b) (RING finger protein 56) (RING-type E3 ubiquitin transferase CBL-B) (SH3-binding protein CBL-B) (Signal transduction protein CBL-B)	yes	-0.292164	20.2919	0.116444	NS	-0.189576	20.2919	0.271934	NS	-0.0325727	20.2919	0.902987	NS
3991	Q13200	PSMD2	26S proteasome non-ATPase regulatory subunit 2 (26S proteasome regulatory subunit RPN1) (26S proteasome regulatory subunit S2) (26S proteasome subunit p97) (Protein 55.11) (Tumor necrosis factor type 1 receptor-associated protein 2)	yes	-1.38215	19.7754	2.02816e-08	Down	-1.03146	19.7754	3.49304e-07	Down	-0.184834	19.7754	0.188818	NS
3993	Q13216	ERCC8	DNA excision repair protein ERCC-8 (Cockayne syndrome WD repeat protein CSA)	yes	0.160171	16.6112	0.927131	NS	0.605156	16.6112	0.518007	NS	0.29524	16.6112	0.791056	NS
3995	Q13228	SELENBP1	Methanethiol oxidase (MTO) (EC 1.8.3.4) (56 kDa selenium-binding protein) (SBP56) (SP56) (Selenium-binding protein 1)	yes	-0.242642	18.3911	0.75469	NS	0.670161	18.3911	0.20048	NS	0.843033	18.3911	0.119079	NS
3997	Q13233	MAP3K1	Mitogen-activated protein kinase kinase kinase 1 (EC 2.7.11.25) (MAPK/ERK kinase kinase 1) (MEK kinase 1) (MEKK 1) (EC 2.3.2.27)	yes	-1.303	17.8218	1.88862e-07	Down	-1.42654	17.8218	3.53491e-08	Down	-0.924901	17.8218	1.25554e-05	NS
4006	Q13286	CLN3	Battenin (Batten disease protein) (Protein CLN3)	yes	-0.475008	19.4847	0.359918	NS	-1.4671	19.4847	0.00150077	Down	0.850743	19.4847	0.0577984	NS
4009	Q13310	PABPC4	Polyadenylate-binding protein 4 (PABP-4) (Poly(A)-binding protein 4) (Activated-platelet protein 1) (APP-1) (Inducible poly(A)-binding protein) (iPABP)	yes	0.469702	20.6479	0.068377	NS	0.252508	20.6479	0.300863	NS	0.0916237	20.6479	0.764333	NS
4010	Q13315	ATM	Serine-protein kinase ATM (EC 2.7.11.1) (Ataxia telangiectasia mutated) (A-T mutated)	yes	0.441852	16.8365	0.23839	NS	-0.369213	16.8365	0.265187	NS	-0.0536345	16.8365	0.919874	NS
4011	Q13322	GRB10	Growth factor receptor-bound protein 10 (GRB10 adapter protein) (Insulin receptor-binding protein Grb-IR)	yes	-0.653177	18.4573	0.0305645	NS	-0.368995	18.4573	0.187959	NS	-0.349004	18.4573	0.238979	NS
4015	Q13332	PTPRS	Receptor-type tyrosine-protein phosphatase S (R-PTP-S) (EC 3.1.3.48) (Receptor-type tyrosine-protein phosphatase sigma) (R-PTP-sigma)	yes	0.516038	17.2111	0.45791	NS	-0.403502	17.2111	0.514082	NS	1.29828	17.2111	0.0264309	Up
4016	Q13347	EIF3I	Eukaryotic translation initiation factor 3 subunit I (eIF3i) (Eukaryotic translation initiation factor 3 subunit 2) (TGF-beta receptor-interacting protein 1) (TRIP-1) (eIF-3-beta) (eIF3 p36)	yes	0.368743	18.9558	0.776137	NS	0.44468	18.9558	0.65437	NS	0.527984	18.9558	0.590906	NS
4020	Q13362	PPP2R5C	Serine/threonine-protein phosphatase 2A 56 kDa regulatory subunit gamma isoform (PP2A B subunit isoform B'-gamma) (PP2A B subunit isoform B56-gamma) (PP2A B subunit isoform PR61-gamma) (PP2A B subunit isoform R5-gamma) (Renal carcinoma antigen NY-REN-29)	yes	0.478009	18.8271	0.0360751	NS	-0.392307	18.8271	0.0586293	NS	1.29634	18.8271	9.68007e-06	Up
4025	Q13367	AP3B2	AP-3 complex subunit beta-2 (Adaptor protein complex AP-3 subunit beta-2) (Adaptor-related protein complex 3 subunit beta-2) (Beta-3B-adaptin) (Clathrin assembly protein complex 3 beta-2 large chain) (Neuron-specific vesicle coat protein beta-NAP)	yes	0.077666	17.4053	0.959929	NS	0.0687049	17.4053	0.951931	NS	-2.61703	17.4053	0.000462848	Down
4029	Q13395	TARBP1	Probable methyltransferase TARBP1 (EC 2.1.1.-) (TAR RNA-binding protein 1) (TAR RNA-binding protein of 185 kDa) (TRP-185)	yes	-0.203564	17.0024	0.676451	NS	-0.479841	17.0024	0.166724	NS	-0.796651	17.0024	0.0290295	NS
4032	Q13402	MYO7A	Unconventional myosin-VIIa	yes	-1.29521	17.7941	0.0406231	Down	-0.555118	17.7941	0.366259	NS	0.499626	17.7941	0.440237	NS
4034	Q13415	ORC1	Origin recognition complex subunit 1 (Replication control protein 1)	yes	-1.66211	16.8895	0.00255368	Down	-1.84602	16.8895	0.000639042	Down	-0.481282	16.8895	0.367245	NS
4040	Q13425	SNTB2	Beta-2-syntrophin (59 kDa dystrophin-associated protein A1 basic component 2) (Syntrophin-3) (SNT3) (Syntrophin-like) (SNTL)	yes	-0.672186	19.2675	0.000582615	NS	-1.30402	19.2675	2.92381e-07	Down	-0.774849	19.2675	0.000154425	NS
4046	Q13439	GOLGA4	Golgin subfamily A member 4 (256 kDa golgin) (Golgin-245) (Protein 72.1) (Trans-Golgi p230)	yes	-0.265047	16.4172	0.722352	NS	-0.945196	16.4172	0.0630629	NS	-0.221604	16.4172	0.729134	NS
4050	Q13445	TMED1	Transmembrane emp24 domain-containing protein 1 (Interleukin-1 receptor-like 1 ligand) (Putative T1/ST2 receptor-binding protein) (p24 family protein gamma-1) (Tp24) (p24gamma1)	yes	1.06925	16.7628	0.703106	NS	-1.28929	16.7628	0.559844	NS	-0.483761	16.7628	0.868165	NS
4052	Q13459	MYO9B	Unconventional myosin-IXb (Unconventional myosin-9b)	yes	-0.0480491	18.3203	0.784844	NS	-0.0143684	18.3203	0.940917	NS	-0.0837339	18.3203	0.519865	NS
4054	Q13464	ROCK1	Rho-associated protein kinase 1 (EC 2.7.11.1) (Renal carcinoma antigen NY-REN-35) (Rho-associated, coiled-coil-containing protein kinase 1) (Rho-associated, coiled-coil-containing protein kinase I) (ROCK-I) (p160 ROCK-1) (p160ROCK)	yes	-0.241213	16.5433	0.611512	NS	-1.52848	16.5433	0.000175304	Down	-0.604881	16.5433	0.0975245	NS
4055	Q13467	FZD5	Frizzled-5 (Fz-5) (hFz5) (FzE5)	yes	4.58199	15.3102	1.2737e-09	Up	6.66004	15.3102	5.04864e-12	Up	0.232222	15.3102	0.568642	NS
4056	Q13469	NFATC2	Nuclear factor of activated T-cells, cytoplasmic 2 (NF-ATc2) (NFATc2) (NFAT pre-existing subunit) (NF-ATp) (T-cell transcription factor NFAT1)	yes	0.771717	17.5576	0.00773846	NS	-0.414696	17.5576	0.112174	NS	0.778221	17.5576	0.00656129	NS
4061	Q13490	BIRC2	Baculoviral IAP repeat-containing protein 2 (EC 2.3.2.27) (Cellular inhibitor of apoptosis 1) (C-IAP1) (IAP homolog B) (Inhibitor of apoptosis protein 2) (hIAP-2) (hIAP2) (RING finger protein 48) (RING-type E3 ubiquitin transferase BIRC2) (TNFR2-TRAF-signaling complex protein 2)	yes	0.519632	20.3857	0.617221	NS	-0.251644	20.3857	0.799088	NS	0.0996148	20.3857	0.941355	NS
4066	Q13501	SQSTM1	Sequestosome-1 (EBI3-associated protein of 60 kDa) (EBIAP) (p60) (Phosphotyrosine-independent ligand for the Lck SH2 domain of 62 kDa) (Ubiquitin-binding protein p62)	yes	-2.06588	21.2713	2.72725e-08	Down	-1.51174	21.2713	5.95174e-07	Down	-0.982254	21.2713	0.000122628	NS
4077	Q13546	RIPK1	Receptor-interacting serine/threonine-protein kinase 1 (EC 2.7.11.1) (Cell death protein RIP) (Receptor-interacting protein 1) (RIP-1)	yes	0.310652	19.0427	0.150828	NS	0.00206688	19.0427	1	NS	0.168346	19.0427	0.432953	NS
4080	Q13554	CAMK2B	Calcium/calmodulin-dependent protein kinase type II subunit beta (CaM kinase II subunit beta) (CaMK-II subunit beta) (EC 2.7.11.17)	yes	-0.235581	17.4951	0.807718	NS	-1.73683	17.4951	0.00555895	Down	0.229047	17.4951	0.774068	NS
4084	Q13555	CAMK2G	Calcium/calmodulin-dependent protein kinase type II subunit gamma (CaM kinase II subunit gamma) (CaMK-II subunit gamma) (EC 2.7.11.17)	yes	0.124158	18.2632	0.885442	NS	0.104569	18.2632	0.879247	NS	0.0168762	18.2632	1	NS
4088	Q13568	IRF5	Interferon regulatory factor 5 (IRF-5)	yes	-1.93283	17.3763	0.0118774	Down	0.440335	17.3763	0.580769	NS	0.525858	17.3763	0.510307	NS
4096	Q13595	TRA2A	Transformer-2 protein homolog alpha (TRA-2 alpha) (TRA2-alpha) (Transformer-2 protein homolog A)	yes	0.539091	15.9621	0.511443	NS	0.00152661	15.9621	1	NS	0.177563	15.9621	0.842438	NS
4099	Q13608	PEX6	Peroxisomal ATPase PEX6 (EC 3.6.4.-) (Peroxin-6) (Peroxisomal biogenesis factor 6) (Peroxisomal-type ATPase 1) (Peroxisome assembly factor 2) (PAF-2)	yes	-0.329657	19.5381	0.171683	NS	-0.230119	19.5381	0.300048	NS	-0.621067	19.5381	0.00754215	NS
4113	Q13625	TP53BP2	Apoptosis-stimulating of p53 protein 2 (Bcl2-binding protein) (Bbp) (Renal carcinoma antigen NY-REN-51) (Tumor suppressor p53-binding protein 2) (53BP2) (p53-binding protein 2) (p53BP2)	yes	-0.412297	21.7232	0.000658422	NS	-0.546166	21.7232	2.56962e-05	NS	-0.431487	21.7232	0.000437563	NS
4115	Q13627	DYRK1A	Dual specificity tyrosine-phosphorylation-regulated kinase 1A (EC 2.7.11.23) (EC 2.7.12.1) (Dual specificity YAK1-related kinase) (HP86) (Protein kinase minibrain homolog) (MNBH) (hMNB)	yes	-0.372838	17.3509	0.449225	NS	-0.262588	17.3509	0.552344	NS	0.200796	17.3509	0.671116	NS
4121	Q13686	ALKBH1	Nucleic acid dioxygenase ALKBH1 (EC 1.14.11.-) (Alkylated DNA repair protein alkB homolog 1) (Alpha-ketoglutarate-dependent dioxygenase ABH1) (DNA 6mA demethylase) (DNA N6-methyl adenine demethylase ALKBH1) (EC 1.14.11.51) (DNA lyase ABH1) (EC 4.2.99.18) (DNA oxidative demethylase ALKBH1) (EC 1.14.11.33) (mRNA N(3)-methylcytidine demethylase) (EC 1.14.11.-)	yes	1.44561	17.3038	0.44367	NS	0.987369	17.3038	0.560668	NS	1.43551	17.3038	0.383935	NS
4122	Q13761	RUNX3	Runt-related transcription factor 3 (Acute myeloid leukemia 2 protein) (Core-binding factor subunit alpha-3) (CBF-alpha-3) (Oncogene AML-2) (Polyomavirus enhancer-binding protein 2 alpha C subunit) (PEA2-alpha C) (PEBP2-alpha C) (SL3-3 enhancer factor 1 alpha C subunit) (SL3/AKV core-binding factor alpha C subunit)	yes	0.258311	19.3083	0.787695	NS	-0.0632799	19.3083	0.9567	NS	0.524572	19.3083	0.448895	NS
4128	Q13829	TNFAIP1	BTB/POZ domain-containing adapter for CUL3-mediated RhoA degradation protein 2 (hBACURD2) (BTB/POZ domain-containing protein TNFAIP1) (Protein B12) (Tumor necrosis factor, alpha-induced protein 1, endothelial)	yes	-3.19664	16.4732	0.012097	Down	-0.688214	16.4732	0.604747	NS	-0.171586	16.4732	0.932701	NS
4130	Q13835	PKP1	Plakophilin-1 (Band 6 protein) (B6P)	yes	-2.38571	17.995	0.306602	NS	-1.35476	17.995	0.538751	NS	-1.82919	17.995	0.396836	NS
4135	Q13884	SNTB1	Beta-1-syntrophin (59 kDa dystrophin-associated protein A1 basic component 1) (DAPA1B) (BSYN2) (Syntrophin-2) (Tax interaction protein 43) (TIP-43)	yes	0.354265	17.2284	0.88927	NS	0.568976	17.2284	0.739781	NS	2.27565	17.2284	0.116366	NS
4147	Q13950	RUNX2	Runt-related transcription factor 2 (Acute myeloid leukemia 3 protein) (Core-binding factor subunit alpha-1) (CBF-alpha-1) (Oncogene AML-3) (Osteoblast-specific transcription factor 2) (OSF-2) (Polyomavirus enhancer-binding protein 2 alpha A subunit) (PEA2-alpha A) (PEBP2-alpha A) (SL3-3 enhancer factor 1 alpha A subunit) (SL3/AKV core-binding factor alpha A subunit)	yes	0.624157	18.5269	0.755526	NS	-0.381776	18.5269	0.831769	NS	-2.31571	18.5269	0.0971222	NS
4149	Q13952	NFYC	Nuclear transcription factor Y subunit gamma (CAAT box DNA-binding protein subunit C) (Nuclear transcription factor Y subunit C) (NF-YC) (Transactivator HSM-1/2)	yes	-3.55271e-15	15.2924	1	NS	6.05095	15.2924	0.00235394	Up	2.74708	15.2924	0.162593	NS
4150	Q13976	PRKG1	cGMP-dependent protein kinase 1 (cGK 1) (cGK1) (EC 2.7.11.12) (cGMP-dependent protein kinase I) (cGKI)	yes	-4.49625	16.3211	2.93623e-08	Down	-3.05719	16.3211	1.60947e-06	Down	-2.17027	16.3211	0.00011882	Down
4153	Q14008	CKAP5	Cytoskeleton-associated protein 5 (Colonic and hepatic tumor overexpressed gene protein) (Ch-TOG)	yes	-0.207751	20.3183	0.328816	NS	-0.373206	20.3183	0.0350679	NS	-0.189242	20.3183	0.325779	NS
4156	Q14019	COTL1	Coactosin-like protein	yes	0.371452	19.3508	0.403726	NS	-0.124858	19.3508	0.788951	NS	0.524701	19.3508	0.166952	NS
4157	Q14031	COL4A6	Collagen alpha-6(IV) chain	yes	0.00344265	14.4624	1	NS	0.061376	14.4624	0.937921	NS	3.68681	14.4624	5.11239e-07	Up
4161	Q14106	TOB2	Protein Tob2 (Protein Tob4) (Transducer of erbB-2 2)	yes	0.463594	20.9238	0.0456022	NS	0.627067	20.9238	0.00460328	NS	0.882541	20.9238	0.000461182	NS
4168	Q14139	UBE4A	Ubiquitin conjugation factor E4 A (EC 2.3.2.27) (RING-type E3 ubiquitin transferase E4 A)	yes	-0.648287	17.1794	0.595243	NS	1.03702	17.1794	0.26535	NS	0.055337	17.1794	0.985141	NS
4172	Q14142	TRIM14	Tripartite motif-containing protein 14	yes	-1.92898	15.9554	0.263649	NS	-0.291563	15.9554	0.894704	NS	1.44687	15.9554	0.369966	NS
4173	Q14145	KEAP1	Kelch-like ECH-associated protein 1 (Cytosolic inhibitor of Nrf2) (INrf2) (Kelch-like protein 19)	yes	-0.107177	20.7158	0.605735	NS	-0.443577	20.7158	0.00521832	NS	0.249216	20.7158	0.119887	NS
4183	Q14156	EFR3A	Protein EFR3 homolog A (Protein EFR3-like)	yes	0.862369	16.6626	0.437942	NS	0.500075	16.6626	0.626089	NS	2.04313	16.6626	0.0295836	Up
4187	Q14160	SCRIB	Protein scribble homolog (Scribble) (hScrib) (Protein LAP4)	yes	0.718856	22.0781	1.40187e-06	NS	0.685125	22.0781	1.46587e-06	NS	-0.108633	22.0781	0.315214	NS
4189	Q14161	GIT2	ARF GTPase-activating protein GIT2 (ARF GAP GIT2) (Cool-interacting tyrosine-phosphorylated protein 2) (CAT-2) (CAT2) (G protein-coupled receptor kinase-interactor 2) (GRK-interacting protein 2)	yes	-0.212171	19.7736	0.219407	NS	-0.553555	19.7736	0.000797937	NS	0.104409	19.7736	0.54305	NS
4193	Q14168	MPP2	MAGUK p55 subfamily member 2 (Discs large homolog 2) (Protein MPP2)	yes	-0.08458	16.8349	0.977369	NS	-0.961611	16.8349	0.338754	NS	0.382105	16.8349	0.756973	NS
4212	Q14201	BTG3	Protein BTG3 (Abundant in neuroepithelium area protein) (BTG family member 3) (Protein Tob5)	yes	0.831924	15.9602	0.316398	NS	2.00328	15.9602	0.00553187	Up	2.69299	15.9602	0.000861199	Up
4216	Q14204	DYNC1H1	Cytoplasmic dynein 1 heavy chain 1 (Cytoplasmic dynein heavy chain 1) (Dynein heavy chain, cytosolic)	yes	-0.124124	19.2277	0.69417	NS	-0.525202	19.2277	0.0187679	NS	-0.35342	19.2277	0.127995	NS
4220	Q14240	EIF4A2	Eukaryotic initiation factor 4A-II (eIF-4A-II) (eIF4A-II) (EC 3.6.4.13) (ATP-dependent RNA helicase eIF4A-2)	yes	-0.537077	18.6622	0.707618	NS	-1.88516	18.6622	0.0563183	NS	-0.0363869	18.6622	0.999839	NS
4228	Q14296	FASTK	Fas-activated serine/threonine kinase (FAST kinase) (EC 2.7.11.1) (EC 2.7.11.8)	yes	-0.598274	15.942	0.600148	NS	1.04074	15.942	0.227552	NS	0.506881	15.942	0.607056	NS
4232	Q14344	GNA13	Guanine nucleotide-binding protein subunit alpha-13 (G alpha-13) (G-protein subunit alpha-13)	yes	0.18414	17.4803	0.951218	NS	-0.636229	17.4803	0.675703	NS	1.46903	17.4803	0.286735	NS
4234	Q14376	GALE	UDP-glucose 4-epimerase (EC 5.1.3.2) (Galactowaldenase) (UDP-N-acetylgalactosamine 4-epimerase) (UDP-GalNAc 4-epimerase) (UDP-N-acetylglucosamine 4-epimerase) (UDP-GlcNAc 4-epimerase) (EC 5.1.3.7) (UDP-galactose 4-epimerase)	yes	0.97079	17.3725	0.45693	NS	1.27156	17.3725	0.229308	NS	0.815938	17.3725	0.485832	NS
4242	Q14511	NEDD9	Enhancer of filamentation 1 (hEF1) (CRK-associated substrate-related protein) (CAS-L) (CasL) (Cas scaffolding protein family member 2) (CASS2) (Neural precursor cell expressed developmentally down-regulated protein 9) (NEDD-9) (Renal carcinoma antigen NY-REN-12) (p105) [Cleaved into: Enhancer of filamentation 1 p55]	yes	-1.81655	17.8407	6.49569e-08	Down	-0.500631	17.8407	0.0122394	NS	-1.61487	17.8407	4.33844e-07	Down
4256	Q14571	ITPR2	Inositol 1,4,5-trisphosphate receptor type 2 (IP3 receptor isoform 2) (IP3R 2) (InsP3R2) (Type 2 inositol 1,4,5-trisphosphate receptor) (Type 2 InsP3 receptor)	yes	-0.102887	16.9915	0.954748	NS	-1.19587	16.9915	0.113731	NS	-0.174803	16.9915	0.879764	NS
4260	Q14573	ITPR3	Inositol 1,4,5-trisphosphate receptor type 3 (IP3 receptor isoform 3) (IP3R 3) (InsP3R3) (Type 3 inositol 1,4,5-trisphosphate receptor) (Type 3 InsP3 receptor)	yes	0.171742	17.2903	0.78154	NS	-0.555976	17.2903	0.16815	NS	-0.477465	17.2903	0.267359	NS
4261	Q14574	DSC3	Desmocollin-3 (Cadherin family member 3) (Desmocollin-4) (HT-CP)	yes	0.0816488	17.5018	0.968067	NS	-1.00723	17.5018	0.205942	NS	-0.0914808	17.5018	0.950713	NS
4280	Q14596	NBR1	Next to BRCA1 gene 1 protein (Cell migration-inducing gene 19 protein) (Membrane component chromosome 17 surface marker 2) (Neighbor of BRCA1 gene 1 protein) (Protein 1A1-3B)	yes	-1.859	18.9287	8.36224e-09	Down	-1.42329	18.9287	9.74747e-08	Down	-1.47943	18.9287	1.59687e-07	Down
4284	Q14653	IRF3	Interferon regulatory factor 3 (IRF-3)	yes	-0.487078	14.4034	0.712943	NS	-0.55637	14.4034	0.596525	NS	0.593602	14.4034	0.577468	NS
4285	Q14657	LAGE3	EKC/KEOPS complex subunit LAGE3 (L antigen family member 3) (Protein ESO-3) (Protein ITBA2)	yes	-0.155971	17.7383	0.850359	NS	-0.456406	17.7383	0.379328	NS	-0.437434	17.7383	0.416912	NS
4288	Q14671	PUM1	Pumilio homolog 1 (HsPUM) (Pumilio-1)	yes	0.707014	21.6984	0.00169831	NS	0.966067	21.6984	5.67184e-05	NS	0.391217	21.6984	0.0576061	NS
4293	Q14678	KANK1	KN motif and ankyrin repeat domain-containing protein 1 (Ankyrin repeat domain-containing protein 15) (Kidney ankyrin repeat-containing protein)	yes	0.297797	21.6903	0.0750103	NS	-0.19878	21.6903	0.197751	NS	-0.16322	21.6903	0.322395	NS
4295	Q14679	TTLL4	Tubulin monoglutamylase TTLL4 (EC 6.3.2.-) (Protein monoglutamylase TTLL4) (Tubulin--tyrosine ligase-like protein 4)	yes	-1.30008	19.1871	8.94771e-06	Down	-0.823551	19.1871	0.000545203	NS	-0.72947	19.1871	0.00230671	NS
4297	Q14683	SMC1A	Structural maintenance of chromosomes protein 1A (SMC protein 1A) (SMC-1-alpha) (SMC-1A) (Sb1.8)	yes	-0.155364	18.983	0.418735	NS	-0.0348275	18.983	0.876388	NS	-0.16136	18.983	0.338393	NS
4314	Q14738	PPP2R5D	Serine/threonine-protein phosphatase 2A 56 kDa regulatory subunit delta isoform (PP2A B subunit isoform B'-delta) (PP2A B subunit isoform B56-delta) (PP2A B subunit isoform PR61-delta) (PP2A B subunit isoform R5-delta)	yes	-0.045086	22.2763	0.817132	NS	-0.232193	22.2763	0.0524877	NS	0.725692	22.2763	1.30654e-05	NS
4317	Q14764	MVP	Major vault protein (MVP) (Lung resistance-related protein)	yes	-0.901366	16.5443	0.35577	NS	-0.255018	16.5443	0.811256	NS	0.888543	16.5443	0.308901	NS
4318	Q14765	STAT4	Signal transducer and activator of transcription 4	yes	-1.43234	17.3009	0.00754206	Down	-1.74658	17.3009	0.000995048	Down	0.259048	17.3009	0.656016	NS
4319	Q14766	LTBP1	Latent-transforming growth factor beta-binding protein 1 (LTBP-1) (Transforming growth factor beta-1-binding protein 1) (TGF-beta1-BP-1)	yes	0.141191	15.3158	0.943219	NS	0.250732	15.3158	0.832947	NS	0.959611	15.3158	0.313396	NS
4321	Q14789	GOLGB1	Golgin subfamily B member 1 (372 kDa Golgi complex-associated protein) (GCP372) (Giantin) (Macrogolgin)	yes	0.0676531	16.2306	0.967036	NS	-0.809867	16.2306	0.208083	NS	0.022724	16.2306	1	NS
4332	Q14894	CRYM	Ketimine reductase mu-crystallin (EC 1.5.1.25) (NADP-regulated thyroid-hormone-binding protein)	yes	1.57771	15.6834	0.031262	Up	1.07872	15.6834	0.106965	NS	3.31513	15.6834	9.66445e-05	Up
4337	Q14964	RAB39A	Ras-related protein Rab-39A (Rab-39)	yes	-0.623353	16.5907	0.726565	NS	-0.485908	16.5907	0.750684	NS	1.19952	16.5907	0.369966	NS
4340	Q14974	KPNB1	Importin subunit beta-1 (Importin-90) (Karyopherin subunit beta-1) (Nuclear factor p97) (Pore targeting complex 97 kDa subunit) (PTAC97)	yes	0.115636	20.8944	0.746153	NS	-0.574148	20.8944	0.0181367	NS	-0.303116	20.8944	0.240219	NS
4344	Q14997	PSME4	Proteasome activator complex subunit 4 (Proteasome activator PA200)	yes	-0.266453	15.6287	0.649594	NS	4.40415	15.6287	6.81279e-09	Up	-0.102265	15.6287	0.86969	NS
4345	Q14999	CUL7	Cullin-7 (CUL-7)	yes	0.26603	17.7735	0.444941	NS	-0.551381	17.7735	0.0452884	NS	-0.65065	17.7735	0.0268996	NS
4348	Q14BN4	SLMAP	Sarcolemmal membrane-associated protein (Sarcolemmal-associated protein)	yes	-2.15689	19.1142	5.07425e-08	Down	-1.7737	19.1142	3.24996e-07	Down	-1.9641	19.1142	2.48028e-07	Down
4351	Q14CM0	FRMPD4	FERM and PDZ domain-containing protein 4 (PDZ domain-containing protein 10) (PSD-95-interacting regulator of spine morphogenesis) (Preso)	yes	0.511268	18.8462	0.00223624	NS	0.528032	18.8462	0.00103856	NS	0.442714	18.8462	0.00609584	NS
4359	Q15013	MAD2L1BP	MAD2L1-binding protein (Caught by MAD2 protein) (p31(comet))	yes	0.807629	14.8457	0.672753	NS	1.80174	14.8457	0.189597	NS	-1.24356	14.8457	0.405673	NS
4361	Q15018	ABRAXAS2	BRISC complex subunit Abraxas 2 (Abraxas brother protein 1) (Protein FAM175B)	yes	0.785115	20.2337	0.3085	NS	0.220969	20.2337	0.792454	NS	0.805359	20.2337	0.246297	NS
4367	Q15025	TNIP1	TNFAIP3-interacting protein 1 (A20-binding inhibitor of NF-kappa-B activation 1) (ABIN-1) (HIV-1 Nef-interacting protein) (Nef-associated factor 1) (Naf1) (Nip40-1) (Virion-associated nuclear shuttling protein) (VAN) (hVAN)	yes	-1.15074	19.3323	6.3229e-07	Down	-1.11491	19.3323	5.62963e-07	Down	-0.558817	19.3323	0.00117364	NS
4370	Q15032	R3HDM1	R3H domain-containing protein 1	yes	0.172164	19.6154	0.328352	NS	0.737405	19.6154	4.58067e-05	NS	0.121768	19.6154	0.461526	NS
4371	Q15036	SNX17	Sorting nexin-17	yes	-0.420416	20.4961	0.0160105	NS	-0.201747	20.4961	0.214655	NS	0.173753	20.4961	0.314015	NS
4372	Q15041	ARL6IP1	ADP-ribosylation factor-like protein 6-interacting protein 1 (ARL-6-interacting protein 1) (Aip-1) (Apoptotic regulator in the membrane of the endoplasmic reticulum)	yes	-2.76763	16.2816	0.0426237	Down	-0.779815	16.2816	0.585258	NS	-0.301004	16.2816	0.872304	NS
4383	Q15057	ACAP2	Arf-GAP with coiled-coil, ANK repeat and PH domain-containing protein 2 (Centaurin-beta-2) (Cnt-b2)	yes	-1.51765	17.9167	0.00295982	Down	-0.438561	17.9167	0.36072	NS	0.450287	17.9167	0.364599	NS
4384	Q15058	KIF14	Kinesin-like protein KIF14	yes	-1.59131	21.1327	4.2987e-08	Down	-1.89743	21.1327	2.58329e-09	Down	-1.03543	21.1327	7.77192e-06	Down
4387	Q15067	ACOX1	Peroxisomal acyl-coenzyme A oxidase 1 (AOX) (EC 1.3.3.6) (Palmitoyl-CoA oxidase) (Peroxisomal fatty acyl-CoA oxidase) (Straight-chain acyl-CoA oxidase) (SCOX) [Cleaved into: Peroxisomal acyl-CoA oxidase 1, A chain; Peroxisomal acyl-CoA oxidase 1, B chain; Peroxisomal acyl-CoA oxidase 1, C chain]	yes	0.341296	16.7465	0.760004	NS	0.161967	16.7465	0.880439	NS	0.434517	16.7465	0.618206	NS
4393	Q15084	PDIA6	Protein disulfide-isomerase A6 (EC 5.3.4.1) (Endoplasmic reticulum protein 5) (ER protein 5) (ERp5) (Protein disulfide isomerase P5) (Thioredoxin domain-containing protein 7)	yes	0.110255	18.3592	0.943663	NS	-0.849206	18.3592	0.231292	NS	-0.430046	18.3592	0.595267	NS
4394	Q15102	PAFAH1B3	Platelet-activating factor acetylhydrolase IB subunit alpha1 (EC 3.1.1.47) (PAF acetylhydrolase 29 kDa subunit) (PAF-AH 29 kDa subunit) (PAF-AH subunit gamma) (PAFAH subunit gamma)	yes	0.6878	17.9123	0.6848	NS	-0.477185	17.9123	0.748394	NS	0.616545	17.9123	0.665919	NS
4398	Q15125	EBP	3-beta-hydroxysteroid-Delta(8),Delta(7)-isomerase (EC 5.3.3.5) (Cholestenol Delta-isomerase) (Delta(8)-Delta(7) sterol isomerase) (D8-D7 sterol isomerase) (Emopamil-binding protein)	yes	0.64521	18.7758	0.778988	NS	-0.0351751	18.7758	1	NS	0.000259344	18.7758	1	NS
4402	Q15149	PLEC	Plectin (PCN) (PLTN) (Hemidesmosomal protein 1) (HD1) (Plectin-1)	yes	-0.109749	16.4997	0.83532	NS	0.361091	16.4997	0.272243	NS	-0.09662	16.4997	0.82582	NS
4404	Q15154	PCM1	Pericentriolar material 1 protein (PCM-1) (hPCM-1)	yes	1.40211	21.5781	2.38672e-06	Up	1.39267	21.5781	1.57545e-06	Up	0.456973	21.5781	0.0340317	NS
4407	Q15172	PPP2R5A	Serine/threonine-protein phosphatase 2A 56 kDa regulatory subunit alpha isoform (PP2A B subunit isoform B'-alpha) (PP2A B subunit isoform B56-alpha) (PP2A B subunit isoform PR61-alpha) (PR61alpha) (PP2A B subunit isoform R5-alpha)	yes	0.762571	20.4145	0.000172432	NS	0.197149	20.4145	0.245816	NS	0.306781	20.4145	0.0766695	NS
4409	Q15173	PPP2R5B	Serine/threonine-protein phosphatase 2A 56 kDa regulatory subunit beta isoform (PP2A B subunit isoform B'-beta) (PP2A B subunit isoform B56-beta) (PP2A B subunit isoform PR61-beta) (PP2A B subunit isoform R5-beta)	yes	0.908357	15.4683	0.738602	NS	-1.50884	15.4683	0.456241	NS	-1.06038	15.4683	0.628352	NS
4412	Q15185	PTGES3	Prostaglandin E synthase 3 (EC 5.3.99.3) (Cytosolic prostaglandin E2 synthase) (cPGES) (Hsp90 co-chaperone) (Progesterone receptor complex p23) (Telomerase-binding protein p23)	yes	0.815512	22.1008	7.13615e-06	NS	1.64089	22.1008	1.03087e-09	Up	0.609405	22.1008	0.000158199	NS
4422	Q15286	RAB35	Ras-related protein Rab-35 (GTP-binding protein RAY) (Ras-related protein Rab-1C)	yes	0.361467	19.1851	0.469775	NS	0.225244	19.1851	0.62191	NS	0.187621	19.1851	0.698065	NS
4426	Q15303	ERBB4	Receptor tyrosine-protein kinase erbB-4 (EC 2.7.10.1) (Proto-oncogene-like protein c-ErbB-4) (Tyrosine kinase-type cell surface receptor HER4) (p180erbB4) [Cleaved into: ERBB4 intracellular domain (4ICD) (E4ICD) (s80HER4)]	yes	1.64133	16.5419	0.0114783	Up	1.78406	16.5419	0.00391913	Up	0.907836	16.5419	0.142136	NS
4447	Q15392	DHCR24	Delta(24)-sterol reductase (EC 1.3.1.72) (24-dehydrocholesterol reductase) (3-beta-hydroxysterol Delta-24-reductase) (Diminuto/dwarf1 homolog) (Seladin-1)	yes	0.381341	19.2855	0.288096	NS	0.214717	19.2855	0.529404	NS	0.25292	19.2855	0.45988	NS
4458	Q15434	RBMS2	RNA-binding motif, single-stranded-interacting protein 2 (Suppressor of CDC2 with RNA-binding motif 3)	yes	2.15179	19.0718	0.0130252	Up	2.50041	19.0718	0.0027788	Up	2.01917	19.0718	0.0166659	Up
4460	Q15436	SEC23A	Protein transport protein Sec23A (hSec23A) (SEC23-related protein A)	yes	1.06656	18.3619	0.331319	NS	0.760859	18.3619	0.447014	NS	1.40076	18.3619	0.144902	NS
4463	Q15438	CYTH1	Cytohesin-1 (PH, SEC7 and coiled-coil domain-containing protein 1) (SEC7 homolog B2-1)	yes	-0.224324	17.6476	0.83532	NS	-0.0265127	17.6476	0.99356	NS	1.02628	17.6476	0.132866	NS
4467	Q15468	STIL	SCL-interrupting locus protein (TAL-1-interrupting locus protein)	yes	-0.298305	19.7477	0.0522435	NS	0.251098	19.7477	0.0719041	NS	0.223411	19.7477	0.128661	NS
4489	Q155Q3	DIXDC1	Dixin (Coiled-coil protein DIX1) (Coiled-coil-DIX1) (DIX domain-containing protein 1)	yes	-0.420679	20.4054	0.00565316	NS	-0.607246	20.4054	0.00015289	NS	-0.380725	20.4054	0.00995387	NS
4490	Q15628	TRADD	Tumor necrosis factor receptor type 1-associated DEATH domain protein (TNFR1-associated DEATH domain protein) (TNFRSF1A-associated via death domain)	yes	-1.33913	17.3606	0.488149	NS	-0.218872	17.3606	0.930743	NS	-0.241634	17.3606	0.924939	NS
4497	Q15643	TRIP11	Thyroid receptor-interacting protein 11 (TR-interacting protein 11) (TRIP-11) (Clonal evolution-related gene on chromosome 14 protein) (Golgi-associated microtubule-binding protein 210) (GMAP-210) (Trip230)	yes	-0.12836	17.0851	0.814157	NS	-0.483949	17.0851	0.154259	NS	-0.204331	17.0851	0.604535	NS
4501	Q15650	TRIP4	Activating signal cointegrator 1 (ASC-1) (Thyroid receptor-interacting protein 4) (TR-interacting protein 4) (TRIP-4)	yes	-0.550633	21.6965	1.32412e-05	NS	-0.899874	21.6965	2.2129e-08	NS	-0.632924	21.6965	3.62015e-06	NS
4506	Q15678	PTPN14	Tyrosine-protein phosphatase non-receptor type 14 (EC 3.1.3.48) (Protein-tyrosine phosphatase pez)	yes	-0.136729	19.8378	0.235482	NS	-0.26789	19.8378	0.0085079	NS	-0.495487	19.8378	8.6159e-05	NS
4514	Q15717	ELAVL1	ELAV-like protein 1 (Hu-antigen R) (HuR)	yes	0.390273	22.3095	0.260589	NS	0.0456864	22.3095	0.923371	NS	0.56407	22.3095	0.0678497	NS
4516	Q15735	INPP5J	Phosphatidylinositol 4,5-bisphosphate 5-phosphatase A (EC 3.1.3.36) (Inositol polyphosphate 5-phosphatase J) (Phosphatidylinositol 1,3,4,5-tetrakisphosphate 5-phosphatase) (EC 3.1.3.56) (Phosphatidylinositol 1,4,5-trisphosphate 5-phosphatase) (EC 3.1.3.56)	yes	2.08778	16.6016	0.15993	NS	1.50119	16.6016	0.26977	NS	1.66066	16.6016	0.239929	NS
4517	Q15738	NSDHL	Sterol-4-alpha-carboxylate 3-dehydrogenase, decarboxylating (EC 1.1.1.170) (Protein H105e3)	yes	-0.342785	19.2586	0.746467	NS	-0.725586	19.2586	0.333167	NS	-0.57078	19.2586	0.479921	NS
4519	Q15746	MYLK	Myosin light chain kinase, smooth muscle (MLCK) (smMLCK) (EC 2.7.11.18) (Kinase-related protein) (KRP) (Telokin) [Cleaved into: Myosin light chain kinase, smooth muscle, deglutamylated form]	yes	-0.478744	17.4219	0.00503352	NS	-0.534481	17.4219	0.00128187	NS	-0.153297	17.4219	0.360883	NS
4521	Q15751	HERC1	Probable E3 ubiquitin-protein ligase HERC1 (EC 2.3.2.26) (HECT domain and RCC1-like domain-containing protein 1) (HECT-type E3 ubiquitin transferase HERC1) (p532) (p619)	yes	0.382627	17.0545	0.180786	NS	-0.0833709	17.0545	0.799088	NS	-0.00867023	17.0545	1	NS
4525	Q15773	MLF2	Myeloid leukemia factor 2 (Myelodysplasia-myeloid leukemia factor 2)	yes	1.2229	17.5495	0.288967	NS	0.862757	17.5495	0.412102	NS	1.02829	17.5495	0.331733	NS
4530	Q15785	TOMM34	Mitochondrial import receptor subunit TOM34 (hTom34) (Translocase of outer membrane 34 kDa subunit)	yes	1.42996	19.1923	5.07425e-08	Up	2.58161	19.1923	1.73497e-11	Up	1.08222	19.1923	2.04326e-06	Up
4532	Q15796	SMAD2	Mothers against decapentaplegic homolog 2 (MAD homolog 2) (Mothers against DPP homolog 2) (JV18-1) (Mad-related protein 2) (hMAD-2) (SMAD family member 2) (SMAD 2) (Smad2) (hSMAD2)	yes	-0.0672047	18.7652	0.947087	NS	-1.29295	18.7652	0.00470562	Down	-0.28273	18.7652	0.578802	NS
4553	Q15935	ZNF77	Zinc finger protein 77 (ZNFpT1)	yes	0.366742	13.9073	0.726075	NS	0.509127	13.9073	0.526261	NS	1.96989	13.9073	0.0107904	Up
4558	Q16186	ADRM1	Proteasomal ubiquitin receptor ADRM1 (110 kDa cell membrane glycoprotein) (Gp110) (Adhesion-regulating molecule 1) (ARM-1) (Proteasome regulatory particle non-ATPase 13) (hRpn13) (Rpn13 homolog)	yes	-0.0180318	19.3503	0.962386	NS	-0.101505	19.3503	0.558956	NS	0.131771	19.3503	0.442804	NS
4569	Q16513	PKN2	Serine/threonine-protein kinase N2 (EC 2.7.11.13) (PKN gamma) (Protein kinase C-like 2) (Protein-kinase C-related kinase 2)	yes	-0.776734	22.0891	7.40531e-07	NS	-0.823204	22.0891	2.3707e-07	NS	-0.534543	22.0891	5.61672e-05	NS
4575	Q16537	PPP2R5E	Serine/threonine-protein phosphatase 2A 56 kDa regulatory subunit epsilon isoform (PP2A B subunit isoform B'-epsilon) (PP2A B subunit isoform B56-epsilon) (PP2A B subunit isoform PR61-epsilon) (PP2A B subunit isoform R5-epsilon)	yes	0.72785	18.4605	0.000727586	NS	0.215986	18.4605	0.252393	NS	2.01806	18.4605	1.33801e-08	Up
4600	Q16666	IFI16	Gamma-interferon-inducible protein 16 (Ifi-16) (Interferon-inducible myeloid differentiation transcriptional activator)	yes	2.94758	18.5767	6.68684e-07	Up	8.52024	18.5767	5.4068e-13	Up	4.10751	18.5767	1.91704e-08	Up
4603	Q16739	UGCG	Ceramide glucosyltransferase (EC 2.4.1.80) (GLCT-1) (Glucosylceramide synthase) (GCS) (Glycosylceramide synthase) (UDP-glucose ceramide glucosyltransferase) (UDP-glucose:N-acylsphingosine D-glucosyltransferase)	yes	-0.119914	15.7917	0.988471	NS	-0.0370145	15.7917	1	NS	-1.50251	15.7917	0.43734	NS
4604	Q16760	DGKD	Diacylglycerol kinase delta (DAG kinase delta) (EC 2.7.1.107) (130 kDa diacylglycerol kinase) (Diglyceride kinase delta) (DGK-delta)	yes	-0.909973	16.5555	0.538321	NS	-0.580575	16.5555	0.663914	NS	-1.53958	16.5555	0.197513	NS
4607	Q16775	HAGH	Hydroxyacylglutathione hydrolase, mitochondrial (EC 3.1.2.6) (Glyoxalase II) (Glx II)	yes	0.301572	18.1269	0.66114	NS	-0.0018416	18.1269	1	NS	0.351843	18.1269	0.528617	NS
4609	Q16799	RTN1	Reticulon-1 (Neuroendocrine-specific protein)	yes	-0.0688854	17.843	0.851094	NS	-0.680262	17.843	0.00294097	NS	1.22503	17.843	2.38117e-05	Up
4610	Q16822	PCK2	Phosphoenolpyruvate carboxykinase [GTP], mitochondrial (PEPCK-M) (EC 4.1.1.32) (Phosphoenolpyruvate carboxykinase 2, mitochondrial) (mtPCK2)	yes	1.7178	17.2476	0.0191855	Up	1.33568	17.2476	0.0453663	Up	0.686564	17.2476	0.349301	NS
4612	Q16836	HADH	Hydroxyacyl-coenzyme A dehydrogenase, mitochondrial (HCDH) (EC 1.1.1.35) (Medium and short-chain L-3-hydroxyacyl-coenzyme A dehydrogenase) (Short-chain 3-hydroxyacyl-CoA dehydrogenase)	yes	0.64816	18.0445	0.46072	NS	1.96917	18.0445	0.00625326	Up	1.55526	18.0445	0.0343129	Up
4614	Q16851	UGP2	UTP--glucose-1-phosphate uridylyltransferase (EC 2.7.7.9) (UDP-glucose pyrophosphorylase) (UDPGP) (UGPase)	yes	0.65501	18.0645	0.592042	NS	0.787223	18.0645	0.422079	NS	-0.169103	18.0645	0.908466	NS
4620	Q16891	IMMT	MICOS complex subunit MIC60 (Cell proliferation-inducing gene 4/52 protein) (Mitochondrial inner membrane protein) (Mitofilin) (p87/89)	yes	0.133107	16.1037	0.900039	NS	0.0371048	16.1037	0.982193	NS	0.369702	16.1037	0.564755	NS
4625	Q17RS7	GEN1	Flap endonuclease GEN homolog 1 (EC 3.1.-.-)	yes	-0.609696	20.9554	4.97566e-05	NS	-0.404194	20.9554	0.00137807	NS	-0.336231	20.9554	0.00819499	NS
4626	Q17RY0	CPEB4	Cytoplasmic polyadenylation element-binding protein 4 (CPE-BP4) (CPE-binding protein 4) (hCPEB-4)	yes	0.640764	19.4489	0.000141541	NS	1.15971	19.4489	1.08354e-07	Up	0.522617	19.4489	0.000902898	NS
4632	Q1MSJ5	CSPP1	Centrosome and spindle pole-associated protein 1	yes	0.773264	19.5719	8.71532e-05	NS	0.808958	19.5719	3.27493e-05	NS	0.218724	19.5719	0.185394	NS
4634	Q1XH10	SKIDA1	SKI/DACH domain-containing protein 1 (Protein DLN-1)	yes	0.969569	16.5609	0.23638	NS	2.77242	16.5609	0.000465397	Up	2.35883	16.5609	0.00274751	Up
4639	Q2KHM9	KIAA0753	Protein moonraker (MNR) (OFD1- and FOPNL-interacting protein)	yes	0.0594897	19.2727	0.842385	NS	0.742541	19.2727	0.000292992	NS	-0.230776	19.2727	0.226723	NS
4643	Q2KHT3	CLEC16A	Protein CLEC16A (C-type lectin domain family 16 member A)	yes	-0.032824	19.4679	0.858125	NS	-0.0795316	19.4679	0.504477	NS	-0.0225785	19.4679	0.893252	NS
4644	Q2KJY2	KIF26B	Kinesin-like protein KIF26B	yes	0.252243	18.8482	0.366251	NS	0.322808	18.8482	0.163232	NS	-0.587982	18.8482	0.0166659	NS
4646	Q2LD37	BLTP1	Bridge-like lipid transfer protein family member 1 (Fragile site-associated protein)	yes	-0.231623	14.8714	0.883407	NS	-0.693304	14.8714	0.469033	NS	-0.566438	14.8714	0.576129	NS
4649	Q2M1P5	KIF7	Kinesin-like protein KIF7	yes	-0.43545	20.0267	0.000344442	NS	-0.500835	20.0267	5.24113e-05	NS	-0.469309	20.0267	0.000170447	NS
4652	Q2M1Z3	ARHGAP31	Rho GTPase-activating protein 31 (Cdc42 GTPase-activating protein)	yes	-0.0839154	18.1629	0.746057	NS	-0.0635225	18.1629	0.776171	NS	0.202374	18.1629	0.282886	NS
4654	Q2M296	MTHFSD	Methenyltetrahydrofolate synthase domain-containing protein	yes	0.0851429	18.4107	0.973699	NS	-0.598338	18.4107	0.552344	NS	0.197564	18.4107	0.885524	NS
4657	Q2M2Z5	KIZ	Centrosomal protein kizuna (Polo-like kinase 1 substrate 1)	yes	-0.619494	19.9146	0.000369905	NS	-0.177617	19.9146	0.231682	NS	-0.123594	19.9146	0.447273	NS
4658	Q2M389	WASHC4	WASH complex subunit 4 (Strumpellin and WASH-interacting protein) (SWIP) (WASH complex subunit SWIP)	yes	-0.227962	16.8417	0.348966	NS	-0.29872	16.8417	0.140005	NS	-0.521108	16.8417	0.0159647	NS
4660	Q2M3V2	SOWAHA	Ankyrin repeat domain-containing protein SOWAHA (Ankyrin repeat domain-containing protein 43) (Protein sosondowah homolog A)	yes	0.00292517	17.471	1	NS	0.763285	17.471	0.376177	NS	-0.493621	17.471	0.602665	NS
4666	Q2NKJ3	CTC1	CST complex subunit CTC1 (Conserved telomere maintenance component 1) (HBV DNAPTP1-transactivated protein B)	yes	-0.226232	17.1537	0.914513	NS	-1.2285	17.1537	0.263531	NS	0.10079	17.1537	0.965673	NS
4668	Q2NL68	PROSER3	Proline and serine-rich protein 3	yes	-0.872329	20.8828	5.02222e-06	NS	-0.461546	20.8828	0.00155306	NS	-0.535974	20.8828	0.000718992	NS
4670	Q2PPJ7	RALGAPA2	Ral GTPase-activating protein subunit alpha-2 (250 kDa substrate of Akt) (AS250) (p220)	yes	-0.0700026	16.7852	0.933798	NS	-0.326646	16.7852	0.446173	NS	-0.592748	16.7852	0.151044	NS
4673	Q2Q1W2	TRIM71	E3 ubiquitin-protein ligase TRIM71 (EC 2.3.2.27) (Protein lin-41 homolog) (RING-type E3 ubiquitin transferase TRIM71) (Tripartite motif-containing protein 71)	yes	0.812294	16.5483	0.568098	NS	2.30785	16.5483	0.0307117	Up	-2.69563	16.5483	0.018044	Down
4678	Q2TAA5	ALG11	GDP-Man:Man(3)GlcNAc(2)-PP-Dol alpha-1,2-mannosyltransferase (EC 2.4.1.131) (Asparagine-linked glycosylation protein 11 homolog) (Glycolipid 2-alpha-mannosyltransferase)	yes	-0.719009	16.8706	0.822539	NS	-2.6951	16.8706	0.174989	NS	0.445893	16.8706	0.882765	NS
4679	Q2TAC2	CCDC57	Coiled-coil domain-containing protein 57	yes	-4.16542	16.4205	0.000279065	Down	-2.49145	16.4205	0.0101707	Down	-1.36168	16.4205	0.172965	NS
4683	Q2TAY7	SMU1	WD40 repeat-containing protein SMU1 (Smu-1 suppressor of mec-8 and unc-52 protein homolog) [Cleaved into: WD40 repeat-containing protein SMU1, N-terminally processed]	yes	-0.315408	17.1565	0.810308	NS	0.753652	17.1565	0.388551	NS	0.427877	17.1565	0.664074	NS
4684	Q2TAZ0	ATG2A	Autophagy-related protein 2 homolog A	yes	-0.163666	19.7128	0.332989	NS	-0.444638	19.7128	0.00289386	NS	-0.182729	19.7128	0.224065	NS
4689	Q2V2M9	FHOD3	FH1/FH2 domain-containing protein 3 (Formactin-2) (Formin homolog overexpressed in spleen 2) (hFHOS2)	yes	-0.322063	17.655	0.0720541	NS	-0.639946	17.655	0.000476876	NS	-0.404419	17.655	0.0199434	NS
4690	Q2VPB7	AP5B1	AP-5 complex subunit beta-1 (Adaptor-related protein complex 5 beta subunit) (Beta5)	yes	-0.149564	18.2937	0.772656	NS	0.478063	18.2937	0.159718	NS	0.309851	18.2937	0.405951	NS
4696	Q32MH5	ATOSA	Atos homolog protein A	yes	-3.33217	15.9528	8.70152e-06	Down	-1.6795	15.9528	0.00335582	Down	-0.862827	15.9528	0.129774	NS
4701	Q32P28	P3H1	Prolyl 3-hydroxylase 1 (EC 1.14.11.7) (Growth suppressor 1) (Leucine- and proline-enriched proteoglycan 1) (Leprecan-1)	yes	-0.868475	17.4479	0.310425	NS	-0.637598	17.4479	0.410339	NS	5.26136e-05	17.4479	1	NS
4705	Q3B7T1	EDRF1	Erythroid differentiation-related factor 1	yes	-0.188038	20.1118	0.438134	NS	0.130821	20.1118	0.548855	NS	0.342487	20.1118	0.0910128	NS
4711	Q3KP31	ZNF791	Zinc finger protein 791	yes	-1.56477	16.4642	0.021567	Down	-1.96808	16.4642	0.00284991	Down	0.206743	16.4642	0.805405	NS
4713	Q3KP66	INAVA	Innate immunity activator protein	yes	-0.667176	17.3406	0.122861	NS	0.604829	17.3406	0.118233	NS	-0.572022	17.3406	0.16158	NS
4720	Q3KRA9	ALKBH6	Alpha-ketoglutarate-dependent dioxygenase alkB homolog 6 (EC 1.14.11.-) (Alkylated DNA repair protein alkB homolog 6)	yes	0.361301	18.5652	0.754016	NS	0.780846	18.5652	0.331754	NS	1.17947	18.5652	0.142355	NS
4731	Q3SXM5	HSDL1	Inactive hydroxysteroid dehydrogenase-like protein 1 (Short chain dehydrogenase/reductase family 12C member 3)	yes	0.51467	18.7252	0.544546	NS	-0.142095	18.7252	0.879247	NS	0.456454	18.7252	0.53782	NS
4733	Q3SY52	ZIK1	Zinc finger protein interacting with ribonucleoprotein K (Zinc finger protein 762)	yes	-2.47305	14.9408	0.000980434	Down	-2.61174	14.9408	0.000367965	Down	1.11723	14.9408	0.0985111	NS
4735	Q3SYG4	BBS9	Protein PTHB1 (Bardet-Biedl syndrome 9 protein) (Parathyroid hormone-responsive B1 gene protein)	yes	0.234425	17.3488	0.739903	NS	0.170179	17.3488	0.783637	NS	0.756491	17.3488	0.132061	NS
4738	Q3V6T2	CCDC88A	Girdin (Akt phosphorylation enhancer) (APE) (Coiled-coil domain-containing protein 88A) (G alpha-interacting vesicle-associated protein) (GIV) (Girders of actin filament) (Hook-related protein 1) (HkRP1)	yes	-4.00537	16.9693	1.78736e-13	Down	-4.46218	16.9693	2.24989e-14	Down	-4.19906	16.9693	9.38656e-14	Down
4742	Q3ZCQ8	TIMM50	Mitochondrial import inner membrane translocase subunit TIM50	yes	0.358951	20.761	0.556861	NS	0.305468	20.761	0.559651	NS	0.272332	20.761	0.616964	NS
4743	Q3ZCT1	ZNF260	Zinc finger protein 260 (Zfp-260)	yes	-0.18563	16.7786	0.823424	NS	0.120401	16.7786	0.867052	NS	0.270593	16.7786	0.658776	NS
4748	Q460N5	PARP14	Protein mono-ADP-ribosyltransferase PARP14 (EC 2.4.2.-) (ADP-ribosyltransferase diphtheria toxin-like 8) (ARTD8) (B aggressive lymphoma protein 2) (Poly [ADP-ribose] polymerase 14) (PARP-14)	yes	-0.899213	17.7685	4.80314e-06	NS	-1.66468	17.7685	1.88397e-09	Down	0.108496	17.7685	0.491433	NS
4749	Q494U1	PLEKHN1	Pleckstrin homology domain-containing family N member 1 (PH domain-containing family N member 1) (Cardiolipin and phosphatidic acid-binding protein)	yes	0.572944	14.764	0.701686	NS	2.6391	14.764	0.012889	Up	0.650661	14.764	0.593966	NS
4751	Q495B1	ANKDD1A	Ankyrin repeat and death domain-containing protein 1A	yes	0.075787	18.5681	0.984829	NS	-0.0859964	18.5681	0.968542	NS	-0.13871	18.5681	0.939612	NS
4754	Q49A88	CCDC14	Coiled-coil domain-containing protein 14	yes	0.480051	19.5629	0.026369	NS	0.849104	19.5629	0.000216413	NS	0.137272	19.5629	0.546365	NS
4757	Q49AJ0	FAM135B	Protein FAM135B	yes	-3.23519	18.1629	0.333288	NS	-1.06436	18.1629	0.76167	NS	0.55666	18.1629	0.900728	NS
4759	Q49AM3	TTC31	Tetratricopeptide repeat protein 31 (TPR repeat protein 31)	yes	-1.10233	19.6032	0.000176163	Down	0.607319	19.6032	0.0126468	NS	-0.0464929	19.6032	0.903301	NS
4762	Q4AC94	C2CD3	C2 domain-containing protein 3	yes	0.226831	19.6744	0.187211	NS	0.279665	19.6744	0.0619982	NS	0.0410632	19.6744	0.848531	NS
4765	Q4G0A6	MINDY4	Probable ubiquitin carboxyl-terminal hydrolase MINDY-4 (EC 3.4.19.12) (Probable deubiquitinating enzyme MINDY-4)	yes	-0.771061	18.2947	0.00170282	NS	-0.721497	18.2947	0.00174473	NS	-0.595786	18.2947	0.0102897	NS
4766	Q4G0F5	VPS26B	Vacuolar protein sorting-associated protein 26B (Vesicle protein sorting 26B)	yes	0.0738944	18.7107	0.931428	NS	-0.120775	18.7107	0.824714	NS	0.100259	18.7107	0.868425	NS
4769	Q4G0P3	HYDIN	Hydrocephalus-inducing protein homolog	yes	-0.111974	16.123	0.800031	NS	0.163162	16.123	0.610478	NS	3.17489	16.123	8.71296e-09	Up
4770	Q4G0X9	CCDC40	Coiled-coil domain-containing protein 40	yes	0.0788621	17.1563	0.959517	NS	0.595739	17.1563	0.372863	NS	-0.861017	17.1563	0.196935	NS
4773	Q4G176	ACSF3	Malonate--CoA ligase ACSF3, mitochondrial (EC 6.2.1.76) (Acyl-CoA synthetase family member 3)	yes	0.134886	17.6551	0.954993	NS	-0.917904	17.6551	0.389985	NS	0.0473144	17.6551	0.992847	NS
4774	Q4J6C6	PREPL	Prolyl endopeptidase-like (EC 3.4.21.-) (Prolylendopeptidase-like)	yes	-0.746378	15.55	0.546044	NS	-0.915949	15.55	0.358049	NS	0.400577	15.55	0.734875	NS
4779	Q4KMZ1	IQCC	IQ domain-containing protein C	yes	-1.14834	19.4542	2.80627e-05	Down	-0.563642	19.4542	0.00839186	NS	-0.327676	19.4542	0.132684	NS
4780	Q4KWH8	PLCH1	1-phosphatidylinositol 4,5-bisphosphate phosphodiesterase eta-1 (EC 3.1.4.11) (Phosphoinositide phospholipase C-eta-1) (Phospholipase C-eta-1) (PLC-eta-1) (Phospholipase C-like protein 3) (PLC-L3)	yes	0.0936219	20.1862	0.423077	NS	-0.0299313	20.1862	0.809246	NS	-0.366263	20.1862	0.00080619	NS
4781	Q4L180	FILIP1L	Filamin A-interacting protein 1-like (130 kDa GPBP-interacting protein) (90 kDa GPBP-interacting protein) (Protein down-regulated in ovarian cancer 1) (DOC-1)	yes	-0.436977	15.1531	0.539408	NS	-1.30069	15.1531	0.0175426	Down	-0.609946	15.1531	0.298196	NS
4791	Q4VCS5	AMOT	Angiomotin	yes	-2.8299	20.9989	2.80258e-09	Down	0.565793	20.9989	0.0156387	NS	-0.364827	20.9989	0.132131	NS
4794	Q504Q3	PAN2	PAN2-PAN3 deadenylation complex catalytic subunit PAN2 (EC 3.1.13.4) (Inactive ubiquitin carboxyl-terminal hydrolase 52) (PAB1P-dependent poly(A)-specific ribonuclease) (Poly(A)-nuclease deadenylation complex subunit 2) (PAN deadenylation complex subunit 2)	yes	0.351891	20.4701	0.0250615	NS	0.0874675	20.4701	0.594964	NS	0.190677	20.4701	0.212153	NS
4799	Q52LW3	ARHGAP29	Rho GTPase-activating protein 29 (PTPL1-associated RhoGAP protein 1) (Rho-type GTPase-activating protein 29)	yes	-1.00475	19.1212	1.13625e-07	Down	-1.32162	19.1212	2.56249e-09	Down	-1.1264	19.1212	4.66729e-08	Down
4804	Q53EP0	FNDC3B	Fibronectin type III domain-containing protein 3B (Factor for adipocyte differentiation 104) (HCV NS5A-binding protein 37)	yes	-0.415054	18.4697	0.278086	NS	-0.213624	18.4697	0.560806	NS	0.120129	18.4697	0.780409	NS
4805	Q53EQ6	TIGD5	Tigger transposable element-derived protein 5	yes	-0.709924	16.34	0.446145	NS	3.62405	16.34	5.89601e-05	Up	-0.0717606	16.34	0.964118	NS
4811	Q53EZ4	CEP55	Centrosomal protein of 55 kDa (Cep55) (Up-regulated in colon cancer 6)	yes	-1.26269	21.7771	9.10095e-09	Down	-1.11078	21.7771	1.89372e-08	Down	-0.512567	21.7771	0.000220275	NS
4813	Q53G59	KLHL12	Kelch-like protein 12 (CUL3-interacting protein 1) (DKIR homolog) (hDKIR)	yes	-0.59835	16.1515	0.193097	NS	5.17201	16.1515	7.58694e-10	Up	1.68244	16.1515	0.000442314	Up
4817	Q53GQ0	HSD17B12	Very-long-chain 3-oxoacyl-CoA reductase (EC 1.1.1.330) (17-beta-hydroxysteroid dehydrogenase 12) (17-beta-HSD 12) (3-ketoacyl-CoA reductase) (KAR) (Estradiol 17-beta-dehydrogenase 12) (EC 1.1.1.62) (Short chain dehydrogenase/reductase family 12C member 1)	yes	1.19004	17.3346	0.186682	NS	0.14422	17.3346	0.904616	NS	3.81701	17.3346	0.000119875	Up
4818	Q53GS7	GLE1	mRNA export factor GLE1 (hGLE1) (GLE1 RNA export mediator) (GLE1-like protein) (Nucleoporin GLE1)	yes	-0.239471	19.4566	0.090563	NS	0.346587	19.4566	0.00839186	NS	0.147386	19.4566	0.286255	NS
4824	Q53H82	LACTB2	Endoribonuclease LACTB2 (EC 3.1.27.-) (Beta-lactamase-like protein 2)	yes	-2.62647	15.0415	0.0796601	NS	-3.53861	15.0415	0.0108112	Down	-1.3005	15.0415	0.384087	NS
4826	Q53HC0	CCDC92	Coiled-coil domain-containing protein 92 (Limkain beta-2)	yes	-0.587271	18.4515	0.119941	NS	-0.280933	18.4515	0.448488	NS	-0.0533598	18.4515	0.926361	NS
4827	Q53HC5	KLHL26	Kelch-like protein 26	yes	0.423137	17.0874	0.229277	NS	1.782	17.0874	8.30398e-06	Up	1.15043	17.0874	0.00102851	Up
4831	Q53R41	FASTKD1	FAST kinase domain-containing protein 1, mitochondrial	yes	0.0493114	15.3798	1	NS	0.234102	15.3798	0.945375	NS	2.63257	15.3798	0.207241	NS
4837	Q562E7	WDR81	WD repeat-containing protein 81	yes	0.324822	18.4653	0.412006	NS	0.552113	18.4653	0.0825477	NS	-0.11739	18.4653	0.782109	NS
4844	Q58A45	PAN3	PAN2-PAN3 deadenylation complex subunit PAN3 (PAB1P-dependent poly(A)-specific ribonuclease) (Poly(A)-nuclease deadenylation complex subunit 3) (PAN deadenylation complex subunit 3)	yes	0.521891	20.2845	0.00236896	NS	-0.00212293	20.2845	1	NS	0.0106424	20.2845	0.980445	NS
4845	Q58EX7	PLEKHG4	Puratrophin-1 (Pleckstrin homology domain-containing family G member 4) (PH domain-containing family G member 4) (Purkinje cell atrophy-associated protein 1)	yes	-2.73813	16.869	5.74361e-06	Down	-3.56859	16.869	1.5106e-07	Down	-2.10298	16.869	0.000103877	Down
4850	Q5BJF6	ODF2	Outer dense fiber protein 2 (Cenexin) (Outer dense fiber of sperm tails protein 2)	yes	-2.31839	18.3015	2.39405e-11	Down	-2.14815	18.3015	3.47804e-11	Down	-1.42251	18.3015	1.72588e-08	Down
4853	Q5BKZ1	ZNF326	DBIRD complex subunit ZNF326 (Zinc finger protein 326) (Zinc finger protein interacting with mRNPs and DBC1)	yes	0.53879	19.8804	0.477502	NS	-0.347376	19.8804	0.612189	NS	0.100829	19.8804	0.918878	NS
4854	Q5BN46	PIERCE1	Piercer of microtubule wall 1 protein (Pierce1) (UPF0691 protein C9orf116) (p53-induced expression in RB-null cells protein 1)	yes	0	14.3787	1	NS	2.83246	14.3787	0.00267725	Up	3.96234	14.3787	0.0002454	Up
4859	Q5D1E8	ZC3H12A	Endoribonuclease ZC3H12A (EC 3.1.-.-) (Monocyte chemotactic protein-induced protein 1) (MCP-induced protein 1) (MCPIP-1) (Regnase-1) (Reg1) (Zinc finger CCCH domain-containing protein 12A)	yes	-0.926302	18.2853	0.469775	NS	-0.235713	18.2853	0.869678	NS	-0.249348	18.2853	0.868811	NS
4862	Q5D862	FLG2	Filaggrin-2 (FLG-2) (Intermediate filament-associated and psoriasis-susceptibility protein) (Ifapsoriasin)	yes	-0.734658	16.0347	0.657356	NS	-0.532163	16.0347	0.711687	NS	-1.80659	16.0347	0.142878	NS
4870	Q5GLZ8	HERC4	Probable E3 ubiquitin-protein ligase HERC4 (EC 2.3.2.26) (HECT domain and RCC1-like domain-containing protein 4) (HECT-type E3 ubiquitin transferase HERC4)	yes	0.121528	16.4782	0.782932	NS	0.842561	16.4782	0.00462697	NS	-0.163227	16.4782	0.629145	NS
4871	Q5H8A4	PIGG	GPI ethanolamine phosphate transferase 2 (EC 2.-.-.-) (GPI7 homolog) (hGPI7) (Phosphatidylinositol-glycan biosynthesis class G protein) (PIG-G)	yes	-1.09635	17.3796	0.706029	NS	-2.14859	17.3796	0.307515	NS	-0.256518	17.3796	0.943891	NS
4874	Q5H9R4	ARMCX4	Armadillo repeat-containing X-linked protein 4	yes	0.0414628	16.6284	0.976187	NS	0.46776	16.6284	0.323655	NS	0.680135	16.6284	0.153361	NS
4877	Q5H9U9	DDX60L	Probable ATP-dependent RNA helicase DDX60-like (EC 3.6.4.13) (DEAD box protein 60-like)	yes	-0.368965	16.2663	0.337793	NS	-2.9596	16.2663	3.94201e-08	Down	-0.368934	16.2663	0.286802	NS
4884	Q5HYK9	ZNF667	Zinc finger protein 667	yes	0.062659	15.4674	0.948292	NS	0.453667	15.4674	0.291592	NS	0.905886	15.4674	0.0377233	NS
4888	Q5HYM0	ZC3H12B	Probable ribonuclease ZC3H12B (EC 3.1.-.-) (MCP-induced protein 2) (Zinc finger CCCH domain-containing protein 12B)	yes	-2.03468	16.2288	0.280344	NS	-0.243538	16.2288	0.925094	NS	0.734049	16.2288	0.709543	NS
4890	Q5HYW2	NHSL2	NHS-like protein 2	yes	0.44984	17.2131	0.615585	NS	1.77899	17.2131	0.00830095	Up	2.25254	17.2131	0.00225783	Up
4891	Q5JPF3	ANKRD36C	Ankyrin repeat domain-containing protein 36C (Protein immuno-reactive with anti-PTH polyclonal antibodies)	yes	-2.04608	16.2017	1.94793e-05	Down	-0.782389	16.2017	0.0293186	NS	-0.0311142	16.2017	0.970425	NS
4893	Q5JPI3	C3orf38	Uncharacterized protein C3orf38	yes	0.104302	17.2489	0.928226	NS	0.0287744	17.2489	0.989011	NS	0.74922	17.2489	0.199738	NS
4894	Q5JRA6	MIA3	Transport and Golgi organization protein 1 homolog (TANGO1) (C219-reactive peptide) (D320) (Melanoma inhibitory activity protein 3)	yes	0.613657	17.3391	0.0959938	NS	-0.852843	17.3391	0.0119917	NS	-0.953733	17.3391	0.00849832	NS
4895	Q5JRX3	PITRM1	Presequence protease, mitochondrial (hPreP) (EC 3.4.24.-) (Pitrilysin metalloproteinase 1) (Metalloprotease 1) (hMP1)	yes	0.587468	17.4104	0.00402084	NS	1.35615	17.4104	5.62963e-07	Up	0.138895	17.4104	0.504177	NS
4899	Q5JSL3	DOCK11	Dedicator of cytokinesis protein 11 (Activated Cdc42-associated guanine nucleotide exchange factor) (ACG) (Zizimin-2)	yes	0.387084	18.3422	0.0335312	NS	0.505066	18.3422	0.00391799	NS	-0.31125	18.3422	0.0750159	NS
4901	Q5JSZ5	PRRC2B	Protein PRRC2B (HLA-B-associated transcript 2-like 1) (Proline-rich coiled-coil protein 2B)	yes	0.194683	20.8281	0.464001	NS	-0.10639	20.8281	0.670451	NS	-0.0508548	20.8281	0.871907	NS
4903	Q5JTC6	AMER1	APC membrane recruitment protein 1 (Amer1) (Protein FAM123B) (Wilms tumor gene on the X chromosome protein)	yes	0.35621	18.8207	0.132925	NS	-0.344698	18.8207	0.102469	NS	0.271042	18.8207	0.231183	NS
4908	Q5JTW2	CEP78	Centrosomal protein of 78 kDa (Cep78)	yes	-0.375606	19.443	0.0462549	NS	0.217925	19.443	0.214698	NS	-0.0609759	19.443	0.791056	NS
4910	Q5JU85	IQSEC2	IQ motif and SEC7 domain-containing protein 2	yes	-0.31003	17.8302	0.569295	NS	0.0359788	17.8302	0.966022	NS	0.232097	17.8302	0.632131	NS
4912	Q5JUR7	TEX30	Testis-expressed protein 30	yes	-0.113121	18.205	0.879968	NS	-0.220982	18.205	0.65361	NS	0.154948	18.205	0.779104	NS
4918	Q5JWF2	GNAS	Guanine nucleotide-binding protein G(s) subunit alpha isoforms XLas (Adenylate cyclase-stimulating G alpha protein) (Extra large alphas protein) (XLalphas)	yes	-0.333459	20.8597	0.111347	NS	0.0886417	20.8597	0.697557	NS	0.196628	20.8597	0.338053	NS
4919	Q5JWR5	DOP1A	Protein dopey-1	yes	0.0151715	17.0012	1	NS	-0.863631	17.0012	0.0094853	NS	-0.632643	17.0012	0.0629568	NS
4920	Q5JXC2	MIIP	Migration and invasion-inhibitory protein (IGFBP2-binding protein) (Invasion-inhibitory protein 45) (IIp45)	yes	-0.709743	16.6006	0.15933	NS	0.674155	16.6006	0.132751	NS	-0.0611335	16.6006	0.939612	NS
4924	Q5K651	SAMD9	Sterile alpha motif domain-containing protein 9 (SAM domain-containing protein 9)	yes	0.0161713	15.5256	1	NS	-3.22121	15.5256	1.72696e-07	Down	1.71437	15.5256	0.000291192	Up
4925	Q5KU26	COLEC12	Collectin-12 (Collectin placenta protein 1) (CL-P1) (hCL-P1) (Nurse cell scavenger receptor 2) (Scavenger receptor class A member 4) (Scavenger receptor with C-type lectin)	yes	-0.195107	18.011	0.666746	NS	-0.57713	18.011	0.0702253	NS	-1.28349	18.011	0.000667076	Down
4935	Q5PRF9	SAMD4B	Protein Smaug homolog 2 (Smaug 2) (hSmaug2) (Sterile alpha motif domain-containing protein 4B) (SAM domain-containing protein 4B)	yes	-0.307924	20.4053	0.127634	NS	-0.334712	20.4053	0.0623413	NS	-0.128521	20.4053	0.535892	NS
4940	Q5QP82	DCAF10	DDB1- and CUL4-associated factor 10 (WD repeat-containing protein 32)	yes	0.579219	16.9207	0.452423	NS	0.461911	16.9207	0.498692	NS	-0.0554801	16.9207	0.96732	NS
4944	Q5RKV6	EXOSC6	Exosome complex component MTR3 (Exosome component 6) (mRNA transport regulator 3 homolog) (hMtr3) (p11)	yes	0.145936	16.7082	0.97259	NS	2.7586	16.7082	0.0649436	NS	2.04084	16.7082	0.201258	NS
4946	Q5S007	LRRK2	Leucine-rich repeat serine/threonine-protein kinase 2 (EC 2.7.11.1) (EC 3.6.5.-) (Dardarin)	yes	1.02694	15.0621	0.518475	NS	0.962687	15.0621	0.47659	NS	3.57409	15.0621	0.00748411	Up
4949	Q5SQH8	C6orf136	Uncharacterized protein C6orf136	yes	0.287958	17.0453	0.71973	NS	-0.630974	17.0453	0.267993	NS	0.0967791	17.0453	0.915606	NS
4969	Q5SZL2	CEP85L	Centrosomal protein of 85 kDa-like (Serologically defined breast cancer antigen NY-BR-15)	yes	-1.56258	19.6165	6.66565e-08	Down	-1.00062	19.6165	7.81923e-06	Down	-1.5325	19.6165	1.40071e-07	Down
4970	Q5T011	SZT2	KICSTOR complex protein SZT2 (Seizure threshold 2 protein homolog)	yes	3.26843	17.1113	4.8338e-10	Up	1.90828	17.1113	1.87035e-07	Up	2.82794	17.1113	3.76639e-09	Up
4971	Q5T089	MORN1	MORN repeat-containing protein 1	yes	-0.0328615	17.3249	1	NS	0.859214	17.3249	0.258778	NS	0.144224	17.3249	0.902987	NS
4978	Q5T0W9	FAM83B	Protein FAM83B	yes	-0.0349843	20.6526	0.90416	NS	0.103462	20.6526	0.543657	NS	-0.598812	20.6526	0.000719714	NS
4979	Q5T0Z8	C6orf132	Uncharacterized protein C6orf132	yes	-0.00677374	17.9692	1	NS	0.178203	17.9692	0.305166	NS	-1.45039	17.9692	2.31962e-07	Down
4988	Q5T2R2	PDSS1	All trans-polyprenyl-diphosphate synthase PDSS1 (All-trans-decaprenyl-diphosphate synthase subunit 1) (EC 2.5.1.91) (Decaprenyl pyrophosphate synthase subunit 1) (Decaprenyl-diphosphate synthase subunit 1) (Solanesyl-diphosphate synthase subunit 1) (Trans-prenyltransferase 1) (TPT 1)	yes	1.01083	16.9182	0.668607	NS	1.22915	16.9182	0.511976	NS	1.36475	16.9182	0.468991	NS
4989	Q5T2S8	ODAD2	Outer dynein arm-docking complex subunit 2 (Armadillo repeat-containing protein 4)	yes	-0.781825	18.9665	2.07131e-05	NS	-0.42301	18.9665	0.00356649	NS	-0.124324	18.9665	0.414685	NS
4994	Q5T440	IBA57	Putative transferase CAF17, mitochondrial (EC 2.1.-.-) (Iron-sulfur cluster assembly factor homolog)	yes	0.267066	18.7561	0.399009	NS	-0.471852	18.7561	0.0638794	NS	-0.937311	18.7561	0.00137278	NS
4995	Q5T447	HECTD3	E3 ubiquitin-protein ligase HECTD3 (EC 2.3.2.26) (HECT domain-containing protein 3) (HECT-type E3 ubiquitin transferase HECTD3)	yes	0.013813	17.9998	0.99887	NS	0.491466	17.9998	0.0742145	NS	0.384672	17.9998	0.189128	NS
4998	Q5T4D3	TMTC4	Protein O-mannosyl-transferase TMTC4 (EC 2.4.1.109) (Transmembrane O-mannosyltransferase targeting cadherins 4) (Transmembrane and tetratricopeptide repeat-containing 4)	yes	2.20818	14.9836	0.139351	NS	1.35548	14.9836	0.331866	NS	2.2494	14.9836	0.107568	NS
5000	Q5T4S7	UBR4	E3 ubiquitin-protein ligase UBR4 (EC 2.3.2.27) (600 kDa retinoblastoma protein-associated factor) (N-recognin-4) (RING-type E3 ubiquitin transferase UBR4) (Retinoblastoma-associated factor of 600 kDa) (RBAF600) (p600) (Zinc finger UBR1-type protein 1)	yes	-0.507987	18.1448	0.0186814	NS	-0.837792	18.1448	0.000240724	NS	-1.01766	18.1448	6.41153e-05	Down
5005	Q5T5M9	CCNJ	Cyclin-J	yes	-0.948427	15.6808	0.708212	NS	0.0941244	15.6808	0.988083	NS	1.04582	15.6808	0.612607	NS
5006	Q5T5P2	KIAA1217	Sickle tail protein homolog	yes	0.773127	19.0722	6.18758e-06	NS	1.33538	19.0722	4.5725e-09	Up	1.79739	19.0722	2.50907e-10	Up
5007	Q5T5U3	ARHGAP21	Rho GTPase-activating protein 21 (Rho GTPase-activating protein 10) (Rho-type GTPase-activating protein 21)	yes	-0.212577	20.3698	0.290635	NS	-0.682328	20.3698	0.000397831	NS	-0.255721	20.3698	0.152505	NS
5012	Q5T655	CFAP58	Cilia- and flagella-associated protein 58 (Coiled-coil domain-containing protein 147)	yes	0.101911	15.927	0.939871	NS	-1.10886	15.927	0.0657655	NS	-1.08748	15.927	0.0872285	NS
5017	Q5T6S3	PHF19	PHD finger protein 19 (Polycomb-like protein 3) (hPCL3)	yes	-1.17292	15.6606	0.213288	NS	-0.369991	15.6606	0.711687	NS	2.44064	15.6606	0.00636391	Up
5019	Q5T749	KPRP	Keratinocyte proline-rich protein (hKPRP)	yes	-0.87767	19.6605	0.514642	NS	-0.982744	19.6605	0.374008	NS	-1.44976	19.6605	0.187139	NS
5020	Q5T750	KPLCE	Protein KPLCE (KPRP N-terminal and LCE C-terminal-like protein) (Skin-specific protein 32)	yes	-0.83817	18.2701	0.477572	NS	-1.17457	18.2701	0.213928	NS	-1.8984	18.2701	0.0508716	NS
5021	Q5T7B8	KIF24	Kinesin-like protein KIF24	yes	-0.74913	18.6222	0.000237361	NS	-0.725232	18.6222	0.000200453	NS	-0.176711	18.6222	0.331733	NS
5032	Q5T9A4	ATAD3B	ATPase family AAA domain-containing protein 3B (AAA-TOB3)	yes	0.366075	17.1444	0.670366	NS	0.740549	17.1444	0.234855	NS	1.39926	17.1444	0.0298477	Up
5035	Q5T9S5	CCDC18	Coiled-coil domain-containing protein 18 (Sarcoma antigen NY-SAR-24)	yes	-0.543818	17.7917	0.023516	NS	-1.00851	17.7917	0.000111658	Down	-1.82942	17.7917	3.78734e-07	Down
5036	Q5TA45	INTS11	Integrator complex subunit 11 (Int11) (EC 3.1.27.-) (Cleavage and polyadenylation-specific factor 3-like protein) (CPSF3-like protein) (Protein related to CPSF subunits of 68 kDa) (RC-68)	yes	0.754259	18.8363	0.0659452	NS	0.825073	18.8363	0.0273647	NS	1.1244	18.8363	0.00608195	Up
5037	Q5TA50	CPTP	Ceramide-1-phosphate transfer protein (CPTP) (Glycolipid transfer protein domain-containing protein 1) (GLTP domain-containing protein 1)	yes	-0.185469	13.468	0.855897	NS	0.123852	13.468	0.888342	NS	0.656049	13.468	0.308411	NS
5041	Q5TAX3	TUT4	Terminal uridylyltransferase 4 (TUTase 4) (EC 2.7.7.52) (Zinc finger CCHC domain-containing protein 11)	yes	0.0421749	20.5456	0.738562	NS	0.0924568	20.5456	0.300401	NS	-0.120686	20.5456	0.183281	NS
5045	Q5TB80	CEP162	Centrosomal protein of 162 kDa (Cep162) (Protein QN1 homolog)	yes	0.532411	18.0576	0.0059851	NS	0.0349406	18.0576	0.89372	NS	-0.285529	18.0576	0.118009	NS
5046	Q5TBA9	FRY	Protein furry homolog	yes	1.40379	16.3171	0.115123	NS	-0.65492	16.3171	0.455446	NS	0.699973	16.3171	0.433475	NS
5049	Q5TC82	RC3H1	Roquin-1 (Roquin) (EC 2.3.2.27) (RING finger and C3H zinc finger protein 1) (RING finger and CCCH-type zinc finger domain-containing protein 1) (RING finger protein 198)	yes	0.44017	20.2205	0.000949179	NS	0.390004	20.2205	0.0015675	NS	0.268226	20.2205	0.0271567	NS
5059	Q5TF21	MTCL3	Microtubule cross-linking factor 3	yes	0.261527	16.3334	0.69007	NS	-1.39662	16.3334	0.00382669	Down	0.249242	16.3334	0.651678	NS
5061	Q5TF58	IFFO2	Intermediate filament family orphan 2	yes	-0.305718	18.5957	0.18062	NS	0.345623	18.5957	0.0840253	NS	-0.0256752	18.5957	0.943664	NS
5065	Q5TH69	ARFGEF3	Brefeldin A-inhibited guanine nucleotide-exchange protein 3 (ARFGEF family member 3)	yes	0.0206515	18.1879	0.981128	NS	-0.451821	18.1879	0.0768539	NS	-0.044735	18.1879	0.916093	NS
5066	Q5TH74	STPG1	O(6)-methylguanine-induced apoptosis 2 (MAPO2) (Sperm-tail PG-rich repeat-containing protein 1)	yes	-1.2215	15.9525	0.109774	NS	4.22276	15.9525	5.23169e-06	Up	1.38955	15.9525	0.0539399	NS
5067	Q5THJ4	VPS13D	Intermembrane lipid transfer protein VPS13D (Vacuolar protein sorting-associated protein 13D)	yes	-0.35065	17.1494	0.166168	NS	-0.388585	17.1494	0.0818651	NS	0.100705	17.1494	0.718156	NS
5069	Q5TID7	CCDC181	Coiled-coil domain-containing protein 181	yes	-2.26098	15.994	0.000499491	Down	-1.54077	15.994	0.00639835	Down	-0.0143965	15.994	1	NS
5074	Q5U3C3	TMEM164	Transmembrane protein 164	yes	0.514396	19.106	0.318275	NS	0.215185	19.106	0.675703	NS	0.580511	19.106	0.20534	NS
5075	Q5U5Q3	MEX3C	RNA-binding E3 ubiquitin-protein ligase MEX3C (EC 2.3.2.27) (RING finger and KH domain-containing protein 2) (RING finger protein 194) (RING-type E3 ubiquitin transferase MEX3C)	yes	-1.9238	17.9672	0.344072	NS	0.931024	17.9672	0.635862	NS	0.173726	17.9672	0.959458	NS
5076	Q5U5R9	HECTD2	Probable E3 ubiquitin-protein ligase HECTD2 (EC 2.3.2.26) (HECT domain-containing protein 2) (HECT-type E3 ubiquitin transferase HECTD2)	yes	-2.16813	16.3111	0.0057216	Down	-1.24965	16.3111	0.0744865	NS	-1.14959	16.3111	0.119855	NS
5080	Q5VIR6	VPS53	Vacuolar protein sorting-associated protein 53 homolog	yes	-0.338476	18.2469	0.109933	NS	-0.0675333	18.2469	0.78393	NS	-0.0681378	18.2469	0.788781	NS
5082	Q5VSL9	STRIP1	Striatin-interacting protein 1 (Protein FAM40A)	yes	-0.157631	19.9642	0.396636	NS	0.0118652	19.9642	0.972544	NS	0.0296325	19.9642	0.902306	NS
5086	Q5VT06	CEP350	Centrosome-associated protein 350 (Cep350) (Centrosome-associated protein of 350 kDa)	yes	-0.197777	21.2698	0.227735	NS	-0.945603	21.2698	1.97154e-06	NS	-1.02651	21.2698	1.87599e-06	Down
5087	Q5VT25	CDC42BPA	Serine/threonine-protein kinase MRCK alpha (EC 2.7.11.1) (CDC42-binding protein kinase alpha) (DMPK-like alpha) (Myotonic dystrophy kinase-related CDC42-binding kinase alpha) (MRCK alpha) (Myotonic dystrophy protein kinase-like alpha)	yes	-0.0421479	18.2566	0.875004	NS	-0.514306	18.2566	0.00160587	NS	-0.918063	18.2566	1.2223e-05	NS
5092	Q5VT97	SYDE2	Rho GTPase-activating protein SYDE2 (Synapse defective protein 1 homolog 2) (Protein syd-1 homolog 2)	yes	0.205854	17.9614	0.306602	NS	0.686336	17.9614	0.000358996	NS	0.715532	17.9614	0.000405835	NS
5099	Q5VU43	PDE4DIP	Myomegalin (Cardiomyopathy-associated protein 2) (Phosphodiesterase 4D-interacting protein)	yes	0.0652276	19.6237	0.830601	NS	-0.166963	19.6237	0.401176	NS	-0.0119802	19.6237	0.983934	NS
5101	Q5VU97	CACHD1	VWFA and cache domain-containing protein 1 (Cache domain-containing protein 1)	yes	1.33465	15.4267	0.0304623	Up	4.42015	15.4267	3.16254e-07	Up	0.0256959	15.4267	0.994278	NS
5106	Q5VUJ6	LRCH2	Leucine-rich repeat and calponin homology domain-containing protein 2	yes	0.0556008	19.5997	0.823795	NS	0.169394	19.5997	0.286408	NS	0.574018	19.5997	0.00112673	NS
5110	Q5VV17	OTUD1	OTU domain-containing protein 1 (EC 3.4.19.12) (DUBA-7)	yes	-0.158026	17.9955	0.669037	NS	0.621504	17.9955	0.0185073	NS	0.25342	17.9955	0.377864	NS
5114	Q5VVH5	IRAK1BP1	Interleukin-1 receptor-associated kinase 1-binding protein 1 (IRAK1-binding protein 1)	yes	-1.32581	16.1509	0.39879	NS	-1.02536	16.1509	0.461963	NS	-0.172236	16.1509	0.939941	NS
5119	Q5VW36	FOCAD	Focadhesin	yes	-0.0760273	16.6625	0.973699	NS	-0.634387	16.6625	0.469388	NS	-0.00701864	16.6625	1	NS
5126	Q5VWQ8	DAB2IP	Disabled homolog 2-interacting protein (DAB2 interaction protein) (DAB2-interacting protein) (ASK-interacting protein 1) (AIP-1) (DOC-2/DAB-2 interactive protein)	yes	-0.664537	17.1896	0.147051	NS	-0.251232	17.1896	0.591009	NS	0.31944	17.1896	0.489825	NS
5130	Q5VYK3	ECPAS	Proteasome adapter and scaffold protein ECM29 (Ecm29 proteasome adapter and scaffold) (Proteasome-associated protein ECM29 homolog)	yes	-0.259128	18.8578	0.279585	NS	-0.472345	18.8578	0.0208998	NS	-0.666959	18.8578	0.00323334	NS
5131	Q5VYS8	TUT7	Terminal uridylyltransferase 7 (TUTase 7) (EC 2.7.7.52) (Zinc finger CCHC domain-containing protein 6)	yes	-1.24447	20.4219	2.84613e-08	Down	-1.30058	20.4219	7.38045e-09	Down	-0.867789	20.4219	2.5311e-06	NS
5141	Q5W041	ARMC3	Armadillo repeat-containing protein 3 (Beta-catenin-like protein) (Cancer/testis antigen 81) (CT81) (KU-CT-1)	yes	1.32737	14.9578	0.221452	NS	2.25428	14.9578	0.0174943	Up	3.98226	14.9578	0.000401132	Up
5142	Q5W0B1	OBI1	ORC ubiquitin ligase 1 (OBI1) (EC 2.3.2.27) (RING finger protein 219)	yes	-0.0190082	20.033	0.965884	NS	-0.156399	20.033	0.400939	NS	0.126821	20.033	0.523723	NS
5146	Q5W111	SPRYD7	SPRY domain-containing protein 7 (Chronic lymphocytic leukemia deletion region gene 6 protein) (CLL deletion region gene 6 protein)	yes	0.709906	16.896	0.565241	NS	-0.514808	16.896	0.63338	NS	0.524843	16.896	0.634534	NS
5147	Q5W5X9	TTC23	Tetratricopeptide repeat protein 23 (TPR repeat protein 23) (Cervical cancer proto-oncogene 8 protein) (HCC-8)	yes	-4.57571	14.8758	1.80584e-05	Down	-4.91764	14.8758	4.85402e-06	Down	-3.47717	14.8758	0.000295876	Down
5148	Q5XG87	TENT4A	Terminal nucleotidyltransferase 4A (DNA polymerase sigma) (LAK-1) (Non-canonical poly(A) RNA polymerase PAPD7) (EC 2.7.7.19) (PAP-associated domain-containing protein 7) (TRAMP-like complex polyadenylate polymerase) (Terminal guanylyltransferase) (EC 2.7.7.-) (Terminal uridylyltransferase 5) (TUTase 5) (Topoisomerase-related function protein 4-1) (TRF4-1)	yes	0.166877	18.6434	0.568049	NS	1.46721	18.6434	1.95402e-06	Up	0.208757	18.6434	0.386506	NS
5154	Q5XPI4	RNF123	E3 ubiquitin-protein ligase RNF123 (EC 2.3.2.27) (Kip1 ubiquitination-promoting complex protein 1) (RING finger protein 123)	yes	-0.068404	18.3884	0.803663	NS	-0.688421	18.3884	0.000411143	NS	-0.271907	18.3884	0.132131	NS
5155	Q5XUX0	FBXO31	F-box only protein 31	yes	-0.0727978	15.5807	0.984778	NS	0.0298029	15.5807	0.998839	NS	1.1164	15.5807	0.286702	NS
5156	Q5XUX1	FBXW9	F-box/WD repeat-containing protein 9 (F-box and WD-40 domain-containing protein 9)	yes	0.576061	19.0837	0.0116479	NS	0.0309296	19.0837	0.927246	NS	0.491074	19.0837	0.0259347	NS
5157	Q63HK3	ZKSCAN2	Zinc finger protein with KRAB and SCAN domains 2 (Zinc finger protein 694)	yes	-3.60116	15.8481	3.20865e-06	Down	-2.90832	15.8481	2.07603e-05	Down	-1.81411	15.8481	0.00259989	Down
5160	Q63HN8	RNF213	E3 ubiquitin-protein ligase RNF213 (EC 2.3.2.27) (EC 3.6.4.-) (ALK lymphoma oligomerization partner on chromosome 17) (E3 ubiquitin-lipopolysaccharide ligase RNF213) (EC 2.3.2.-) (Mysterin) (RING finger protein 213)	yes	0.211229	16.7321	0.814934	NS	-1.44891	16.7321	0.0108639	Down	0.103792	16.7321	0.908696	NS
5162	Q63HR2	TNS2	Tensin-2 (EC 3.1.3.48) (C1 domain-containing phosphatase and tensin homolog) (C1-TEN) (Tensin-like C1 domain-containing phosphatase)	yes	-1.30565	17.29	0.000680136	Down	-1.41197	17.29	0.000202882	Down	-0.937286	17.29	0.0084166	NS
5164	Q63ZY3	KANK2	KN motif and ankyrin repeat domain-containing protein 2 (Ankyrin repeat domain-containing protein 25) (Matrix-remodeling-associated protein 3) (SRC-1-interacting protein) (SIP) (SRC-interacting protein) (SRC1-interacting protein)	yes	0.013352	20.5566	0.967017	NS	-0.401098	20.5566	0.00248542	NS	-0.0465178	20.5566	0.778924	NS
5169	Q658Y4	FAM91A1	Protein FAM91A1	yes	0.00499848	17.9915	1	NS	0.455096	17.9915	0.0819411	NS	0.404813	17.9915	0.142352	NS
5173	Q66GS9	CEP135	Centrosomal protein of 135 kDa (Cep135) (Centrosomal protein 4)	yes	-2.45538	17.6884	2.38227e-08	Down	-2.66838	17.6884	3.6208e-09	Down	-1.4369	17.6884	1.34167e-05	Down
5174	Q66K14	TBC1D9B	TBC1 domain family member 9B	yes	0.0371811	18.5305	0.910618	NS	0.0968078	18.5305	0.622287	NS	0.00654329	18.5305	0.99907	NS
5178	Q66LE6	PPP2R2D	Serine/threonine-protein phosphatase 2A 55 kDa regulatory subunit B delta isoform (PP2A subunit B isoform B55-delta) (PP2A subunit B isoform PR55-delta) (PP2A subunit B isoform R2-delta) (PP2A subunit B isoform delta)	yes	-0.343897	19.2504	0.221452	NS	-0.626623	19.2504	0.0115973	NS	-0.37463	19.2504	0.142352	NS
5183	Q68CL5	TPGS2	Tubulin polyglutamylase complex subunit 2 (PGs2)	yes	-0.341446	17.2964	0.549385	NS	-1.17129	17.2964	0.00857296	Down	0.515279	17.2964	0.269739	NS
5187	Q68CZ1	RPGRIP1L	Protein fantom (Nephrocystin-8) (RPGR-interacting protein 1-like protein) (RPGRIP1-like protein)	yes	-1.25841	20.1072	5.65159e-08	Down	-1.66741	20.1072	1.18093e-09	Down	-0.610096	20.1072	0.000206342	NS
5188	Q68CZ2	TNS3	Tensin-3 (EC 3.1.3.-) (Tensin-like SH2 domain-containing protein 1) (Tumor endothelial marker 6)	yes	0.0326605	19.1215	0.869044	NS	-0.258628	19.1215	0.0232561	NS	0.479046	19.1215	0.000414426	NS
5194	Q68D86	CCDC102B	Coiled-coil domain-containing protein 102B	yes	-0.959786	24.1213	0.000167636	NS	-1.19815	24.1213	1.0011e-05	Down	-0.0617232	24.1213	0.830616	NS
5196	Q68D91	MBLAC2	Acyl-coenzyme A thioesterase MBLAC2 (Acyl-CoA thioesterase MBLAC2) (EC 3.1.2.2) (Beta-lactamase MBLAC2) (EC 3.5.2.6) (Metallo-beta-lactamase domain-containing protein 2) (Palmitoyl-coenzyme A thioesterase MBLAC2)	yes	0.523608	16.8402	0.278086	NS	-0.0540685	16.8402	0.939033	NS	-0.390612	16.8402	0.385977	NS
5197	Q68DC2	ANKS6	Ankyrin repeat and SAM domain-containing protein 6 (Ankyrin repeat domain-containing protein 14) (SamCystin) (Sterile alpha motif domain-containing protein 6) (SAM domain-containing protein 6)	yes	-0.432829	19.2748	0.0137041	NS	0.37938	19.2748	0.0186607	NS	-0.345085	19.2748	0.0402754	NS
5198	Q68DE3	USF3	Basic helix-loop-helix domain-containing protein USF3 (Upstream transcription factor 3)	yes	-2.5267	15.3675	0.161483	NS	-3.28575	15.3675	0.0394973	Down	-3.46209	15.3675	0.0399157	Down
5205	Q68DQ2	CRYBG3	Very large A-kinase anchor protein (vlAKAP) (Beta/gamma crystallin domain-containing protein 3)	yes	-0.0755955	20.676	0.646294	NS	-0.413781	20.676	0.00119348	NS	-0.103345	20.676	0.429353	NS
5206	Q68DV7	RNF43	E3 ubiquitin-protein ligase RNF43 (EC 2.3.2.27) (RING finger protein 43) (RING-type E3 ubiquitin transferase RNF43)	yes	5.35126	15.4465	9.79102e-06	Up	5.78921	15.4465	2.44923e-06	Up	0.993507	15.4465	0.297843	NS
5219	Q6AI08	HEATR6	HEAT repeat-containing protein 6 (Amplified in breast cancer protein 1)	yes	0.674152	17.2373	0.446145	NS	0.547663	17.2373	0.482294	NS	1.17427	17.2373	0.11163	NS
5220	Q6AI12	ANKRD40	Ankyrin repeat domain-containing protein 40	yes	0.529537	18.0523	0.607024	NS	-0.249704	18.0523	0.800123	NS	0.699319	18.0523	0.402389	NS
5229	Q6BDS2	BLTP3A	Bridge-like lipid transfer protein family member 3A (ICBP90-binding protein 1) (UHRF1-binding protein 1) (Ubiquitin-like containing PHD and RING finger domains 1-binding protein 1)	yes	-0.112261	20.0263	0.491591	NS	-0.0810171	20.0263	0.577328	NS	-0.67428	20.0263	4.85332e-05	NS
5231	Q6DCA0	AMMECR1L	AMMECR1-like protein	yes	-3.10798	17.5306	0.106746	NS	-1.08565	17.5306	0.585258	NS	-0.738343	17.5306	0.735438	NS
5235	Q6DJT9	PLAG1	Zinc finger protein PLAG1 (Pleiomorphic adenoma gene 1 protein)	yes	3.55271e-15	12.7967	1	NS	3.55271e-15	12.7967	1	NS	0	12.7967	1	NS
5238	Q6DKJ4	NXN	Nucleoredoxin (EC 1.8.1.8)	yes	-0.112384	18.5397	0.687652	NS	-1.41466	18.5397	8.405e-07	Down	-0.764138	18.5397	0.000831469	NS
5239	Q6DN14	MCTP1	Multiple C2 and transmembrane domain-containing protein 1	yes	0.152969	15.04	0.959517	NS	0.0871106	15.04	0.978244	NS	1.9725	15.04	0.122649	NS
5240	Q6DN90	IQSEC1	IQ motif and SEC7 domain-containing protein 1 (ADP-ribosylation factors guanine nucleotide-exchange protein 100) (ADP-ribosylation factors guanine nucleotide-exchange protein 2) (Brefeldin-resistant Arf-GEF 2 protein) (BRAG2)	yes	-0.0767782	17.9189	0.788494	NS	0.193989	17.9189	0.312325	NS	0.142278	17.9189	0.497186	NS
5241	Q6DT37	CDC42BPG	Serine/threonine-protein kinase MRCK gamma (EC 2.7.11.1) (CDC42-binding protein kinase gamma) (DMPK-like gamma) (Myotonic dystrophy kinase-related CDC42-binding kinase gamma) (MRCK gamma) (MRCKG) (Myotonic dystrophy protein kinase-like gamma) (Myotonic dystrophy protein kinase-like alpha)	yes	-0.734472	16.6188	0.332989	NS	1.50037	16.6188	0.0186607	Up	-0.375849	16.6188	0.612727	NS
5244	Q6EMB2	TTLL5	Tubulin polyglutamylase TTLL5 (EC 6.3.2.-) (SRC1 and TIF2-associated modulatory protein) (STAMP protein) (Tubulin--tyrosine ligase-like protein 5)	yes	0.475454	17.9447	0.0274691	NS	1.01203	17.9447	3.66111e-05	Up	0.540027	17.9447	0.011384	NS
5253	Q6H8Q1	ABLIM2	Actin-binding LIM protein 2 (abLIM-2) (Actin-binding LIM protein family member 2)	yes	0.745016	17.1657	0.0112675	NS	0.420736	17.1657	0.113946	NS	0.982462	17.1657	0.00130521	NS
5255	Q6IA86	ELP2	Elongator complex protein 2 (ELP2) (SHINC-2) (STAT3-interacting protein 1) (StIP1)	yes	0.245806	18.5767	0.220726	NS	-0.366248	18.5767	0.0346787	NS	0.143903	18.5767	0.461614	NS
5257	Q6IAN0	DHRS7B	Dehydrogenase/reductase SDR family member 7B (EC 1.1.-.-) (Short-chain dehydrogenase/reductase family 32C member 1) (Protein SDR32C1)	yes	0.214566	18.9071	0.840411	NS	0.121466	18.9071	0.899669	NS	0.564648	18.9071	0.424476	NS
5260	Q6ICC9	RTL6	Retrotransposon Gag-like protein 6 (Leucine zipper protein down-regulated in cancer cells-like) (Mammalian retrotransposon-derived protein 6) (Protein LDOC1L)	yes	-0.207222	17.1818	0.941698	NS	1.14301	17.1818	0.399373	NS	1.79926	17.1818	0.178075	NS
5266	Q6IMN6	CAPRIN2	Caprin-2 (C1q domain-containing protein 1) (Cytoplasmic activation/proliferation-associated protein 2) (Gastric cancer multidrug resistance-associated protein) (Protein EEG-1) (RNA granule protein 140)	yes	0.253794	17.7969	0.536389	NS	1.25203	17.7969	0.000407961	Up	1.05173	17.7969	0.00270895	Up
5268	Q6IPM2	IQCE	IQ domain-containing protein E	yes	-4.27103	16.3518	7.70156e-09	Down	-4.00461	16.3518	6.55522e-09	Down	-1.9636	16.3518	5.79618e-05	Down
5272	Q6IQ22	RAB12	Ras-related protein Rab-12	yes	0.231672	18.5582	0.65391	NS	-0.409212	18.5582	0.281862	NS	-0.526196	18.5582	0.174244	NS
5273	Q6IQ23	PLEKHA7	Pleckstrin homology domain-containing family A member 7 (PH domain-containing family A member 7)	yes	-0.411233	18.8516	0.000601783	NS	-0.683389	18.8516	1.8323e-06	NS	-0.280376	18.8516	0.0106881	NS
5274	Q6IQ26	DENND5A	DENN domain-containing protein 5A (Rab6-interacting protein 1) (Rab6IP1)	yes	-1.8613	15.5401	0.0557176	NS	-0.234635	15.5401	0.846833	NS	-0.49334	15.5401	0.642178	NS
5278	Q6IQ55	TTBK2	Tau-tubulin kinase 2 (EC 2.7.11.1)	yes	-0.740462	17.4397	0.00861864	NS	-0.550987	17.4397	0.0309477	NS	-0.41107	17.4397	0.123878	NS
5292	Q6N069	NAA16	N-alpha-acetyltransferase 16, NatA auxiliary subunit (NMDA receptor-regulated 1-like protein) (NARG1-like protein)	yes	0.358392	16.3393	0.699119	NS	-1.33298	16.3393	0.0396808	Down	0.201995	16.3393	0.820475	NS
5296	Q6NSI8	SANBR	SANT and BTB domain regulator of class switch recombination (SANT and BTB domain regulator of CSR)	yes	-0.852225	18.0299	0.0678874	NS	-0.492381	18.0299	0.259577	NS	-0.38192	18.0299	0.416273	NS
5297	Q6NSJ2	PHLDB3	Pleckstrin homology-like domain family B member 3	yes	-0.206142	17.4834	0.516131	NS	0.2053	17.4834	0.441837	NS	0.948275	17.4834	0.000858331	NS
5304	Q6NUN7	JHY	Jhy protein homolog	yes	-1.95734	16.8316	0.00780222	Down	-0.980496	16.8316	0.141237	NS	-1.07833	16.8316	0.121497	NS
5307	Q6NUP7	PPP4R4	Serine/threonine-protein phosphatase 4 regulatory subunit 4	yes	0.178343	18.3513	0.264244	NS	1.16037	18.3513	1.08354e-07	Up	0.284924	18.3513	0.046031	NS
5320	Q6NY19	KANK3	KN motif and ankyrin repeat domain-containing protein 3 (Ankyrin repeat domain-containing protein 47)	yes	0.411459	16.6964	0.687653	NS	-0.247062	16.6964	0.791318	NS	1.05766	16.6964	0.162963	NS
5327	Q6NZI2	CAVIN1	Caveolae-associated protein 1 (Cavin-1) (Polymerase I and transcript release factor)	yes	-2.95237	17.2119	1.75266e-06	Down	-0.834931	17.2119	0.0452131	NS	-0.699695	17.2119	0.111361	NS
5330	Q6P0N0	MIS18BP1	Mis18-binding protein 1 (Kinetochore-associated protein KNL-2 homolog) (HsKNL-2) (P243)	yes	-2.52487	18.9903	2.71586e-12	Down	-1.83107	18.9903	9.29986e-11	Down	-0.924363	18.9903	1.06242e-06	NS
5336	Q6P179	ERAP2	Endoplasmic reticulum aminopeptidase 2 (EC 3.4.11.-) (Leukocyte-derived arginine aminopeptidase) (L-RAP)	yes	0.494741	15.6746	0.859832	NS	-0.953292	15.6746	0.608534	NS	2.07126	15.6746	0.231699	NS
5344	Q6P1L8	MRPL14	Large ribosomal subunit protein uL14m (39S ribosomal protein L14, mitochondrial) (L14mt) (MRP-L14) (39S ribosomal protein L32, mitochondrial) (L32mt) (MRP-L32)	yes	0.190999	19.254	0.869044	NS	0.376664	19.254	0.624436	NS	0.321949	19.254	0.690902	NS
5347	Q6P1M9	ARMCX5	Armadillo repeat-containing X-linked protein 5	yes	0.519516	18.0577	0.442002	NS	1.03737	18.0577	0.0519848	NS	1.35066	18.0577	0.0186801	Up
5348	Q6P1N0	CC2D1A	Coiled-coil and C2 domain-containing protein 1A (Akt kinase-interacting protein 1) (Five prime repressor element under dual repression-binding protein 1) (FRE under dual repression-binding protein 1) (Freud-1) (Putative NF-kappa-B-activating protein 023N)	yes	-0.788859	22.3684	8.52937e-07	NS	-0.441614	22.3684	0.000268296	NS	-0.0875953	22.3684	0.459911	NS
5360	Q6P2H3	CEP85	Centrosomal protein of 85 kDa (Cep85) (Coiled-coil domain-containing protein 21)	yes	-0.530068	22.4243	5.48312e-05	NS	-0.0272539	22.4243	0.845299	NS	-0.365787	22.4243	0.00164622	NS
5363	Q6P3R8	NEK5	Serine/threonine-protein kinase Nek5 (EC 2.7.11.1) (Never in mitosis A-related kinase 5) (NimA-related protein kinase 5)	yes	-0.522145	14.8366	0.819539	NS	1.44482	14.8366	0.329931	NS	1.85624	14.8366	0.217413	NS
5377	Q6P597	KLC3	Kinesin light chain 3 (KLC2-like) (kinesin light chain 2)	yes	2.17522	17.0841	0.00810619	Up	2.96911	17.0841	0.000407961	Up	1.20815	17.0841	0.120886	NS
5385	Q6P9A3	ZNF549	Zinc finger protein 549	yes	-2.31785	14.267	0.00063194	Down	-2.66283	14.267	0.000103955	Down	-1.37133	14.267	0.0251593	Down
5387	Q6P9B6	MEAK7	MTOR-associated protein MEAK7 (MEAK7) (MTOR associated protein, eak-7 homolog) (TBC/LysM-associated domain-containing protein 1) (TLD domain-containing protein 1)	yes	-0.0562315	18.1384	0.977518	NS	-0.0446027	18.1384	0.979653	NS	0.132795	18.1384	0.896445	NS
5391	Q6P9H4	CNKSR3	Connector enhancer of kinase suppressor of ras 3 (Connector enhancer of KSR 3) (CNK homolog protein 3) (CNK3) (CNKSR family member 3) (Maguin-like protein)	yes	-0.120081	18.6791	0.711096	NS	0.688281	18.6791	0.00356483	NS	0.05916	18.6791	0.854519	NS
5393	Q6PCB6	ABHD17C	Alpha/beta hydrolase domain-containing protein 17C (Abhydrolase domain-containing protein 17C) (EC 3.1.2.22)	yes	-1.29777	15.8572	0.326985	NS	0.0854913	15.8572	0.973329	NS	-0.599075	15.8572	0.651599	NS
5394	Q6PCD5	RFWD3	E3 ubiquitin-protein ligase RFWD3 (EC 2.3.2.27) (RING finger and WD repeat domain-containing protein 3) (RING finger protein 201)	yes	-0.215393	16.0801	0.921489	NS	-1.31627	16.0801	0.228503	NS	0.0344571	16.0801	1	NS
5395	Q6PCE3	PGM2L1	Glucose 1,6-bisphosphate synthase (EC 2.7.1.106) (PMMLP) (Phosphoglucomutase-2-like 1)	yes	0.0433314	18.2398	0.962386	NS	0.178031	18.2398	0.688833	NS	-0.01957	18.2398	0.989429	NS
5405	Q6PGP7	SKIC3	Superkiller complex protein 3 (Ski3) (Tetratricopeptide repeat protein 37) (TPR repeat protein 37) (Tricho-hepatic-enteric syndrome protein) (Thespin)	yes	0.154397	19.0254	0.543137	NS	0.0123665	19.0254	0.982827	NS	0.456526	19.0254	0.0261233	NS
5413	Q6PI77	GPRASP3	G protein-coupled receptor associated sorting protein 3 (Protein BHLHb9) (bHLHb9) (Transcription regulator of 60 kDa) (p60TRP)	yes	-2.71776	15.7556	0.00024109	Down	-1.14572	15.7556	0.0583197	NS	2.01486	15.7556	0.0030509	Up
5424	Q6PJI9	WDR59	GATOR2 complex protein WDR59 (WD repeat-containing protein 59)	yes	-0.749205	19.9526	6.83611e-07	NS	-0.880989	19.9526	5.62186e-08	NS	-0.538689	19.9526	3.33217e-05	NS
5438	Q6Q0C0	TRAF7	E3 ubiquitin-protein ligase TRAF7 (EC 2.3.2.-) (EC 2.3.2.27) (RING finger and WD repeat-containing protein 1) (RING finger protein 119) (RING-type E3 ubiquitin transferase TRAF7) (TNF receptor-associated factor 7)	yes	-1.63321	17.5341	2.83866e-07	Down	-3.20061	17.5341	3.76003e-11	Down	-0.601241	17.5341	0.00588627	NS
5440	Q6R327	RICTOR	Rapamycin-insensitive companion of mTOR (AVO3 homolog) (hAVO3)	yes	-0.558968	19.8636	0.000249608	NS	-0.656745	19.8636	3.00524e-05	NS	-1.17495	19.8636	9.38612e-08	Down
5445	Q6RW13	AGTRAP	Type-1 angiotensin II receptor-associated protein (AT1 receptor-associated protein)	yes	0.493622	19.2738	0.76467	NS	-0.0174277	19.2738	1	NS	0.398455	19.2738	0.782153	NS
5447	Q6SJ93	FAM111B	Serine protease FAM111B (EC 3.4.21.-) (Cancer-associated nucleoprotein)	yes	-1.39465	18.6523	2.97261e-07	Down	-1.53063	18.6523	5.62186e-08	Down	-1.03347	18.6523	1.22309e-05	Down
5453	Q6SZW1	SARM1	NAD(+) hydrolase SARM1 (NADase SARM1) (hSARM1) (EC 3.2.2.6) (NADP(+) hydrolase SARM1) (EC 3.2.2.-) (Sterile alpha and Armadillo repeat protein) (Sterile alpha and TIR motif-containing protein 1) (Sterile alpha motif domain-containing protein 2) (MyD88-5) (SAM domain-containing protein 2) (Tir-1 homolog) (HsTIR)	yes	0.0883728	15.8141	0.950675	NS	0.46481	15.8141	0.490485	NS	0.731796	15.8141	0.261511	NS
5454	Q6T4R5	NHS	Actin remodeling regulator NHS (Congenital cataracts and dental anomalies protein) (Nance-Horan syndrome protein)	yes	0.0549541	17.4757	0.891318	NS	-0.933229	17.4757	0.000208923	NS	-0.9144	17.4757	0.000414111	NS
5457	Q6TFL3	CCDC171	Coiled-coil domain-containing protein 171	yes	-0.72427	16.4059	0.0322254	NS	-0.560161	16.4059	0.0685702	NS	-0.550303	16.4059	0.0899836	NS
5459	Q6UB35	MTHFD1L	Monofunctional C1-tetrahydrofolate synthase, mitochondrial (EC 6.3.4.3) (Formyltetrahydrofolate synthetase)	yes	0.302982	19.0136	0.698868	NS	-0.073198	19.0136	0.938631	NS	-0.0323475	19.0136	0.985708	NS
5468	Q6UVJ0	SASS6	Spindle assembly abnormal protein 6 homolog (HsSAS-6)	yes	-0.409644	20.3701	0.00135403	NS	-0.257319	20.3701	0.021004	NS	-0.167137	20.3701	0.151442	NS
5469	Q6UVY6	MOXD1	DBH-like monooxygenase protein 1 (EC 1.14.17.-) (Monooxygenase X)	yes	0.212074	17.3828	0.886355	NS	-0.2062	17.3828	0.85433	NS	0.411938	17.3828	0.676618	NS
5470	Q6UW63	POGLUT2	Protein O-glucosyltransferase 2 (EC 2.4.1.-) (Endoplasmic reticulum resident protein 58) (ER protein 58) (ERp58) (KDEL motif-containing protein 1) (Protein O-xylosyltransferase POGLUT2) (EC 2.4.2.-)	yes	-0.956561	16.4169	0.642595	NS	-1.71907	16.4169	0.256132	NS	-0.1716	16.4169	0.950791	NS
5472	Q6UWI4	SHISA2	Protein shisa-2 homolog (Transmembrane protein 46)	yes	0.808132	14.43	0.159293	NS	3.65917	14.43	8.5836e-07	Up	0.180046	14.43	0.791233	NS
5473	Q6UWP7	LCLAT1	Lysocardiolipin acyltransferase 1 (EC 2.3.1.-) (1-acylglycerol-3-phosphate O-acyltransferase 8) (1-AGP acyltransferase 8) (1-AGPAT 8) (EC 2.3.1.51) (Acyl-CoA:lysocardiolipin acyltransferase 1)	yes	0.737739	16.7151	0.760621	NS	-0.799328	16.7151	0.675703	NS	0.211671	16.7151	0.940982	NS
5474	Q6UWP8	SBSN	Suprabasin	yes	-2.54146	14.3151	0.0498576	Down	-2.67977	14.3151	0.0240673	Down	-1.35226	14.3151	0.290205	NS
5475	Q6UWU4	C6orf89	Bombesin receptor-activated protein C6orf89 (Amfion)	yes	-0.902117	16.0484	0.681971	NS	-0.244754	16.0484	0.921137	NS	-0.108505	16.0484	0.980445	NS
5480	Q6UX53	TMT1B	Thiol S-methyltransferase TMT1B (EC 2.1.1.9) (Methyltransferase-like protein 7B) (Thiol S-methyltransferase METTL7B)	yes	3.04681	15.5864	0.0674171	NS	2.3787	15.5864	0.116034	NS	5.4938	15.5864	0.00147392	Up
5481	Q6UX68	XKR5	XK-related protein 5	yes	3.28686	13.7415	2.72725e-08	Up	0	13.7415	1	NS	0	13.7415	1	NS
5486	Q6V0I7	FAT4	Protocadherin Fat 4 (hFat4) (Cadherin family member 14) (FAT tumor suppressor homolog 4) (Fat-like cadherin protein FAT-J)	yes	0.68162	16.0127	0.261192	NS	-2.0514	16.0127	0.000432332	Down	-0.361136	16.0127	0.542751	NS
5491	Q6VN20	RANBP10	Ran-binding protein 10 (RanBP10)	yes	-0.637531	17.1734	0.604594	NS	-1.19712	17.1734	0.193032	NS	-0.418471	17.1734	0.707595	NS
5501	Q6XQN6	NAPRT	Nicotinate phosphoribosyltransferase (NAPRTase) (EC 6.3.4.21) (FHA-HIT-interacting protein) (Nicotinate phosphoribosyltransferase domain-containing protein 1)	yes	3.55271e-15	14.3356	1	NS	3.55271e-15	14.3356	1	NS	5.40818	14.3356	4.00597e-05	Up
5504	Q6XZF7	DNMBP	Dynamin-binding protein (Scaffold protein Tuba)	yes	-0.210936	19.7257	0.14893	NS	-0.316402	19.7257	0.0161177	NS	-0.175367	19.7257	0.203886	NS
5505	Q6Y1H2	HACD2	Very-long-chain (3R)-3-hydroxyacyl-CoA dehydratase 2 (EC 4.2.1.134) (3-hydroxyacyl-CoA dehydratase 2) (HACD2) (Protein-tyrosine phosphatase-like member B)	yes	0.487235	16.5798	0.803195	NS	0.0626844	16.5798	0.989358	NS	0.933921	16.5798	0.504177	NS
5506	Q6Y288	B3GLCT	Beta-1,3-glucosyltransferase (Beta3Glc-T) (EC 2.4.1.-) (Beta 3-glucosyltransferase) (Beta-3-glycosyltransferase-like)	yes	0.597693	16.4645	0.808867	NS	-1.54802	16.4645	0.339742	NS	-0.811179	16.4645	0.662248	NS
5507	Q6Y7W6	GIGYF2	GRB10-interacting GYF protein 2 (PERQ amino acid-rich with GYF domain-containing protein 2) (Trinucleotide repeat-containing gene 15 protein)	yes	-0.407668	21.5439	0.00453494	NS	-0.669509	21.5439	3.05949e-05	NS	-0.142345	21.5439	0.305118	NS
5508	Q6YHU6	THADA	tRNA (32-2'-O)-methyltransferase regulator THADA (Gene inducing thyroid adenomas protein) (Thyroid adenoma-associated protein)	yes	0.256829	17.7668	0.367499	NS	0.349287	17.7668	0.137074	NS	0.343793	17.7668	0.163721	NS
5513	Q6ZMI0	PPP1R21	Protein phosphatase 1 regulatory subunit 21 (Coiled-coil domain-containing protein 128) (Ferry endosomal RAB5 effector complex subunit 2) (Fy-2) (KLRAQ motif-containing protein 1)	yes	0.370399	18.0802	0.226378	NS	-0.0324162	18.0802	0.94306	NS	-0.0832697	18.0802	0.817936	NS
5514	Q6ZMN7	PDZRN4	PDZ domain-containing RING finger protein 4 (Ligand of Numb protein X 4) (SEMACAP3-like protein)	yes	-1.12788	14.289	0.00113537	Down	-1.335	14.289	0.000149759	Down	-1.18139	14.289	0.000738259	Down
5518	Q6ZN04	MEX3B	RNA-binding protein MEX3B (RING finger and KH domain-containing protein 3) (RING finger protein 195)	yes	-0.0162633	15.9667	1	NS	2.85763	15.9667	0.00284159	Up	-0.304395	15.9667	0.801578	NS
5529	Q6ZN16	MAP3K15	Mitogen-activated protein kinase kinase kinase 15 (EC 2.7.11.25) (Apoptosis signal-regulating kinase 3) (MAPK/ERK kinase kinase 15) (MEK kinase 15) (MEKK 15)	yes	-0.734069	16.1443	0.350213	NS	1.35666	16.1443	0.0368716	Up	-0.0231238	16.1443	1	NS
5538	Q6ZNE5	ATG14	Beclin 1-associated autophagy-related key regulator (Barkor) (Autophagy-related protein 14-like protein) (Atg14L)	yes	-1.99356	17.0679	0.196482	NS	-1.28628	17.0679	0.368404	NS	-1.40616	17.0679	0.337141	NS
5540	Q6ZNJ1	NBEAL2	Neurobeachin-like protein 2	yes	2.17238	15.0104	0.219837	NS	0.765771	15.0104	0.674629	NS	3.01081	15.0104	0.0603533	NS
5553	Q6ZRV2	FAM83H	Protein FAM83H	yes	0.132781	19.675	0.661855	NS	0.50419	19.675	0.0200287	NS	0.70911	19.675	0.00314742	NS
5554	Q6ZRY4	RBPMS2	RNA-binding protein with multiple splicing 2 (RNA binding protein, mRNA processing factor 2)	yes	1.44531	17.4746	0.154112	NS	3.28285	17.4746	0.000915954	Up	1.70674	17.4746	0.0703932	NS
5556	Q6ZS11	RINL	Ras and Rab interactor-like protein	yes	0.0958665	17.0837	0.846716	NS	-0.40384	17.0837	0.175194	NS	-0.0600202	17.0837	0.898551	NS
5557	Q6ZS17	RIPOR1	Rho family-interacting cell polarization regulator 1	yes	0.0851439	18.2821	0.832366	NS	0.22844	18.2821	0.379668	NS	0.569111	18.2821	0.0279744	NS
5558	Q6ZS30	NBEAL1	Neurobeachin-like protein 1 (Amyotrophic lateral sclerosis 2 chromosomal region candidate gene 16 protein) (Amyotrophic lateral sclerosis 2 chromosomal region candidate gene 17 protein)	yes	-0.0860922	18.648	0.762227	NS	-0.267136	18.648	0.158156	NS	-0.187865	18.648	0.362218	NS
5564	Q6ZSZ5	ARHGEF18	Rho guanine nucleotide exchange factor 18 (114 kDa Rho-specific guanine nucleotide exchange factor) (p114-Rho-GEF) (p114RhoGEF) (Septin-associated RhoGEF) (SA-RhoGEF)	yes	-0.423535	19.3867	0.00488417	NS	-1.03354	19.3867	3.90588e-07	Down	0.22881	19.3867	0.105546	NS
5569	Q6ZT98	TTLL7	Tubulin polyglutamylase TTLL7 (EC 6.3.2.-) (Testis development protein NYD-SP30) (Tubulin--tyrosine ligase-like protein 7)	yes	-4.58599	15.8145	1.53566e-11	Down	-4.59282	15.8145	7.50436e-12	Down	-4.25667	15.8145	3.6423e-11	Down
5574	Q6ZTW0	TPGS1	Tubulin polyglutamylase complex subunit 1 (PGs1)	yes	-0.362034	17.8298	0.717762	NS	1.01276	17.8298	0.143192	NS	0.377461	17.8298	0.647435	NS
5578	Q6ZU80	CEP128	Centrosomal protein of 128 kDa (Cep128)	yes	-1.50793	16.2806	0.000401727	Down	-1.62279	16.2806	0.000121065	Down	-0.905645	16.2806	0.0173632	NS
5582	Q6ZUS6	CCDC149	Coiled-coil domain-containing protein 149	yes	-3.81082	15.0206	0.002839	Down	-4.46379	15.0206	0.000453211	Down	0.423886	15.0206	0.777099	NS
5587	Q6ZV73	FGD6	FYVE, RhoGEF and PH domain-containing protein 6 (Zinc finger FYVE domain-containing protein 24)	yes	0.0618512	18.8127	0.747222	NS	0.620168	18.8127	7.11055e-05	NS	0.115007	18.8127	0.422139	NS
5588	Q6ZV89	SH2D5	SH2 domain-containing protein 5	yes	1.26366	17.6332	0.00393696	Up	0.717012	17.6332	0.0647514	NS	0.220162	17.6332	0.636343	NS
5589	Q6ZVC0	NYAP1	Neuronal tyrosine-phosphorylated phosphoinositide-3-kinase adapter 1	yes	0.610834	18.7105	0.599977	NS	0.156386	18.7105	0.904717	NS	0.385803	18.7105	0.718156	NS
5590	Q6ZVD7	STOX1	Storkhead-box protein 1 (Winged-helix domain-containing protein)	yes	-0.0598718	18.2532	0.920984	NS	-0.577726	18.2532	0.0492612	NS	-0.764542	18.2532	0.0158652	NS
5591	Q6ZVD8	PHLPP2	PH domain leucine-rich repeat-containing protein phosphatase 2 (EC 3.1.3.16) (PH domain leucine-rich repeat-containing protein phosphatase-like) (PHLPP-like)	yes	0.0403108	18.4495	0.941254	NS	-0.189274	18.4495	0.481855	NS	0.614866	18.4495	0.017931	NS
5595	Q6ZW31	SYDE1	Rho GTPase-activating protein SYDE1 (Synapse defective protein 1 homolog 1) (Protein syd-1 homolog 1)	yes	-0.341296	20.0218	0.00282926	NS	-0.212129	20.0218	0.035484	NS	0.612859	20.0218	1.22309e-05	NS
5598	Q6ZW76	ANKS3	Ankyrin repeat and SAM domain-containing protein 3	yes	0.136921	16.7569	0.916469	NS	-0.909823	16.7569	0.168089	NS	1.01407	16.7569	0.139684	NS
5599	Q6ZWE6	PLEKHM3	Pleckstrin homology domain-containing family M member 3 (PH domain-containing family M member 3) (Differentiation associated protein)	yes	-0.263021	17.4291	0.449738	NS	-0.739215	17.4291	0.00916535	NS	0.0729151	17.4291	0.854519	NS
5601	Q6ZWT7	MBOAT2	Lysophospholipid acyltransferase 2 (LPLAT 2) (EC 2.3.1.-) (1-acylglycerophosphate O-acyltransferase MBOAT2) (EC 2.3.1.51) (1-acylglycerophosphocholine O-acyltransferase MBOAT2) (EC 2.3.1.23) (1-acylglycerophosphoethanolamine MBOAT2 O-acyltransferase) (EC 2.3.1.n7) (Lysophosphatidic acid acyltransferase) (LPAAT) (Lyso-PA acyltransferase) (Lysophosphatidylcholine acyltransferase) (LPCAT) (Lyso-PC a…	yes	0.555739	16.6158	0.430567	NS	-0.491145	16.6158	0.421254	NS	0.12654	16.6158	0.884145	NS
5603	Q709C8	VPS13C	Intermembrane lipid transfer protein VPS13C (Vacuolar protein sorting-associated protein 13C)	yes	0.0537228	19.509	0.784384	NS	-0.259116	19.509	0.0400747	NS	-0.0659769	19.509	0.664758	NS
5605	Q70CQ2	USP34	Ubiquitin carboxyl-terminal hydrolase 34 (EC 3.4.19.12) (Deubiquitinating enzyme 34) (Ubiquitin thioesterase 34) (Ubiquitin-specific-processing protease 34)	yes	0.0328772	18.0037	0.969515	NS	-0.291368	18.0037	0.400939	NS	-0.381762	18.0037	0.272866	NS
5607	Q70CQ4	USP31	Ubiquitin carboxyl-terminal hydrolase 31 (EC 3.4.19.12) (Deubiquitinating enzyme 31) (Ubiquitin thioesterase 31) (Ubiquitin-specific-processing protease 31)	yes	-0.266474	17.5252	0.545008	NS	0.37925	17.5252	0.271994	NS	-0.0641527	17.5252	0.904958	NS
5609	Q70EK8	USP53	Inactive ubiquitin carboxyl-terminal hydrolase 53 (Inactive ubiquitin-specific peptidase 53)	yes	-0.92339	18.9535	4.69367e-06	NS	-0.656763	18.9535	0.000105722	NS	-0.228587	18.9535	0.12503	NS
5612	Q70EL1	USP54	Inactive ubiquitin carboxyl-terminal hydrolase 54 (Inactive ubiquitin-specific peptidase 54)	yes	-0.311798	19.8952	0.0483542	NS	0.667284	19.8952	0.000103955	NS	0.157228	19.8952	0.314015	NS
5616	Q70Z35	PREX2	Phosphatidylinositol 3,4,5-trisphosphate-dependent Rac exchanger 2 protein (P-Rex2) (PtdIns(3,4,5)-dependent Rac exchanger 2) (DEP domain-containing protein 2)	yes	0.0500716	16.3837	0.976994	NS	-2.12463	16.3837	0.000673394	Down	0.290518	16.3837	0.668451	NS
5622	Q71H61	ILDR2	Immunoglobulin-like domain-containing receptor 2 (Angulin-3)	yes	0.393084	16.5513	0.572858	NS	-1.13902	16.5513	0.0288909	Down	0.767602	16.5513	0.161818	NS
5627	Q71UM5	RPS27L	Ribosomal protein eS27-like (40S ribosomal protein S27-like) (Small ribosomal subunit protein eS27-like)	yes	0.750068	22.6086	0.00485842	NS	0.711005	22.6086	0.004361	NS	0.969741	22.6086	0.00057065	NS
5630	Q75VX8	GAREM2	GRB2-associated and regulator of MAPK protein 2 (GRB2-associated and regulator of MAPK1-like)	yes	-2.44244	16.389	0.000601783	Down	1.13815	16.389	0.0576396	NS	-0.00886594	16.389	1	NS
5633	Q76G19	PDZD4	PDZ domain-containing protein 4 (PDZ domain-containing RING finger protein 4-like protein)	yes	-0.1947	14.6932	0.959059	NS	0.355528	14.6932	0.869914	NS	-0.810905	14.6932	0.659266	NS
5638	Q76N32	CEP68	Centrosomal protein of 68 kDa (Cep68)	yes	-0.241889	17.9302	0.128586	NS	0.336213	17.9302	0.0191952	NS	0.0839548	17.9302	0.61619	NS
5642	Q7KZI7	MARK2	Serine/threonine-protein kinase MARK2 (EC 2.7.11.1) (EC 2.7.11.26) (ELKL motif kinase 1) (EMK-1) (MAP/microtubule affinity-regulating kinase 2) (PAR1 homolog) (PAR1 homolog b) (Par-1b) (Par1b)	yes	0.0708552	18.7461	0.788613	NS	0.0227603	18.7461	0.938443	NS	0.0549795	18.7461	0.811934	NS
5648	Q7L0Y3	TRMT10C	tRNA methyltransferase 10 homolog C (HBV pre-S2 trans-regulated protein 2) (Mitochondrial ribonuclease P protein 1) (Mitochondrial RNase P protein 1) (RNA (guanine-9-)-methyltransferase domain-containing protein 1) (Renal carcinoma antigen NY-REN-49) (mRNA methyladenosine-N(1)-methyltransferase) (EC 2.1.1.-) (tRNA (adenine(9)-N(1))-methyltransferase) (EC 2.1.1.218) (tRNA (guanine(9)-N(1))-methylt…	yes	0.0647393	18.4879	0.969961	NS	-0.124437	18.4879	0.898235	NS	0.533098	18.4879	0.462352	NS
5652	Q7L1V2	MON1B	Vacuolar fusion protein MON1 homolog B (HSV-1 stimulation-related gene 1 protein) (HSV-I stimulating-related protein)	yes	-0.237287	17.2746	0.589854	NS	-0.392325	17.2746	0.242694	NS	0.114284	17.2746	0.793424	NS
5656	Q7L2E3	DHX30	ATP-dependent RNA helicase DHX30 (EC 3.6.4.13) (DEAH box protein 30)	yes	0.128077	19.3271	0.815647	NS	-0.110283	19.3271	0.804502	NS	0.112883	19.3271	0.804641	NS
5659	Q7L2K0	TEDC2	Tubulin epsilon and delta complex protein 2	yes	-1.05081	17.2612	0.0735171	NS	0.734406	17.2612	0.172925	NS	-0.19463	17.2612	0.782872	NS
5666	Q7L3V2	RTL10	Protein Bop (BH3-only protein) (Retrotransposon Gag-like protein 10)	yes	-0.560753	17.2202	0.786036	NS	1.54838	17.2202	0.259215	NS	1.8687	17.2202	0.185413	NS
5669	Q7L576	CYFIP1	Cytoplasmic FMR1-interacting protein 1 (Specifically Rac1-associated protein 1) (Sra-1) (p140sra-1)	yes	-0.0168616	18.6512	0.984726	NS	-0.274018	18.6512	0.232155	NS	0.0618246	18.6512	0.845857	NS
5675	Q7L5N7	LPCAT2	Lysophosphatidylcholine acyltransferase 2 (LPC acyltransferase 2) (LPCAT-2) (LysoPC acyltransferase 2) (EC 2.3.1.23) (1-acylglycerol-3-phosphate O-acyltransferase 11) (1-AGP acyltransferase 11) (1-AGPAT 11) (EC 2.3.1.51) (1-acylglycerophosphocholine O-acyltransferase) (1-alkenylglycerophosphocholine O-acyltransferase) (EC 2.3.1.25) (1-alkylglycerophosphocholine O-acetyltransferase) (EC 2.3.1.67) …	yes	-0.375356	17.2477	0.856378	NS	-2.20775	17.2477	0.0660136	NS	-0.0625572	17.2477	0.990195	NS
5677	Q7L5Y9	MAEA	E3 ubiquitin-protein transferase MAEA (EC 2.3.2.27) (Cell proliferation-inducing gene 5 protein) (Erythroblast macrophage protein) (Human lung cancer oncogene 10 protein) (HLC-10) (Macrophage erythroblast attacher) (P44EMLP)	yes	-0.933068	17.7755	0.103943	NS	0.145271	17.7755	0.835618	NS	-0.0274494	17.7755	0.989429	NS
5681	Q7L7X3	TAOK1	Serine/threonine-protein kinase TAO1 (EC 2.7.11.1) (Kinase from chicken homolog B) (hKFC-B) (MARK Kinase) (MARKK) (Prostate-derived sterile 20-like kinase 2) (PSK-2) (PSK2) (Prostate-derived STE20-like kinase 2) (Thousand and one amino acid protein kinase 1) (TAOK1) (hTAOK1)	yes	-0.573646	16.1721	0.68524	NS	-0.757253	16.1721	0.49473	NS	0.243568	16.1721	0.870187	NS
5685	Q7L8L6	FASTKD5	FAST kinase domain-containing protein 5, mitochondrial	yes	0.408057	17.9636	0.638716	NS	0.450625	17.9636	0.519412	NS	0.91918	17.9636	0.161348	NS
5697	Q7RTS9	DYM	Dymeclin (Dyggve-Melchior-Clausen syndrome protein)	yes	0.0973467	18.585	0.921527	NS	-0.127065	18.585	0.847668	NS	0.484324	18.585	0.360883	NS
5714	Q7Z340	ZNF551	Zinc finger protein 551 (Zinc finger protein KOX23)	yes	-1.42339	16.3113	0.362801	NS	-1.37485	16.3113	0.305988	NS	0.795467	16.3113	0.597258	NS
5715	Q7Z392	TRAPPC11	Trafficking protein particle complex subunit 11	yes	0.046434	17.8913	0.924049	NS	-1.28355	17.8913	1.91013e-05	Down	0.0801621	17.8913	0.798852	NS
5717	Q7Z3B4	NUP54	Nucleoporin p54 (54 kDa nucleoporin)	yes	0.124898	19.505	0.667953	NS	0.0319746	19.505	0.923019	NS	0.300517	19.505	0.166636	NS
5719	Q7Z3D6	DGLUCY	D-glutamate cyclase, mitochondrial (EC 4.2.1.48)	yes	0.688923	15.5813	0.785982	NS	-1.94578	15.5813	0.247278	NS	-1.82802	15.5813	0.301454	NS
5720	Q7Z3E2	CCDC186	Coiled-coil domain-containing protein 186 (CTCL tumor antigen HD-CL-01/L14-2)	yes	-0.132931	18.1809	0.757072	NS	-0.351577	18.1809	0.22993	NS	-0.2056	18.1809	0.530834	NS
5721	Q7Z3E5	ARMC9	LisH domain-containing protein ARMC9 (Armadillo repeat-containing protein 9) (Melanoma/melanocyte-specific tumor antigen KU-MEL-1) (NS21)	yes	-0.0651291	18.9916	0.67961	NS	-0.037176	18.9916	0.796363	NS	0.2057	18.9916	0.0766695	NS
5722	Q7Z3G6	PRICKLE2	Prickle-like protein 2	yes	0.00655391	18.1332	1	NS	-0.317082	18.1332	0.174066	NS	-0.266699	18.1332	0.285316	NS
5723	Q7Z3J2	VPS35L	VPS35 endosomal protein-sorting factor-like (Esophageal cancer-associated protein)	yes	-0.744076	16.1051	0.388001	NS	-0.192515	16.1051	0.839687	NS	0.727731	16.1051	0.340061	NS
5728	Q7Z3V4	UBE3B	Ubiquitin-protein ligase E3B (EC 2.3.2.26) (HECT-type ubiquitin transferase E3B)	yes	-0.655004	15.4587	0.785982	NS	0.62994	15.4587	0.74588	NS	1.23124	15.4587	0.485413	NS
5730	Q7Z401	DENND4A	C-myc promoter-binding protein (DENN domain-containing protein 4A)	yes	0.0377319	19.3551	0.856079	NS	-0.328484	19.3551	0.00840902	NS	-0.508992	19.3551	0.00043622	NS
5734	Q7Z460	CLASP1	CLIP-associating protein 1 (Cytoplasmic linker-associated protein 1) (Multiple asters homolog 1) (Protein Orbit homolog 1) (hOrbit1)	yes	-0.486262	18.6092	0.00290051	NS	-0.594912	18.6092	0.000316247	NS	-0.428761	18.6092	0.00669068	NS
5737	Q7Z494	NPHP3	Nephrocystin-3	yes	-0.423997	17.1112	0.0798366	NS	-0.00456986	17.1112	1	NS	0.0372999	17.1112	0.918624	NS
5738	Q7Z4G1	COMMD6	COMM domain-containing protein 6	yes	-0.734023	14.8899	0.67961	NS	0.937468	14.8899	0.50197	NS	0.163833	14.8899	0.941355	NS
5743	Q7Z4L5	TTC21B	Tetratricopeptide repeat protein 21B (TPR repeat protein 21B) (Intraflagellar transport 139 homolog)	yes	-0.963343	17.6959	0.000932618	NS	-0.87162	17.6959	0.00129267	NS	-0.711354	17.6959	0.00879136	NS
5750	Q7Z4W1	DCXR	L-xylulose reductase (XR) (EC 1.1.1.10) (Carbonyl reductase II) (Dicarbonyl/L-xylulose reductase) (Kidney dicarbonyl reductase) (kiDCR) (Short chain dehydrogenase/reductase family 20C member 1) (Sperm surface protein P34H)	yes	-0.328269	19.1061	0.259798	NS	0.300699	19.1061	0.236764	NS	-0.402768	19.1061	0.121119	NS
5753	Q7Z591	AKNA	Microtubule organization protein AKNA (AT-hook-containing transcription factor)	yes	-0.0251859	17.1928	0.976187	NS	0.89811	17.1928	0.00226147	NS	0.379977	17.1928	0.19397	NS
5762	Q7Z5Q1	CPEB2	Cytoplasmic polyadenylation element-binding protein 2 (CPE-BP2) (CPE-binding protein 2) (hCPEB-2)	yes	-1.87691	17.0848	0.026493	Down	0.94572	17.0848	0.233493	NS	0.552271	17.0848	0.534379	NS
5766	Q7Z624	CAMKMT	Calmodulin-lysine N-methyltransferase (CLNMT) (CaM KMT) (EC 2.1.1.60)	yes	0.533532	18.2609	0.294214	NS	0.114675	18.2609	0.844314	NS	0.600702	18.2609	0.185394	NS
5770	Q7Z6B7	SRGAP1	SLIT-ROBO Rho GTPase-activating protein 1 (srGAP1) (Rho GTPase-activating protein 13)	yes	-0.18187	18.0098	0.324304	NS	-0.0653376	18.0098	0.731558	NS	-0.109108	18.0098	0.536835	NS
5775	Q7Z6J0	SH3RF1	E3 ubiquitin-protein ligase SH3RF1 (EC 2.3.2.27) (Plenty of SH3s) (Protein POSH) (RING finger protein 142) (RING-type E3 ubiquitin transferase SH3RF1) (SH3 domain-containing RING finger protein 1) (SH3 multiple domains protein 2)	yes	-0.614384	17.736	0.00348568	NS	-1.09907	17.736	8.30398e-06	Down	0.117549	17.736	0.590906	NS
5787	Q7Z6Z7	HUWE1	E3 ubiquitin-protein ligase HUWE1 (EC 2.3.2.26) (ARF-binding protein 1) (ARF-BP1) (HECT, UBA and WWE domain-containing protein 1) (HECT-type E3 ubiquitin transferase HUWE1) (Homologous to E6AP carboxyl terminus homologous protein 9) (HectH9) (Large structure of UREB1) (LASU1) (Mcl-1 ubiquitin ligase E3) (Mule) (Upstream regulatory element-binding protein 1) (URE-B1) (URE-binding protein 1)	yes	0.127206	18.7164	0.653828	NS	0.528779	18.7164	0.0102326	NS	-0.299479	18.7164	0.157593	NS
5788	Q7Z739	YTHDF3	YTH domain-containing family protein 3 (DF3)	yes	0.308392	22.0066	0.0483966	NS	0.487963	22.0066	0.0015303	NS	0.374529	22.0066	0.0144846	NS
5794	Q7Z7A1	CNTRL	Centriolin (Centrosomal protein 1) (Centrosomal protein of 110 kDa) (Cep110)	yes	-0.390342	16.7456	0.738602	NS	-0.949969	16.7456	0.243919	NS	0.0929905	16.7456	0.950385	NS
5795	Q7Z7A3	CTU1	Cytoplasmic tRNA 2-thiolation protein 1 (EC 2.7.7.-) (ATP-binding domain-containing protein 3) (Cancer-associated gene protein) (Cytoplasmic tRNA adenylyltransferase 1)	yes	-0.219628	18.5628	0.575165	NS	-0.335727	18.5628	0.265158	NS	0.5989	18.5628	0.0508716	NS
5797	Q7Z7B0	FILIP1	Filamin-A-interacting protein 1 (FILIP)	yes	-1.00531	15.8743	0.0959938	NS	-0.682469	15.8743	0.221538	NS	-1.72237	15.8743	0.0044487	Down
5798	Q7Z7B1	PIGW	Phosphatidylinositol-glycan biosynthesis class W protein (PIG-W) (EC 2.3.-.-)	yes	2.64163	17.4993	0.206588	NS	-0.85783	17.4993	0.695912	NS	1.81417	17.4993	0.362327	NS
5803	Q7Z7G8	VPS13B	Intermembrane lipid transfer protein VPS13B (Cohen syndrome protein 1) (Vacuolar protein sorting-associated protein 13B)	yes	0.788105	16.1861	0.119937	NS	0.629446	16.1861	0.170268	NS	0.57139	16.1861	0.241536	NS
5805	Q7Z7H8	MRPL10	Large ribosomal subunit protein uL10m (39S ribosomal protein L10, mitochondrial) (L10mt) (MRP-L10) (39S ribosomal protein L8, mitochondrial) (L8mt) (MRP-L8)	yes	-1.68601	16.9583	0.641405	NS	-0.246086	16.9583	0.962525	NS	1.38229	16.9583	0.656698	NS
5808	Q86SE9	PCGF5	Polycomb group RING finger protein 5 (RING finger protein 159)	yes	1.28498	14.9827	0.264843	NS	0.930106	14.9827	0.372864	NS	1.09008	14.9827	0.304498	NS
5809	Q86SF2	GALNT7	N-acetylgalactosaminyltransferase 7 (EC 2.4.1.41) (Polypeptide GalNAc transferase 7) (GalNAc-T7) (pp-GaNTase 7) (Protein-UDP acetylgalactosaminyltransferase 7) (UDP-GalNAc:polypeptide N-acetylgalactosaminyltransferase 7)	yes	0.313652	12.9026	0.64022	NS	0.508815	12.9026	0.309644	NS	-0.0548782	12.9026	0.952205	NS
5812	Q86SQ0	PHLDB2	Pleckstrin homology-like domain family B member 2 (Protein LL5-beta)	yes	0.175907	18.5672	0.162803	NS	-0.0460747	18.5672	0.739713	NS	0.0604776	18.5672	0.652268	NS
5816	Q86SS6	SYT9	Synaptotagmin-9 (Synaptotagmin IX) (SytIX)	yes	-1.89231	14.9865	0.175146	NS	-1.05115	14.9865	0.432794	NS	-0.0910462	14.9865	0.978236	NS
5817	Q86SX3	TEDC1	Tubulin epsilon and delta complex protein 1	yes	-0.046792	17.3258	0.928226	NS	1.48048	17.3258	6.58742e-06	Up	0.288772	17.3258	0.276622	NS
5822	Q86T29	ZNF605	Zinc finger protein 605	yes	-1.81955	14.2954	0.000586975	Down	-2.32093	14.2954	3.26479e-05	Down	-0.00280601	14.2954	1	NS
5825	Q86T90	KIAA1328	Protein hinderin	yes	1.97928	16.7986	4.8651e-05	Up	1.67197	16.7986	0.000161791	Up	0.826229	16.7986	0.0378335	NS
5828	Q86TB9	PATL1	Protein PAT1 homolog 1 (PAT1-like protein 1) (Protein PAT1 homolog b) (Pat1b) (hPat1b)	yes	0.137529	21.5707	0.204882	NS	0.0400358	21.5707	0.731558	NS	0.23818	21.5707	0.017996	NS
5830	Q86TI0	TBC1D1	TBC1 domain family member 1	yes	0.454239	17.4548	0.29023	NS	-0.0236876	17.4548	0.982651	NS	0.237745	17.4548	0.573085	NS
5831	Q86TI2	DPP9	Dipeptidyl peptidase 9 (DP9) (EC 3.4.14.5) (Dipeptidyl peptidase IV-related protein 2) (DPRP-2) (Dipeptidyl peptidase IX) (DPP IX) (Dipeptidyl peptidase-like protein 9) (DPLP9)	yes	0.49886	16.8031	0.516131	NS	0.372585	16.8031	0.582635	NS	1.33794	16.8031	0.0325689	Up
5833	Q86TL0	ATG4D	Cysteine protease ATG4D (EC 3.4.22.-) (AUT-like 4 cysteine endopeptidase) (Autophagy-related cysteine endopeptidase 4) (Autophagin-4) (Autophagy-related protein 4 homolog D) (HsAPG4D) [Cleaved into: Cysteine protease ATG4D, mitochondrial]	yes	-1.16255	17.8271	0.0199834	Down	-1.04335	17.8271	0.022973	Down	-0.0520674	17.8271	0.952404	NS
5836	Q86TU7	SETD3	Actin-histidine N-methyltransferase (EC 2.1.1.85) (Protein-L-histidine N-tele-methyltransferase) (SET domain-containing protein 3) (hSETD3)	yes	0.825306	15.9963	0.164464	NS	1.37797	15.9963	0.0104586	Up	1.21593	15.9963	0.0293838	Up
5839	Q86U28	ISCA2	Iron-sulfur cluster assembly 2 homolog, mitochondrial (HESB-like domain-containing protein 1)	yes	0.0229978	18.9099	1	NS	-0.413968	18.9099	0.787293	NS	-0.0342754	18.9099	1	NS
5847	Q86UB2	BIVM	Basic immunoglobulin-like variable motif-containing protein	yes	-2.44373	16.7708	0.000141356	Down	-3.08051	16.7708	7.27016e-06	Down	0.115036	16.7708	0.885275	NS
5848	Q86UD0	SAPCD2	Suppressor APC domain-containing protein 2 (Tumor specificity and mitosis phase-dependent expression protein) (TS/MDEP) (p42.3)	yes	-3.51746	17.3442	2.7756e-05	Down	-1.19469	17.3442	0.0584857	NS	-0.468193	17.3442	0.519967	NS
5853	Q86UK7	ZNF598	E3 ubiquitin-protein ligase ZNF598 (EC 2.3.2.27) (Zinc finger protein 598)	yes	-0.514587	21.6937	0.00309315	NS	-0.616815	21.6937	0.000410884	NS	-0.436705	21.6937	0.00910972	NS
5860	Q86US8	SMG6	Telomerase-binding protein EST1A (EC 3.1.-.-) (Ever shorter telomeres 1A) (hEST1A) (Nonsense mediated mRNA decay factor SMG6) (Smg-6 homolog) (hSmg5/7a)	yes	-0.874876	18.2774	0.00175519	NS	-0.93271	18.2774	0.000614323	NS	-0.179646	18.2774	0.521117	NS
5863	Q86UU1	PHLDB1	Pleckstrin homology-like domain family B member 1 (Protein LL5-alpha)	yes	-0.187583	18.6044	0.184139	NS	0.0934465	18.6044	0.499909	NS	-0.0210206	18.6044	0.918878	NS
5865	Q86UW6	N4BP2	NEDD4-binding protein 2 (N4BP2) (EC 3.-.-.-) (BCL-3-binding protein)	yes	0.0044986	20.1593	1	NS	0.0633666	20.1593	0.635862	NS	0.0720615	20.1593	0.591427	NS
5866	Q86UW7	CADPS2	Calcium-dependent secretion activator 2 (Calcium-dependent activator protein for secretion 2) (CAPS-2)	yes	-0.468582	20.1429	0.00222432	NS	-0.538833	20.1429	0.00040759	NS	-0.447361	20.1429	0.00294547	NS
5869	Q86UY6	NAA40	N-alpha-acetyltransferase 40 (EC 2.3.1.257) (N-acetyltransferase 11) (N-alpha-acetyltransferase D) (NatD) (hNatD) (Protein acetyltransferase 1)	yes	0.286325	18.1635	0.665781	NS	-0.266549	18.1635	0.62414	NS	0.423799	18.1635	0.414066	NS
5875	Q86V42	FAM124A	Protein FAM124A	yes	0.31846	19.4439	0.493898	NS	-0.575094	19.4439	0.112679	NS	0.382126	19.4439	0.333413	NS
5876	Q86V48	LUZP1	Leucine zipper protein 1	yes	-0.952599	22.0218	1.57091e-06	NS	-1.09518	22.0218	1.87035e-07	Down	-0.439637	22.0218	0.00323334	NS
5879	Q86V86	PIM3	Serine/threonine-protein kinase pim-3 (EC 2.7.11.1)	yes	0.259079	18.7518	0.307362	NS	0.798484	18.7518	0.000722813	NS	0.722293	18.7518	0.00252925	NS
5883	Q86VH2	KIF27	Kinesin-like protein KIF27	yes	-1.23842	14.4333	0.0410545	Down	-1.20472	14.4333	0.0300762	Down	-0.398826	14.4333	0.530715	NS
5884	Q86VI3	IQGAP3	Ras GTPase-activating-like protein IQGAP3	yes	-1.66697	15.9294	0.00554394	Down	-2.80302	15.9294	3.16819e-05	Down	-1.23607	15.9294	0.0304165	Down
5888	Q86VP1	TAX1BP1	Tax1-binding protein 1 (TRAF6-binding protein)	yes	-0.140959	18.3135	0.42939	NS	0.599192	18.3135	0.000268105	NS	0.0424661	18.3135	0.830801	NS
5891	Q86VQ0	LCA5	Lebercilin (Leber congenital amaurosis 5 protein)	yes	-1.0959	18.4617	2.92907e-05	Down	-0.73978	18.4617	0.000797718	NS	-1.03798	18.4617	5.83125e-05	Down
5893	Q86VQ6	TXNRD3	Thioredoxin reductase 3 (EC 1.8.1.9) (Thioredoxin and glutathione reductase) (Thioredoxin reductase TR2)	yes	0.274201	16.3405	0.719198	NS	1.0605	16.3405	0.0422103	Up	0.951048	16.3405	0.0836015	NS
5894	Q86VS8	HOOK3	Protein Hook homolog 3 (h-hook3) (hHK3)	yes	0.0876588	19.3075	0.596053	NS	0.310564	19.3075	0.0126193	NS	0.604197	19.3075	9.70156e-05	NS
5897	Q86VV8	RTTN	Rotatin	yes	-0.337624	18.3011	0.261926	NS	-1.55408	18.3011	5.96174e-06	Down	-0.231312	18.3011	0.414066	NS
5898	Q86VW0	SESTD1	SEC14 domain and spectrin repeat-containing protein 1 (Huntingtin-interacting protein-like protein) (Protein Solo)	yes	-2.56028	19.9785	3.10499e-11	Down	-1.87445	19.9785	1.12014e-09	Down	-1.90444	19.9785	2.14141e-09	Down
5901	Q86VX9	MON1A	Vacuolar fusion protein MON1 homolog A	yes	-0.710233	15.544	0.553161	NS	0.192618	15.544	0.88504	NS	1.62859	15.544	0.0873953	NS
5907	Q86W42	THOC6	THO complex subunit 6 homolog (Functional spliceosome-associated protein 35) (fSAP35) (WD repeat-containing protein 58)	yes	0.218729	17.2583	0.465804	NS	0.252072	17.2583	0.30779	NS	-0.0313044	17.2583	0.940982	NS
5909	Q86W54	SPATA24	Spermatogenesis-associated protein 24 (Testis protein T6441 homolog)	yes	0.38435	18.052	0.512469	NS	0.973903	18.052	0.0314892	NS	0.637852	18.052	0.183173	NS
5914	Q86WA8	LONP2	Lon protease homolog 2, peroxisomal (EC 3.4.21.53) (Lon protease-like protein 2) (Lon protease 2) (Peroxisomal Lon protease) (pLon)	yes	-0.373403	17.7353	0.66585	NS	0.900128	17.7353	0.143042	NS	0.640095	17.7353	0.336808	NS
5916	Q86WG5	SBF2	Myotubularin-related protein 13 (Inactive phosphatidylinositol 3-phosphatase 13) (SET-binding factor 2)	yes	-0.497886	16.2792	0.314736	NS	-0.849314	16.2792	0.0400805	NS	-0.122057	16.2792	0.83321	NS
5924	Q86WT1	IFT70A	Intraflagellar transport protein 70A (Tetratricopeptide repeat protein 30A) (TPR repeat protein 30A)	yes	1.8655	16.7809	0.125612	NS	1.59958	16.7809	0.143864	NS	1.56535	16.7809	0.173578	NS
5935	Q86X55	CARM1	Histone-arginine methyltransferase CARM1 (EC 2.1.1.319) (Coactivator-associated arginine methyltransferase 1) (Protein arginine N-methyltransferase 4)	yes	0.669289	19.7022	0.28091	NS	-0.363388	19.7022	0.539009	NS	0.35531	19.7022	0.558417	NS
5936	Q86X76	NIT1	Deaminated glutathione amidase (dGSH amidase) (EC 3.5.1.128) (Nitrilase homolog 1)	yes	-6.2817	15.582	0.0239638	Down	-3.04977	15.582	0.243144	NS	-4.454	15.582	0.0950888	NS
5937	Q86X83	COMMD2	COMM domain-containing protein 2	yes	-0.0231123	18.5605	0.993582	NS	0.0618505	18.5605	0.92053	NS	0.652094	18.5605	0.109426	NS
5948	Q86XN8	MEX3D	RNA-binding protein MEX3D (RING finger and KH domain-containing protein 1) (RING finger protein 193) (TINO)	yes	0.98309	17.8797	0.0201841	NS	1.23324	17.8797	0.00267725	Up	0.768781	17.8797	0.0579141	NS
5949	Q86XP1	DGKH	Diacylglycerol kinase eta (DAG kinase eta) (EC 2.7.1.107) (Diglyceride kinase eta) (DGK-eta)	yes	1.06451	18.5058	7.89801e-06	Up	0.402936	18.5058	0.0200287	NS	0.466862	18.5058	0.0118857	NS
5951	Q86XR8	CEP57	Centrosomal protein of 57 kDa (Cep57) (FGF2-interacting protein) (Testis-specific protein 57) (Translokin)	yes	-1.48289	17.6299	1.41932e-05	Down	0.647225	17.6299	0.0119491	NS	0.0668706	17.6299	0.853863	NS
5954	Q86Y13	DZIP3	E3 ubiquitin-protein ligase DZIP3 (EC 2.3.2.27) (DAZ-interacting protein 3) (RING-type E3 ubiquitin transferase DZIP3) (RNA-binding ubiquitin ligase of 138 kDa) (hRUL138)	yes	-0.823563	18.2733	0.00115272	NS	-0.482928	18.2733	0.0275899	NS	-0.278563	18.2733	0.234227	NS
5962	Q86YD1	PTOV1	Prostate tumor-overexpressed gene 1 protein (PTOV-1) (Activator interaction domain-containing protein 2)	yes	0.476534	17.5157	0.491906	NS	0.704482	17.5157	0.200288	NS	1.40006	17.5157	0.0158834	Up
5963	Q86YF9	DZIP1	Cilium assembly protein DZIP1 (DAZ-interacting protein 1/2) (DAZ-interacting zinc finger protein 1)	yes	-0.75879	18.7148	0.000109742	NS	-0.601047	18.7148	0.00059353	NS	-0.649259	18.7148	0.000488984	NS
5968	Q86YM7	HOMER1	Homer protein homolog 1 (Homer-1)	yes	-0.423037	20.1314	0.00402649	NS	-0.617	20.1314	8.80802e-05	NS	0.130054	20.1314	0.366894	NS
5976	Q86YR5	GPSM1	G-protein-signaling modulator 1 (Activator of G-protein signaling 3)	yes	0.0163702	19.3419	0.974048	NS	0.557152	19.3419	0.00240233	NS	0.149658	19.3419	0.437263	NS
5979	Q86YT6	MIB1	E3 ubiquitin-protein ligase MIB1 (EC 2.3.2.27) (DAPK-interacting protein 1) (DIP-1) (Mind bomb homolog 1) (RING-type E3 ubiquitin transferase MIB1) (Zinc finger ZZ type with ankyrin repeat domain protein 2)	yes	0.191943	18.4876	0.146681	NS	0.0194528	18.4876	0.916061	NS	0.107139	18.4876	0.409829	NS
5982	Q86YV9	HPS6	BLOC-2 complex member HPS6 (Hermansky-Pudlak syndrome 6 protein) (Ruby-eye protein homolog) (Ru)	yes	0.329696	18.1875	0.599893	NS	0.735151	18.1875	0.112314	NS	0.631437	18.1875	0.199536	NS
5983	Q86YW9	MED12L	Mediator of RNA polymerase II transcription subunit 12-like protein (Mediator complex subunit 12-like protein) (Thyroid hormone receptor-associated-like protein) (Trinucleotide repeat-containing gene 11 protein-like)	yes	-0.983431	15.0113	0.393532	NS	0.900668	15.0113	0.363855	NS	0.431559	15.0113	0.707663	NS
5985	Q86YZ3	HRNR	Hornerin	yes	-1.44632	17.2821	0.139351	NS	-1.05328	17.2821	0.239519	NS	-1.10725	17.2821	0.235638	NS
5986	Q86Z02	HIPK1	Homeodomain-interacting protein kinase 1 (EC 2.7.11.1) (Nuclear body-associated kinase 2)	yes	0.1135	18.0175	0.906332	NS	0.00665519	18.0175	1	NS	-0.319476	18.0175	0.581632	NS
5990	Q86Z20	CCDC125	Coiled-coil domain-containing protein 125 (Protein kenae)	yes	-0.655966	18.2688	0.0510051	NS	-0.0385669	18.2688	0.941448	NS	0.287718	18.2688	0.394526	NS
5994	Q8IU85	CAMK1D	Calcium/calmodulin-dependent protein kinase type 1D (EC 2.7.11.17) (CaM kinase I delta) (CaM kinase ID) (CaM-KI delta) (CaMKI delta) (CaMKID) (CaMKI-like protein kinase) (CKLiK)	yes	1.02683	17.6926	0.310425	NS	0.379406	17.6926	0.715949	NS	-0.548169	17.6926	0.578732	NS
5996	Q8IUC4	RHPN2	Rhophilin-2 (76 kDa RhoB effector protein) (GTP-Rho-binding protein 2) (p76RBE)	yes	-0.605367	16.4375	0.413817	NS	0.142048	16.4375	0.866445	NS	1.28739	16.4375	0.0407436	Up
6006	Q8IUH5	ZDHHC17	Palmitoyltransferase ZDHHC17 (EC 2.3.1.225) (Acyltransferase ZDHHC17) (EC 2.3.1.-) (DHHC domain-containing cysteine-rich protein 17) (DHHC17) (Huntingtin yeast partner H) (Huntingtin-interacting protein 14) (HIP-14) (Huntingtin-interacting protein 3) (HIP-3) (Huntingtin-interacting protein H) (Putative MAPK-activating protein PM11) (Putative NF-kappa-B-activating protein 205) (Zinc finger DHHC do…	yes	0.228483	15.86	0.918438	NS	-1.06047	15.86	0.366158	NS	0.466147	15.86	0.738461	NS
6009	Q8IUR7	ARMC8	Armadillo repeat-containing protein 8	yes	-1.23851	18.1079	4.26712e-05	Down	-1.61177	18.1079	1.36183e-06	Down	-0.812784	18.1079	0.00206225	NS
6011	Q8IUW3	SPATA2L	Spermatogenesis-associated protein 2-like protein (SPATA2-like protein)	yes	-0.415712	18.9178	0.420867	NS	-2.25325	18.9178	2.05172e-05	Down	-0.531177	18.9178	0.231921	NS
6015	Q8IUZ0	LRRC49	Leucine-rich repeat-containing protein 49 (Centriolar satellite-associated tubulin polyglutamylase complex regulator 2) (Tubulin polyglutamylase complex subunit 4) (PGs4)	yes	0.0355985	19.24	0.947087	NS	0.0871394	19.24	0.766554	NS	-0.13678	19.24	0.616649	NS
6021	Q8IV38	ANKMY2	Ankyrin repeat and MYND domain-containing protein 2	yes	2.97622	15.801	0.0432179	Up	4.53465	15.801	0.00172992	Up	2.07948	15.801	0.141184	NS
6026	Q8IVC4	ZNF584	Zinc finger protein 584	yes	-0.186111	15.6921	0.963958	NS	-1.80725	15.6921	0.287636	NS	2.56413	15.6921	0.135194	NS
6027	Q8IVD9	NUDCD3	NudC domain-containing protein 3	yes	0.840678	20.2221	6.21078e-05	NS	1.81643	20.2221	3.89884e-09	Up	0.90587	20.2221	3.14334e-05	NS
6028	Q8IVE3	PLEKHH2	Pleckstrin homology domain-containing family H member 2	yes	-2.11488	17.7746	1.13677e-09	Down	-1.85938	17.7746	2.58951e-09	Down	-1.32903	17.7746	4.12358e-07	Down
6030	Q8IVF2	AHNAK2	Protein AHNAK2	yes	0.21917	19.5431	0.362169	NS	1.03887	19.5431	2.92084e-05	Up	-0.368434	19.5431	0.0762708	NS
6031	Q8IVF5	TIAM2	Rho guanine nucleotide exchange factor TIAM2 (SIF and TIAM1-like exchange factor) (T-lymphoma invasion and metastasis-inducing protein 2) (TIAM-2)	yes	1.53364	16.9606	8.76759e-06	Up	1.99428	16.9606	2.61512e-07	Up	1.62284	16.9606	5.91832e-06	Up
6032	Q8IVF6	ANKRD18A	Ankyrin repeat domain-containing protein 18A	yes	-2.68522	15.2216	0.000223594	Down	-0.253704	15.2216	0.731558	NS	-1.06912	15.2216	0.0876465	NS
6036	Q8IVH8	MAP4K3	Mitogen-activated protein kinase kinase kinase kinase 3 (EC 2.7.11.1) (Germinal center kinase-related protein kinase) (GLK) (MAPK/ERK kinase kinase kinase 3) (MEK kinase kinase 3) (MEKKK 3)	yes	-0.538131	18.2984	0.00927361	NS	-0.423318	18.2984	0.0243114	NS	1.03864	18.2984	2.96491e-05	Up
6038	Q8IVI9	NOSTRIN	Nostrin (BM247 homolog) (Nitric oxide synthase traffic inducer) (Nitric oxide synthase trafficker) (eNOS-trafficking inducer)	yes	2.31562	17.3743	0.403691	NS	0.476665	17.3743	0.884657	NS	0.163358	17.3743	0.979142	NS
6039	Q8IVL1	NAV2	Neuron navigator 2 (EC 3.6.4.12) (Helicase APC down-regulated 1) (Pore membrane and/or filament-interacting-like protein 2) (Retinoic acid inducible in neuroblastoma 1) (Steerin-2) (Unc-53 homolog 2) (unc53H2)	yes	-0.0747919	17.6366	0.782732	NS	-0.1875	17.6366	0.304007	NS	0.0653868	17.6366	0.778924	NS
6048	Q8IW40	CCDC103	Coiled-coil domain-containing protein 103	yes	-0.292216	16.3096	0.898576	NS	-0.561382	16.3096	0.70255	NS	1.37454	16.3096	0.292432	NS
6051	Q8IWA0	WDR75	WD repeat-containing protein 75 (U3 small nucleolar RNA-associated protein 17 homolog)	yes	-1.80898	19.3264	1.11684e-08	Down	-1.83653	19.3264	3.70791e-09	Down	-1.46806	19.3264	1.70235e-07	Down
6052	Q8IWA4	MFN1	Mitofusin-1 (EC 3.6.5.-) (Fzo homolog) (Transmembrane GTPase MFN1)	yes	-0.294924	17.2114	0.538358	NS	0.52989	17.2114	0.148992	NS	1.78201	17.2114	0.000108539	Up
6053	Q8IWB1	ITPRIP	Inositol 1,4,5-trisphosphate receptor-interacting protein (Protein DANGER)	yes	3.43636	15.3846	0.0996967	NS	0.474975	15.3846	0.854955	NS	2.02148	15.3846	0.322661	NS
6056	Q8IWC1	MAP7D3	MAP7 domain-containing protein 3	yes	-1.24969	21.4331	1.92112e-08	Down	-1.01726	21.4331	1.08676e-07	Down	-0.444428	21.4331	0.00119187	NS
6062	Q8IWG1	DNAI3	Dynein axonemal intermediate chain 3 (Testis development protein NYD-SP29) (WD repeat-containing protein 63)	yes	0.393817	18.3371	0.117139	NS	0.00811769	18.3371	0.996441	NS	0.0505572	18.3371	0.884351	NS
6064	Q8IWJ2	GCC2	GRIP and coiled-coil domain-containing protein 2 (185 kDa Golgi coiled-coil protein) (GCC185) (CLL-associated antigen KW-11) (CTCL tumor antigen se1-1) (Ran-binding protein 2-like 4) (RanBP2L4) (Renal carcinoma antigen NY-REN-53)	yes	-0.0464315	16.9839	0.930003	NS	-0.382714	16.9839	0.127726	NS	-0.335141	16.9839	0.209194	NS
6065	Q8IWK6	ADGRA3	Adhesion G protein-coupled receptor A3 (G-protein coupled receptor 125)	yes	3.24944	17.8778	1.18856e-10	Up	3.51701	17.8778	2.48191e-11	Up	2.09091	17.8778	4.76046e-08	Up
6066	Q8IWP9	CCDC28A	Coiled-coil domain-containing protein 28A (CCRL1AP)	yes	-0.931178	18.0109	0.00375105	NS	-0.731776	18.0109	0.0120536	NS	-0.205431	18.0109	0.530879	NS
6071	Q8IWS0	PHF6	PHD finger protein 6 (PHD-like zinc finger protein)	yes	-0.800654	20.2414	0.00197303	NS	-1.05469	20.2414	9.83735e-05	Down	-0.941846	20.2414	0.000471647	NS
6074	Q8IWV8	UBR2	E3 ubiquitin-protein ligase UBR2 (EC 2.3.2.27) (N-recognin-2) (RING-type E3 ubiquitin transferase UBR2) (Ubiquitin-protein ligase E3-alpha-2) (Ubiquitin-protein ligase E3-alpha-II)	yes	-0.585937	16.6769	0.5549	NS	-0.382726	16.6769	0.669173	NS	-1.12127	16.6769	0.157136	NS
6078	Q8IWY9	CDAN1	Codanin-1	yes	-1.46016	15.7736	0.0309085	Down	-0.917999	15.7736	0.139546	NS	-0.643879	15.7736	0.33972	NS
6079	Q8IWZ3	ANKHD1	Ankyrin repeat and KH domain-containing protein 1 (HIV-1 Vpr-binding ankyrin repeat protein) (Multiple ankyrin repeats single KH domain) (hMASK)	yes	-0.026321	22.1482	0.929899	NS	0.00482786	22.1482	0.997321	NS	-0.0452297	22.1482	0.816431	NS
6083	Q8IX03	WWC1	Protein KIBRA (HBeAg-binding protein 3) (Kidney and brain protein) (KIBRA) (WW domain-containing protein 1)	yes	-0.0142108	16.878	1	NS	0.520213	16.878	0.108279	NS	0.373628	16.878	0.286802	NS
6085	Q8IX07	ZFPM1	Zinc finger protein ZFPM1 (Friend of GATA protein 1) (FOG-1) (Friend of GATA 1) (Zinc finger protein 89A) (Zinc finger protein multitype 1)	yes	-0.667492	16.8089	0.0177771	NS	-1.04474	16.8089	0.00035919	Down	-0.23465	16.8089	0.409486	NS
6092	Q8IXB1	DNAJC10	DnaJ homolog subfamily C member 10 (EC 1.8.4.-) (Endoplasmic reticulum DNA J domain-containing protein 5) (ER-resident protein ERdj5) (ERdj5) (Macrothioredoxin) (MTHr)	yes	-0.0282011	16.617	1	NS	-0.722504	16.617	0.512592	NS	0.727316	16.617	0.51831	NS
6093	Q8IXH7	NELFCD	Negative elongation factor C/D (NELF-C/D) (TH1-like protein)	yes	-0.104801	18.5397	0.780963	NS	0.6075	18.5397	0.0138461	NS	0.985739	18.5397	0.000594871	NS
6097	Q8IXJ6	SIRT2	NAD-dependent protein deacetylase sirtuin-2 (EC 2.3.1.286) (NAD-dependent protein defatty-acylase sirtuin-2) (EC 2.3.1.-) (Regulatory protein SIR2 homolog 2) (SIR2-like protein 2)	yes	0.617973	20.3635	0.281958	NS	0.456464	20.3635	0.378115	NS	0.49353	20.3635	0.353418	NS
6098	Q8IXJ9	ASXL1	Polycomb group protein ASXL1 (Additional sex combs-like protein 1)	yes	0.291721	17.1113	0.482016	NS	0.548528	17.1113	0.0903699	NS	0.5395	17.1113	0.113838	NS
6107	Q8IXQ6	PARP9	Protein mono-ADP-ribosyltransferase PARP9 (EC 2.4.2.-) (ADP-ribosyltransferase diphtheria toxin-like 9) (ARTD9) (B aggressive lymphoma protein) (Poly [ADP-ribose] polymerase 9) (PARP-9)	yes	-2.64765	16.8164	6.92172e-05	Down	-3.7001	16.8164	1.01585e-06	Down	-0.327408	16.8164	0.592117	NS
6108	Q8IXS0	FAM217A	Protein FAM217A	yes	-0.751341	18.6577	0.819729	NS	-0.161344	18.6577	0.972544	NS	-2.08302	18.6577	0.349301	NS
6113	Q8IXW5	RPAP2	Putative RNA polymerase II subunit B1 CTD phosphatase RPAP2 (EC 3.1.3.16) (RNA polymerase II-associated protein 2)	yes	-0.560781	19.5779	0.00134455	NS	0.0383478	19.5779	0.854288	NS	0.18941	19.5779	0.24426	NS
6117	Q8IY17	PNPLA6	Patatin-like phospholipase domain-containing protein 6 (EC 3.1.1.5) (Neuropathy target esterase)	yes	0.169668	17.3353	0.929499	NS	-0.0194981	17.3353	1	NS	0.736918	17.3353	0.473761	NS
6118	Q8IY18	SMC5	Structural maintenance of chromosomes protein 5 (SMC protein 5) (SMC-5) (hSMC5)	yes	0.608819	16.6563	0.36152	NS	-0.643239	16.6563	0.255484	NS	0.441846	16.6563	0.477845	NS
6119	Q8IY21	DDX60	Probable ATP-dependent RNA helicase DDX60 (EC 3.6.4.13) (DEAD box protein 60)	yes	-0.462982	16.5512	0.497528	NS	-2.76995	16.5512	3.05949e-05	Down	-1.09242	16.5512	0.0501512	NS
6121	Q8IY26	PLPP6	Polyisoprenoid diphosphate/phosphate phosphohydrolase PLPP6 (EC 3.1.3.-) (EC 3.6.1.-) (EC 3.6.1.68) (Lipid phosphatase-related protein-B) (LPRP-B) (PA-PSP) (Phosphatidic acid phosphatase type 2 domain-containing protein 2) (PPAP2 domain-containing protein 2) (Phospholipid phosphatase 6) (Presqualene diphosphate phosphatase) (Type 1 polyisoprenoid diphosphate phosphatase)	yes	0.927891	17.7423	0.400253	NS	0.16296	17.7423	0.904588	NS	0.619328	17.7423	0.546626	NS
6123	Q8IY33	MICALL2	MICAL-like protein 2 (Junctional Rab13-binding protein) (Molecule interacting with CasL-like 2) (MICAL-L2)	yes	0.264634	16.8503	0.814638	NS	0.890333	16.8503	0.20954	NS	0.371279	16.8503	0.657605	NS
6128	Q8IY63	AMOTL1	Angiomotin-like protein 1	yes	0.103484	20.0543	0.641405	NS	-0.245821	20.0543	0.121321	NS	-0.253672	20.0543	0.127416	NS
6133	Q8IYB1	MB21D2	Nucleotidyltransferase MB21D2 (EC 2.7.7.-) (Mab-21 domain-containing protein 2) (hMB21D2)	yes	-1.17737	21.1147	0.000407385	Down	-0.901299	21.1147	0.00238546	NS	-0.0686799	21.1147	0.868932	NS
6138	Q8IYB8	SUPV3L1	ATP-dependent RNA helicase SUPV3L1, mitochondrial (EC 3.6.4.13) (Suppressor of var1 3-like protein 1) (SUV3-like protein 1)	yes	-0.321172	17.5605	0.867121	NS	-0.571678	17.5605	0.660469	NS	-0.382862	17.5605	0.793982	NS
6142	Q8IYD9	LAS2	Lung adenoma susceptibility protein 2	yes	-1.72687	16.0751	0.0838648	NS	-1.93912	16.0751	0.0320491	Down	1.30008	16.0751	0.173262	NS
6145	Q8IYI8	ZNF440	Zinc finger protein 440	yes	-2.04366	15.1287	0.0220382	Down	-1.97271	15.1287	0.0167144	Down	2.16296	15.1287	0.0136698	Up
6146	Q8IYL2	TRMT44	Probable tRNA (uracil-O(2)-)-methyltransferase (EC 2.1.1.211) (Methyltransferase-like protein 19)	yes	0.607363	16.9184	0.669502	NS	0.131983	16.9184	0.939033	NS	1.58941	16.9184	0.132061	NS
6157	Q8IYS4	DNAAF8	Dynein axonemal assembly factor 8 (Dynein axonemal-associated protein 1)	yes	0.27779	16.2303	0.883009	NS	1.56935	16.2303	0.131571	NS	0.650109	16.2303	0.592322	NS
6158	Q8IYT2	CMTR2	Cap-specific mRNA (nucleoside-2'-O-)-methyltransferase 2 (EC 2.1.1.296) (Cap methyltransferase 2) (Cap2 2'O-ribose methyltransferase 2) (HMTr2) (MTr2) (FtsJ methyltransferase domain-containing protein 1) (Protein adrift homolog)	yes	-0.977875	15.942	0.270567	NS	-1.2154	15.942	0.106331	NS	0.808502	15.942	0.323485	NS
6159	Q8IYT4	KATNAL2	Katanin p60 ATPase-containing subunit A-like 2 (Katanin p60 subunit A-like 2) (EC 5.6.1.1) (p60 katanin-like 2)	yes	-1.13359	17.6179	0.484755	NS	-1.4373	17.6179	0.27319	NS	0.590332	17.6179	0.706211	NS
6160	Q8IYT8	ULK2	Serine/threonine-protein kinase ULK2 (EC 2.7.11.1) (Unc-51-like kinase 2)	yes	3.94225	16.0223	1.28684e-06	Up	-0.0177518	16.0223	0.997791	NS	4.39808	16.0223	5.20581e-07	Up
6161	Q8IYU2	HACE1	E3 ubiquitin-protein ligase HACE1 (EC 2.3.2.26) (HECT domain and ankyrin repeat-containing E3 ubiquitin-protein ligase 1) (HECT-type E3 ubiquitin transferase HACE1)	yes	-0.551073	16.7641	0.858741	NS	-0.660142	16.7641	0.772621	NS	0.37192	16.7641	0.896445	NS
6162	Q8IYU8	MICU2	Calcium uptake protein 2, mitochondrial (EF-hand domain-containing family member A1)	yes	-0.0849896	17.6279	0.929016	NS	0.0399503	17.6279	0.966022	NS	0.232159	17.6279	0.671116	NS
6164	Q8IYX8	CEP57L1	Centrosomal protein CEP57L1 (Centrosomal protein 57kDa-like protein 1) (Centrosomal protein of 57 kDa-related protein) (Cep57R) (Cep57-related protein)	yes	-1.11601	18.7361	0.000437501	Down	-0.416582	18.7361	0.117408	NS	-1.26365	18.7361	0.000138005	Down
6171	Q8IZ52	CHPF	Chondroitin sulfate synthase 2 (EC 2.4.1.175) (EC 2.4.1.226) (Chondroitin glucuronyltransferase 2) (Chondroitin-polymerizing factor) (ChPF) (Glucuronosyl-N-acetylgalactosaminyl-proteoglycan 4-beta-N-acetylgalactosaminyltransferase II) (N-acetylgalactosaminyl-proteoglycan 3-beta-glucuronosyltransferase II) (N-acetylgalactosaminyltransferase 2)	yes	0.0482925	16.8118	1	NS	-0.759557	16.8118	0.627632	NS	0.981082	16.8118	0.526786	NS
6172	Q8IZ69	TRMT2A	tRNA (uracil-5-)-methyltransferase homolog A (EC 2.1.1.35) (mRNA (uracil-5-)-methyltransferase TRMT2A) (EC 2.1.1.-)	yes	1.01871	19.3235	0.00252526	Up	0.666933	19.3235	0.0253378	NS	1.24087	19.3235	0.000457309	Up
6175	Q8IZ83	ALDH16A1	Aldehyde dehydrogenase family 16 member A1	yes	0.135102	19.1233	0.756507	NS	0.18028	19.1233	0.587365	NS	0.496714	19.1233	0.1025	NS
6181	Q8IZD9	DOCK3	Dedicator of cytokinesis protein 3 (Modifier of cell adhesion) (Presenilin-binding protein) (PBP)	yes	-0.16425	17.8906	0.768478	NS	-0.866603	17.8906	0.0186296	NS	-0.135375	17.8906	0.779807	NS
6184	Q8IZH2	XRN1	5'-3' exoribonuclease 1 (EC 3.1.13.-) (Strand-exchange protein 1 homolog)	yes	-0.409831	22.8945	0.000983843	NS	0.182863	22.8945	0.0858756	NS	0.166604	22.8945	0.137393	NS
6192	Q8IZQ1	WDFY3	WD repeat and FYVE domain-containing protein 3 (Autophagy-linked FYVE protein) (Alfy)	yes	-0.177944	16.0889	0.843199	NS	0.104676	16.0889	0.897429	NS	0.210393	16.0889	0.764182	NS
6193	Q8IZT6	ASPM	Abnormal spindle-like microcephaly-associated protein (Abnormal spindle protein homolog) (Asp homolog)	yes	-0.562345	17.0746	0.0211122	NS	-0.951611	17.0746	0.00022724	NS	-0.381741	17.0746	0.10241	NS
6194	Q8IZU2	WDR17	WD repeat-containing protein 17	yes	-0.389661	19.2882	0.712199	NS	-1.81809	19.2882	0.0140766	Down	0.129093	19.2882	0.914319	NS
6196	Q8N0S6	CENPL	Centromere protein L (CENP-L) (Interphase centromere complex protein 33)	yes	0.35901	17.0334	0.623415	NS	0.744	17.0334	0.163627	NS	1.65006	17.0334	0.00489824	Up
6199	Q8N0W5	IQCK	IQ domain-containing protein K	yes	1.2266	16.7796	0.357665	NS	3.64679	16.7796	0.00197295	Up	2.81762	16.7796	0.0166777	Up
6201	Q8N0Z3	SPICE1	Spindle and centriole-associated protein 1 (Coiled-coil domain-containing protein 52) (Spindle and centriole-associated protein)	yes	0.0899728	19.9841	0.607725	NS	0.0345825	19.9841	0.843952	NS	0.132785	19.9841	0.345393	NS
6202	Q8N0Z6	TTC5	Tetratricopeptide repeat protein 5 (TPR repeat protein 5) (Stress-responsive activator of p300) (Protein Strap)	yes	-0.0702055	17.7095	0.936244	NS	-0.553555	17.7095	0.175405	NS	0.241392	17.7095	0.610585	NS
6206	Q8N122	RPTOR	Regulatory-associated protein of mTOR (Raptor) (p150 target of rapamycin (TOR)-scaffold protein)	yes	-0.000998769	19.7612	1	NS	-0.672071	19.7612	5.75468e-06	NS	0.0429919	19.7612	0.765207	NS
6208	Q8N137	CNTROB	Centrobin (Centrosomal BRCA2-interacting protein) (LYST-interacting protein 8)	yes	-0.40717	16.9853	0.343887	NS	-0.344504	16.9853	0.363639	NS	-0.415332	16.9853	0.281218	NS
6213	Q8N157	AHI1	Jouberin (Abelson helper integration site 1 protein homolog) (AHI-1)	yes	-0.316984	18.9586	0.100231	NS	0.0685169	18.9586	0.753371	NS	-0.174159	18.9586	0.361257	NS
6221	Q8N1B4	VPS52	Vacuolar protein sorting-associated protein 52 homolog (SAC2 suppressor of actin mutations 2-like protein)	yes	-0.243728	18.4719	0.031892	NS	-0.191334	18.4719	0.0639827	NS	-0.230009	18.4719	0.0359127	NS
6222	Q8N1F7	NUP93	Nuclear pore complex protein Nup93 (93 kDa nucleoporin) (Nucleoporin Nup93)	yes	-0.100257	19.3028	0.709394	NS	-0.669192	19.3028	0.00103856	NS	0.163749	19.3028	0.430463	NS
6228	Q8N1G4	LRRC47	Leucine-rich repeat-containing protein 47	yes	-0.0666059	18.3551	0.827934	NS	0.326988	18.3551	0.079594	NS	-0.163826	18.3551	0.433475	NS
6229	Q8N1I0	DOCK4	Dedicator of cytokinesis protein 4	yes	0.21661	19.3648	0.283383	NS	-0.442797	19.3648	0.0111564	NS	0.204413	19.3648	0.26666	NS
6230	Q8N1N4	KRT78	Keratin, type II cytoskeletal 78 (Cytokeratin-78) (CK-78) (Keratin-5b) (Keratin-78) (K78) (Type-II keratin Kb40)	yes	-1.29377	18.1339	0.532127	NS	-0.740179	18.1339	0.698868	NS	-1.34614	18.1339	0.447622	NS
6232	Q8N1W1	ARHGEF28	Rho guanine nucleotide exchange factor 28 (190 kDa guanine nucleotide exchange factor) (p190-RhoGEF) (p190RhoGEF) (Rho guanine nucleotide exchange factor)	yes	-0.144074	17.6011	0.630617	NS	-0.323735	17.6011	0.134977	NS	-0.589833	17.6011	0.0114434	NS
6236	Q8N264	ARHGAP24	Rho GTPase-activating protein 24 (Filamin-A-associated RhoGAP) (FilGAP) (RAC1- and CDC42-specific GTPase-activating protein of 72 kDa) (RC-GAP72) (Rho-type GTPase-activating protein 24) (RhoGAP of 73 kDa) (Sarcoma antigen NY-SAR-88) (p73RhoGAP)	yes	-0.236799	16.1088	0.863143	NS	-1.71115	16.1088	0.0313181	Down	0.307806	16.1088	0.766856	NS
6238	Q8N2G6	ZCCHC24	Zinc finger CCHC domain-containing protein 24	yes	1.01942	17.0961	0.295436	NS	3.24966	17.0961	0.000448458	Up	0.394582	17.0961	0.694212	NS
6242	Q8N2S1	LTBP4	Latent-transforming growth factor beta-binding protein 4 (LTBP-4)	yes	-1.43259	16.288	0.388479	NS	-1.91755	16.288	0.158156	NS	-0.242133	16.288	0.912748	NS
6245	Q8N2Y8	RUSC2	AP-4 complex accessory subunit RUSC2 (Interacting protein of Rab1) (Iporin) (RUN and SH3 domain-containing protein 2)	yes	-0.353634	20.5646	0.0788037	NS	0.0245948	20.5646	0.937921	NS	0.0337609	20.5646	0.909747	NS
6248	Q8N335	GPD1L	Glycerol-3-phosphate dehydrogenase 1-like protein (GPD1-L) (EC 1.1.1.8)	yes	0.476703	17.9807	0.677843	NS	-0.124947	17.9807	0.923463	NS	0.541792	17.9807	0.562112	NS
6251	Q8N357	SLC35F6	Solute carrier family 35 member F6 (ANT2-binding protein) (ANT2BP) (Transport and Golgi organization 9 homolog)	yes	-0.174469	16.1456	0.963199	NS	-0.542467	16.1456	0.779076	NS	0.978791	16.1456	0.576547	NS
6254	Q8N398	VWA5B2	von Willebrand factor A domain-containing protein 5B2	yes	-1.56988	15.7532	0.20538	NS	-0.788341	15.7532	0.514534	NS	0.7156	15.7532	0.566096	NS
6255	Q8N3A8	PARP8	Protein mono-ADP-ribosyltransferase PARP8 (EC 2.4.2.-) (ADP-ribosyltransferase diphtheria toxin-like 16) (ARTD16) (Poly [ADP-ribose] polymerase 8) (PARP-8)	yes	0.211247	16.3375	0.951963	NS	-0.998293	16.3375	0.553926	NS	-0.650974	16.3375	0.727223	NS
6256	Q8N3C0	ASCC3	Activating signal cointegrator 1 complex subunit 3 (EC 3.6.4.12) (ASC-1 complex subunit p200) (ASC1p200) (Helicase, ATP binding 1) (Trip4 complex subunit p200)	yes	-0.490739	23.677	0.000833598	NS	-0.991042	23.677	2.92381e-07	NS	-0.969095	23.677	8.8678e-07	NS
6258	Q8N3D4	EHBP1L1	EH domain-binding protein 1-like protein 1	yes	-1.08115	14.1046	0.252791	NS	1.94678	14.1046	0.0169082	Up	-0.474119	14.1046	0.617774	NS
6261	Q8N3I7	BBS5	Bardet-Biedl syndrome 5 protein	yes	-0.164723	17.2087	0.929899	NS	0.447543	17.2087	0.671976	NS	0.169292	17.2087	0.905649	NS
6262	Q8N3J3	HROB	Homologous recombination OB-fold protein	yes	-0.394291	18.5436	0.00101746	NS	0.682893	18.5436	2.25403e-06	NS	0.370734	18.5436	0.0016034	NS
6270	Q8N3V7	SYNPO	Synaptopodin	yes	-2.62954	15.6367	0.0130341	Down	-1.53119	15.6367	0.111521	NS	-0.496341	15.6367	0.669834	NS
6274	Q8N441	FGFRL1	Fibroblast growth factor receptor-like 1 (FGF receptor-like protein 1) (FGF homologous factor receptor) (FGFR-like protein) (Fibroblast growth factor receptor 5) (FGFR-5)	yes	4.08115	15.8875	0.000262728	Up	5.89633	15.8875	3.19395e-06	Up	1.4874	15.8875	0.123554	NS
6276	Q8N443	RIBC1	RIB43A-like with coiled-coils protein 1	yes	-0.212577	18.0211	0.665402	NS	0.651903	18.0211	0.0594243	NS	0.131425	18.0211	0.775766	NS
6277	Q8N461	FBXL16	F-box/LRR-repeat protein 16 (F-box and leucine-rich repeat protein 16)	yes	0.760443	17.8943	0.0149409	NS	1.85887	17.8943	2.61227e-06	Up	0.715081	17.8943	0.0188381	NS
6280	Q8N4B1	PHETA1	Sesquipedalian-1 (Ses1) (27 kDa inositol polyphosphate phosphatase-interacting protein A) (IPIP27A) (PH domain-containing endocytic trafficking adaptor 1)	yes	-1.35228	19.6251	0.310677	NS	-0.661868	19.6251	0.606806	NS	-0.65779	19.6251	0.61783	NS
6281	Q8N4C6	NIN	Ninein (hNinein) (Glycogen synthase kinase 3 beta-interacting protein) (GSK3B-interacting protein)	yes	-0.950296	16.2991	0.00121376	NS	-1.98577	16.2991	3.18624e-07	Down	-1.29222	16.2991	7.32625e-05	Down
6283	Q8N4C8	MINK1	Misshapen-like kinase 1 (EC 2.7.11.1) (GCK family kinase MiNK) (MAPK/ERK kinase kinase kinase 6) (MEK kinase kinase 6) (MEKKK 6) (Misshapen/NIK-related kinase) (Mitogen-activated protein kinase kinase kinase kinase 6)	yes	-0.49328	21.4098	0.000150738	NS	-0.595822	21.4098	1.27585e-05	NS	-0.443124	21.4098	0.000426206	NS
6286	Q8N4Q0	PTGR3	Prostaglandin reductase 3 (PRG-3) (EC 1.3.1.48) (Zinc-binding alcohol dehydrogenase domain-containing protein 2)	yes	0.656027	17.8186	0.487146	NS	0.0214099	17.8186	1	NS	0.615585	17.8186	0.459911	NS
6291	Q8N4U5	TCP11L2	T-complex protein 11-like protein 2	yes	-2.20757	16.5206	0.357665	NS	2.24573	16.5206	0.27207	NS	1.73113	16.5206	0.433748	NS
6295	Q8N4X5	AFAP1L2	Actin filament-associated protein 1-like 2 (AFAP1-like protein 2)	yes	0.384762	15.8201	0.649594	NS	3.17251	15.8201	2.78738e-05	Up	3.65809	15.8201	1.2161e-05	Up
6303	Q8N584	TTC39C	Tetratricopeptide repeat protein 39C (TPR repeat protein 39C)	yes	-0.276153	17.486	0.812239	NS	-1.34066	17.486	0.0615741	NS	0.31359	17.486	0.728156	NS
6310	Q8N5C8	TAB3	TGF-beta-activated kinase 1 and MAP3K7-binding protein 3 (Mitogen-activated protein kinase kinase kinase 7-interacting protein 3) (NF-kappa-B-activating protein 1) (TAK1-binding protein 3) (TAB-3) (TGF-beta-activated kinase 1-binding protein 3)	yes	0.257932	19.3882	0.346354	NS	1.38187	19.3882	5.904e-06	Up	0.527387	19.3882	0.0288329	NS
6327	Q8N5V2	NGEF	Ephexin-1 (Eph-interacting exchange protein) (Neuronal guanine nucleotide exchange factor)	yes	0.608712	18.4683	0.040899	NS	1.44302	18.4683	2.6417e-05	Up	0.977815	18.4683	0.00160249	NS
6335	Q8N6I1	EID2	EP300-interacting inhibitor of differentiation 2 (EID-2) (CREBBP/EP300 inhibitor 2) (EID-1-like inhibitor of differentiation 2)	yes	-0.928491	17.7459	0.336266	NS	0.0946999	17.7459	0.946764	NS	0.486802	17.7459	0.604325	NS
6339	Q8N6R0	METTL13	eEF1A lysine and N-terminal methyltransferase (eEF1A-KNMT) (Methyltransferase-like protein 13) [Includes: eEF1A lysine methyltransferase (EC 2.1.1.-); eEF1A N-terminal methyltransferase (EC 2.1.1.-)]	yes	0.0577339	19.3963	0.726075	NS	0.343152	19.3963	0.00371222	NS	0.311601	19.3963	0.0104777	NS
6344	Q8N6V9	TEX9	Testis-expressed protein 9	yes	-0.27854	19.6036	0.0148649	NS	-0.263655	19.6036	0.0128465	NS	0.00595854	19.6036	0.987037	NS
6346	Q8N766	EMC1	ER membrane protein complex subunit 1	yes	0.311109	17.5259	0.819605	NS	-0.17223	17.5259	0.890817	NS	0.30578	17.5259	0.783972	NS
6354	Q8N865	SPMIP4	Sperm-associated microtubule inner protein 4	yes	-1.09611	16.2908	0.414712	NS	2.43308	16.2908	0.0253858	Up	0.734876	16.2908	0.557751	NS
6357	Q8N8A2	ANKRD44	Serine/threonine-protein phosphatase 6 regulatory ankyrin repeat subunit B (PP6-ARS-B) (Serine/threonine-protein phosphatase 6 regulatory subunit ARS-B) (Ankyrin repeat domain-containing protein 44)	yes	-0.408073	16.1214	0.829113	NS	-0.456472	16.1214	0.752397	NS	0.985185	16.1214	0.446255	NS
6360	Q8N8E3	CEP112	Centrosomal protein of 112 kDa (Cep112) (Coiled-coil domain-containing protein 46)	yes	-0.854821	16.8949	0.002558	NS	-0.572444	16.8949	0.0225963	NS	-0.436792	16.8949	0.0955787	NS
6364	Q8N8R5	C2orf69	Mitochondrial protein C2orf69	yes	-0.303783	17.1541	0.66244	NS	-0.478969	17.1541	0.360519	NS	-1.13574	17.1541	0.0299267	Down
6368	Q8N960	CEP120	Centrosomal protein of 120 kDa (Cep120) (Coiled-coil domain-containing protein 100)	yes	-0.280159	18.4779	0.0988261	NS	-0.254234	18.4779	0.0956479	NS	-0.15259	18.4779	0.364317	NS
6369	Q8N961	ABTB2	Ankyrin repeat and BTB/POZ domain-containing protein 2	yes	1.07845	19.0772	2.03414e-07	Up	0.767221	19.0772	6.53704e-06	NS	0.787295	19.0772	1.01964e-05	NS
6370	Q8N972	ZNF709	Zinc finger protein 709	yes	-0.957266	15.896	0.275685	NS	-2.16542	15.896	0.00518537	Down	0.901019	15.896	0.260164	NS
6372	Q8N983	MRPL43	Large ribosomal subunit protein mL43 (39S ribosomal protein L43, mitochondrial) (L43mt) (MRP-L43) (Mitochondrial ribosomal protein bMRP36a)	yes	-1.39747	15.4676	0.367286	NS	0.306057	15.4676	0.86433	NS	1.68216	15.4676	0.215314	NS
6384	Q8N9N8	EIF1AD	Probable RNA-binding protein EIF1AD (Eukaryotic translation initiation factor 1A domain-containing protein) (Haponin)	yes	-0.477121	17.828	0.46072	NS	-0.0536382	17.828	0.95495	NS	0.167751	17.828	0.80926	NS
6391	Q8NA03	FSIP1	Fibrous sheath-interacting protein 1	yes	-0.0810924	17.0547	0.781287	NS	0.336462	17.0547	0.0726196	NS	0.162897	17.0547	0.439493	NS
6395	Q8NA72	POC5	Centrosomal protein POC5 (Protein of centriole 5) (hPOC5)	yes	-0.474825	19.2685	0.0232489	NS	-0.0969541	19.2685	0.66985	NS	-0.0500789	19.2685	0.856023	NS
6401	Q8NB16	MLKL	Mixed lineage kinase domain-like protein (hMLKL)	yes	0.115409	16.4612	0.957086	NS	-2.90469	16.4612	0.00210943	Down	0.00861099	16.4612	1	NS
6402	Q8NB25	FAM184A	Protein FAM184A	yes	-0.942471	16.655	0.013845	NS	-1.20151	16.655	0.00143396	Down	-1.10289	16.655	0.00438138	Down
6403	Q8NB37	GATD1	Glutamine amidotransferase-like class 1 domain-containing protein 1 (Ferry endosomal RAB5 effector complex subunit 5) (Fy-5) (Parkinson disease 7 domain-containing protein 1)	yes	-0.501141	19.2431	0.104608	NS	-1.04603	19.2431	0.000711928	Down	-0.534545	19.2431	0.0668089	NS
6414	Q8NBA8	DTWD2	tRNA-uridine aminocarboxypropyltransferase 2 (EC 2.5.1.25) (DTW domain-containing protein 2)	yes	0.50334	19.0171	0.0124217	NS	0.36017	19.0171	0.0480984	NS	0.929996	19.0171	7.44752e-05	NS
6415	Q8NBE8	KLHL23	Kelch-like protein 23	yes	-0.215963	16.5326	0.880249	NS	-0.439354	16.5326	0.635766	NS	0.892394	16.5326	0.300206	NS
6419	Q8NBI6	XXYLT1	Xyloside xylosyltransferase 1 (EC 2.4.2.62) (UDP-xylose:alpha-xyloside alpha-1,3-xylosyltransferase)	yes	-0.921089	14.8607	0.360401	NS	-0.764572	14.8607	0.388764	NS	0.445703	14.8607	0.655356	NS
6423	Q8NBM4	UBAC2	Ubiquitin-associated domain-containing protein 2 (UBA domain-containing protein 2) (Phosphoglycerate dehydrogenase-like protein 1)	yes	1.2958	18.1342	0.090741	NS	1.26598	18.1342	0.0657736	NS	1.6441	18.1342	0.0256377	Up
6425	Q8NBN7	RDH13	Retinol dehydrogenase 13 (EC 1.1.1.300) (Short chain dehydrogenase/reductase family 7C member 3)	yes	1.03773	16.2541	0.161516	NS	0.326576	16.2541	0.677221	NS	1.94256	16.2541	0.00686211	Up
6427	Q8NBQ5	HSD17B11	Estradiol 17-beta-dehydrogenase 11 (EC 1.1.1.62) (17-beta-hydroxysteroid dehydrogenase 11) (17-beta-HSD 11) (17bHSD11) (17betaHSD11) (17-beta-hydroxysteroid dehydrogenase XI) (17-beta-HSD XI) (17betaHSDXI) (Cutaneous T-cell lymphoma-associated antigen HD-CL-03) (CTCL-associated antigen HD-CL-03) (Dehydrogenase/reductase SDR family member 8) (Retinal short-chain dehydrogenase/reductase 2) (retSDR2…	yes	1.23708	17.3378	0.243124	NS	0.19575	17.3378	0.88273	NS	0.831783	17.3378	0.406473	NS
6429	Q8NBS9	TXNDC5	Thioredoxin domain-containing protein 5 (EC 1.8.4.-) (EC 5.3.4.1) (Endoplasmic reticulum resident protein 46) (ER protein 46) (ERp46) (Thioredoxin-like protein p46)	yes	-0.150316	18.8365	0.642618	NS	-0.852204	18.8365	0.000840747	NS	-1.48161	18.8365	6.83684e-06	Down
6430	Q8NBT0	POC1A	POC1 centriolar protein homolog A (Pix2) (Proteome of centriole protein 1A) (WD repeat-containing protein 51A)	yes	-1.79959	17.6603	0.207798	NS	-0.488451	17.6603	0.75332	NS	-0.191176	17.6603	0.928383	NS
6433	Q8NBX0	SCCPDH	Saccharopine dehydrogenase-like oxidoreductase (EC 1.-.-.-)	yes	0.738913	18.0379	0.687804	NS	-0.0892422	18.0379	0.980245	NS	1.20961	18.0379	0.396198	NS
6438	Q8NC60	NOA1	Nitric oxide-associated protein 1	yes	0.413054	16.919	0.743195	NS	0.351994	16.919	0.739349	NS	0.934546	16.919	0.310886	NS
6441	Q8NCA5	FAM98A	Protein FAM98A	yes	-0.952789	18.0962	0.0574408	NS	-0.206882	18.0962	0.711687	NS	-0.369902	18.0962	0.473949	NS
6447	Q8NCJ5	SPRYD3	SPRY domain-containing protein 3	yes	-1.63282	17.0369	0.0032772	Down	-1.32954	17.0369	0.00871519	Down	-0.552165	17.0369	0.300433	NS
6449	Q8NCM8	DYNC2H1	Cytoplasmic dynein 2 heavy chain 1 (Cytoplasmic dynein 2 heavy chain) (Dynein cytoplasmic heavy chain 2) (Dynein heavy chain 11) (hDHC11) (Dynein heavy chain isotype 1B)	yes	0.0480131	17.3554	0.946463	NS	-0.609639	17.3554	0.0482747	NS	0.0706416	17.3554	0.881964	NS
6460	Q8ND30	PPFIBP2	Liprin-beta-2 (Protein tyrosine phosphatase receptor type f polypeptide-interacting protein-binding protein 2) (PTPRF-interacting protein-binding protein 2)	yes	0.802731	15.3808	0.643703	NS	0.889323	15.3808	0.522593	NS	2.38047	15.3808	0.0665089	NS
6465	Q8ND83	SLAIN1	SLAIN motif-containing protein 1	yes	0.11875	21.6683	0.40383	NS	-0.100364	21.6683	0.420723	NS	0.445056	21.6683	0.000870579	NS
6466	Q8NDA8	MROH1	Maestro heat-like repeat-containing protein family member 1 (HEAT repeat-containing protein 7A)	yes	-1.24743	17.3878	0.396636	NS	-1.16076	17.3878	0.358429	NS	-0.631077	17.3878	0.660006	NS
6471	Q8NDH6	ICA1L	Islet cell autoantigen 1-like protein (Amyotrophic lateral sclerosis 2 chromosomal region candidate gene 14 protein) (Amyotrophic lateral sclerosis 2 chromosomal region candidate gene 15 protein)	yes	0.0393792	17.0336	0.976994	NS	0.285262	17.0336	0.570407	NS	0.547227	17.0336	0.248481	NS
6473	Q8NDL9	AGBL5	Cytosolic carboxypeptidase-like protein 5 (EC 3.4.17.-) (EC 3.4.17.24) (ATP/GTP-binding protein-like 5) (Protein deglutamylase CCP5)	yes	-2.49016	17.0927	2.88846e-05	Down	-0.936195	17.0927	0.03808	NS	-1.34168	17.0927	0.00669043	Down
6477	Q8NDV1	ST6GALNAC3	Alpha-N-acetylgalactosaminide alpha-2,6-sialyltransferase 3 (EC 2.4.3.7) (GalNAc alpha-2,6-sialyltransferase III) (ST6GalNAc III) (ST6GalNAcIII) (STY) (Sialyltransferase 7C) (SIAT7-C)	yes	-0.478279	14.9374	0.771848	NS	-1.67094	14.9374	0.120126	NS	0.338307	14.9374	0.818266	NS
6478	Q8NDV7	TNRC6A	Trinucleotide repeat-containing gene 6A protein (CAG repeat protein 26) (EMSY interactor protein) (GW182 autoantigen) (Protein GW1) (Glycine-tryptophan protein of 182 kDa)	yes	-0.376903	23.2099	0.0192615	NS	-0.27562	23.2099	0.0596687	NS	-0.269534	23.2099	0.080789	NS
6487	Q8NE35	CPEB3	Cytoplasmic polyadenylation element-binding protein 3 (CPE-BP3) (CPE-binding protein 3) (hCPEB-3)	yes	0.172061	16.8363	0.943219	NS	-0.124829	16.8363	0.947535	NS	-0.769134	16.8363	0.53032	NS
6489	Q8NE86	MCU	Calcium uniporter protein, mitochondrial (HsMCU) (Coiled-coil domain-containing protein 109A)	yes	1.05176	18.0934	0.60607	NS	-0.0207343	18.0934	1	NS	1.68761	18.0934	0.298196	NS
6490	Q8NEB9	PIK3C3	Phosphatidylinositol 3-kinase catalytic subunit type 3 (PI3-kinase type 3) (PI3K type 3) (PtdIns-3-kinase type 3) (EC 2.7.1.137) (Phosphatidylinositol 3-kinase p100 subunit) (Phosphoinositide-3-kinase class 3) (hVps34)	yes	-0.158447	20.5175	0.258226	NS	-1.27412	20.5175	6.11261e-09	Down	-0.3603	20.5175	0.00596448	NS
6492	Q8NEF3	CCDC112	Coiled-coil domain-containing protein 112 (Mutated in bladder cancer protein 1)	yes	-1.54129	16.8477	0.00437138	Down	-0.0519381	16.8477	0.953005	NS	0.0992771	16.8477	0.896978	NS
6494	Q8NEH6	MNS1	Meiosis-specific nuclear structural protein 1	yes	0.12441	16.8105	0.763687	NS	0.0566529	16.8105	0.888842	NS	1.25261	16.8105	0.000191481	Up
6496	Q8NEK5	ZNF548	Zinc finger protein 548	yes	0.320823	15.4489	0.935338	NS	-0.684539	15.4489	0.767106	NS	2.22877	15.4489	0.256524	NS
6504	Q8NET8	TRPV3	Transient receptor potential cation channel subfamily V member 3 (TrpV3) (Vanilloid receptor-like 3) (VRL-3)	yes	-0.479871	21.7088	0.147051	NS	-1.16585	21.7088	0.000445284	Down	-1.05252	21.7088	0.00164561	Down
6506	Q8NEV4	MYO3A	Myosin-IIIa (EC 2.7.11.1)	yes	-0.194162	16.7786	0.811125	NS	-3.14729	16.7786	4.4224e-06	Down	1.09201	16.7786	0.040123	Up
6507	Q8NEV8	EXPH5	Exophilin-5 (Synaptotagmin-like protein homolog lacking C2 domains b) (SlaC2-b) (Slp homolog lacking C2 domains b)	yes	-0.233298	18.1891	0.611512	NS	0.823837	18.1891	0.0156842	NS	0.477199	18.1891	0.180234	NS
6509	Q8NEY1	NAV1	Neuron navigator 1 (Pore membrane and/or filament-interacting-like protein 3) (Steerin-1) (Unc-53 homolog 1) (unc53H1)	yes	0.0431735	19.8722	0.808867	NS	0.297224	19.8722	0.00922717	NS	-0.331836	19.8722	0.00648423	NS
6512	Q8NEZ3	WDR19	WD repeat-containing protein 19 (Intraflagellar transport 144 homolog)	yes	0.3363	17.2444	0.399009	NS	-0.0158549	17.2444	0.990448	NS	0.0774106	17.2444	0.8729	NS
6515	Q8NF37	LPCAT1	Lysophosphatidylcholine acyltransferase 1 (LPC acyltransferase 1) (LPCAT-1) (LysoPC acyltransferase 1) (EC 2.3.1.23) (1-acylglycerol-3-phosphate O-acyltransferase) (EC 2.3.1.51) (1-acylglycerophosphocholine O-acyltransferase) (1-alkenylglycerophosphocholine O-acyltransferase) (EC 2.3.1.25) (1-alkylglycerophosphocholine O-acetyltransferase) (EC 2.3.1.67) (Acetyl-CoA:lyso-platelet-activating factor…	yes	0.262388	18.918	0.645978	NS	-0.0253766	18.918	0.983764	NS	-0.00947803	18.918	1	NS
6516	Q8NF50	DOCK8	Dedicator of cytokinesis protein 8	yes	-0.260633	17.379	0.697776	NS	-1.40979	17.379	0.00422475	Down	-1.01405	17.379	0.0404159	Down
6521	Q8NF91	SYNE1	Nesprin-1 (Enaptin) (KASH domain-containing protein 1) (KASH1) (Myocyte nuclear envelope protein 1) (Myne-1) (Nuclear envelope spectrin repeat protein 1) (Synaptic nuclear envelope protein 1) (Syne-1)	yes	-0.289105	15.689	0.751797	NS	-0.624787	15.689	0.328937	NS	0.282661	15.689	0.706615	NS
6528	Q8NFG4	FLCN	Folliculin (BHD skin lesion fibrofolliculoma protein) (Birt-Hogg-Dube syndrome protein)	yes	-0.394295	15.889	0.711066	NS	-0.59023	15.889	0.465355	NS	-0.208783	15.889	0.839769	NS
6535	Q8NFP9	NBEA	Neurobeachin (Lysosomal-trafficking regulator 2) (Protein BCL8B)	yes	0.94679	17.6076	7.73906e-05	NS	-0.663676	17.6076	0.00123788	NS	0.224337	17.6076	0.270819	NS
6536	Q8NFQ5	BPIFB6	BPI fold-containing family B member 6 (Bactericidal/permeability-increasing protein-like 3)	yes	-4.99613	14.994	0.0146041	Down	-3.93842	14.994	0.0345654	Down	-2.21666	14.994	0.269739	NS
6538	Q8NFT2	STEAP2	Metalloreductase STEAP2 (EC 1.16.1.-) (Prostate cancer-associated protein 1) (Protein up-regulated in metastatic prostate cancer) (PUMPCn) (Six-transmembrane epithelial antigen of prostate 2) (SixTransMembrane protein of prostate 1)	yes	1.74901	15.519	0.320666	NS	-0.797624	15.519	0.644543	NS	0.498521	15.519	0.800653	NS
6544	Q8NFW9	MYRIP	Rab effector MyRIP (Exophilin-8) (Myosin-VIIa- and Rab-interacting protein) (Synaptotagmin-like protein lacking C2 domains C) (SlaC2-c) (Slp homolog lacking C2 domains c)	yes	2.91573	14.2833	0.0406107	Up	-0.885776	14.2833	0.546564	NS	-0.103989	14.2833	0.974855	NS
6550	Q8NFZ4	NLGN2	Neuroligin-2	yes	-0.804674	14.7788	0.564735	NS	-2.12042	14.7788	0.0424769	Down	0.167771	14.7788	0.924939	NS
6551	Q8NFZ5	TNIP2	TNFAIP3-interacting protein 2 (A20-binding inhibitor of NF-kappa-B activation 2) (ABIN-2) (Fetal liver LKB1-interacting protein)	yes	-1.02774	15.8959	0.184403	NS	4.51638	15.8959	2.17802e-06	Up	0.733077	15.8959	0.320423	NS
6554	Q8NG27	PJA1	E3 ubiquitin-protein ligase Praja-1 (Praja1) (EC 2.3.2.27) (RING finger protein 70) (RING-type E3 ubiquitin transferase Praja-1)	yes	0.322817	16.6981	0.763191	NS	3.49881	16.6981	5.3004e-05	Up	2.11484	16.6981	0.006361	Up
6557	Q8NG66	NEK11	Serine/threonine-protein kinase Nek11 (EC 2.7.11.1) (Never in mitosis A-related kinase 11) (NimA-related protein kinase 11)	yes	-0.433513	14.7968	0.637613	NS	-1.86528	14.7968	0.00628265	Down	0.77587	14.7968	0.275152	NS
6565	Q8NHQ1	CEP70	Centrosomal protein of 70 kDa (Cep70) (p10-binding protein)	yes	-4.39954	15.6292	0.000161525	Down	-3.28408	15.6292	0.0013575	Down	-2.46174	15.6292	0.0153217	Down
6566	Q8NHQ8	RASSF8	Ras association domain-containing protein 8 (Carcinoma-associated protein HOJ-1)	yes	-0.583126	18.9837	0.00335857	NS	-0.88543	18.9837	4.67352e-05	NS	0.0634649	18.9837	0.787391	NS
6569	Q8NHV4	NEDD1	Protein NEDD1 (Neural precursor cell expressed developmentally down-regulated protein 1) (NEDD-1)	yes	-1.94733	21.2002	1.01264e-06	Down	-2.67761	21.2002	1.11284e-08	Down	-0.658546	21.2002	0.0192941	NS
6574	Q8NI35	PATJ	InaD-like protein (Inadl protein) (hINADL) (Channel-interacting PDZ domain-containing protein) (Pals1-associated tight junction protein) (Protein associated to tight junctions)	yes	-0.464237	20.2961	0.000374476	NS	-0.7065	20.2961	2.72479e-06	NS	-0.181312	20.2961	0.112007	NS
6580	Q8TAA5	GRPEL2	GrpE protein homolog 2, mitochondrial (Mt-GrpE#2)	yes	0.709963	17.1298	0.728364	NS	0.598827	17.1298	0.729503	NS	0.474108	17.1298	0.800487	NS
6581	Q8TAA9	VANGL1	Vang-like protein 1 (Loop-tail protein 2 homolog) (LPP2) (Strabismus 2) (Van Gogh-like protein 1)	yes	1.03926	20.0081	0.00434606	Up	0.0884387	20.0081	0.842158	NS	-0.270883	20.0081	0.459911	NS
6583	Q8TAB3	PCDH19	Protocadherin-19	yes	-0.015068	14.7781	0.985706	NS	0.750185	14.7781	0.000865714	NS	6.11318	14.7781	2.34321e-14	Up
6586	Q8TAD8	SNIP1	Smad nuclear-interacting protein 1 (FHA domain-containing protein SNIP1)	yes	-0.915914	18.4078	0.00166545	NS	-1.04954	18.4078	0.000303682	Down	-0.67558	18.4078	0.0134561	NS
6591	Q8TAM1	BBS10	Bardet-Biedl syndrome 10 protein	yes	-0.61658	18.2806	0.205044	NS	-0.0413768	18.2806	0.959836	NS	0.502774	18.2806	0.269351	NS
6592	Q8TAM2	TTC8	Tetratricopeptide repeat protein 8 (TPR repeat protein 8) (Bardet-Biedl syndrome 8 protein)	yes	-0.779505	15.5377	0.384691	NS	1.26552	15.5377	0.08138	NS	0.539483	15.5377	0.518471	NS
6594	Q8TAP8	PPP1R35	Protein phosphatase 1 regulatory subunit 35	yes	-0.426104	20.2488	0.304023	NS	-0.892749	20.2488	0.0118449	NS	0.00492983	20.2488	1	NS
6604	Q8TB24	RIN3	Ras and Rab interactor 3 (Ras interaction/interference protein 3)	yes	-0.0367041	13.8249	1	NS	-1.42988	13.8249	0.0930442	NS	-0.227177	13.8249	0.853234	NS
6610	Q8TB72	PUM2	Pumilio homolog 2 (Pumilio-2)	yes	1.05572	19.5033	2.37467e-05	Up	1.19715	19.5033	3.4253e-06	Up	0.712093	19.5033	0.00105335	NS
6613	Q8TBC3	SHKBP1	SH3KBP1-binding protein 1 (SETA-binding protein 1)	yes	-0.158517	19.6773	0.628341	NS	-0.52311	19.6773	0.0273647	NS	0.151821	19.6773	0.581437	NS
6621	Q8TBF5	PIGX	Phosphatidylinositol-glycan biosynthesis class X protein (PIG-X)	yes	1.97065	15.9287	0.50827	NS	-2.67464	15.9287	0.258548	NS	-1.7909	15.9287	0.494116	NS
6626	Q8TBP0	TBC1D16	TBC1 domain family member 16	yes	0.426451	17.4191	0.026373	NS	0.962511	17.4191	1.84363e-05	NS	1.33023	17.4191	1.11013e-06	Up
6627	Q8TBP6	SLC25A40	Mitochondrial glutathione transporter SLC25A40 (Mitochondrial carrier family protein) (Solute carrier family 25 member 40)	yes	0.847862	18.4025	0.59241	NS	0.852372	18.4025	0.517901	NS	1.0265	18.4025	0.433475	NS
6628	Q8TBQ9	TMEM167A	Protein kish-A (Transmembrane protein 167) (Transmembrane protein 167A)	yes	0.17064	18.8807	0.820677	NS	0.166177	18.8807	0.78072	NS	0.442756	18.8807	0.385407	NS
6629	Q8TBR7	TLCD3A	TLC domain-containing protein 3A (Protein CT120) (Protein FAM57A)	yes	0.725388	16.3487	0.656853	NS	-0.0821918	16.3487	0.978518	NS	1.52041	16.3487	0.217542	NS
6638	Q8TC44	POC1B	POC1 centriolar protein homolog B (Pix1) (Proteome of centriole protein 1B) (WD repeat-containing protein 51B)	yes	-1.94882	17.5874	3.02449e-06	Down	-1.02817	17.5874	0.00111801	Down	0.179226	17.5874	0.595444	NS
6643	Q8TCD5	NT5C	5'(3')-deoxyribonucleotidase, cytosolic type (EC 3.1.3.-) (Cytosolic 5',3'-pyrimidine nucleotidase) (Deoxy-5'-nucleotidase 1) (dNT-1)	yes	-4.76504	16.9585	0.0245587	Down	-1.01475	16.9585	0.657691	NS	0.524203	16.9585	0.849624	NS
6646	Q8TCG1	CIP2A	Protein CIP2A (Cancerous inhibitor of PP2A) (p90 autoantigen)	yes	-0.455275	20.757	0.00317427	NS	-0.338637	20.757	0.014712	NS	-0.403834	20.757	0.00695968	NS
6655	Q8TCU4	ALMS1	Centrosome-associated protein ALMS1 (Alstrom syndrome protein 1)	yes	-0.156914	20.9303	0.46528	NS	-0.0245656	20.9303	0.930858	NS	-0.314926	20.9303	0.0771043	NS
6657	Q8TCY9	URGCP	Up-regulator of cell proliferation (HBV X protein up-regulated gene 4 protein) (HBxAg up-regulated gene 4 protein)	yes	-0.361489	18.2595	0.0159468	NS	-0.0898311	18.2595	0.56182	NS	0.145125	18.2595	0.329287	NS
6669	Q8TD31	CCHCR1	Coiled-coil alpha-helical rod protein 1 (Alpha-helical coiled-coil rod protein) (Putative gene 8 protein) (Pg8)	yes	-0.51811	19.1666	0.00135697	NS	0.00625904	19.1666	0.991768	NS	-0.257885	19.1666	0.0790594	NS
6671	Q8TDB6	DTX3L	E3 ubiquitin-protein ligase DTX3L (EC 2.3.2.27) (B-lymphoma- and BAL-associated protein) (Protein deltex-3-like) (RING-type E3 ubiquitin transferase DTX3L) (Rhysin-2) (Rhysin2)	yes	-1.54446	17.3932	8.29178e-08	Down	-1.88529	17.3932	3.89884e-09	Down	-0.175421	17.3932	0.345307	NS
6676	Q8TDJ6	DMXL2	DmX-like protein 2 (Rabconnectin-3)	yes	-0.218533	18.6362	0.103594	NS	-0.409128	18.6362	0.00168357	NS	0.0323059	18.6362	0.852518	NS
6679	Q8TDM6	DLG5	Disks large homolog 5 (Discs large protein P-dlg) (Placenta and prostate DLG)	yes	-0.375335	18.59	0.122861	NS	-1.41638	18.59	2.72479e-06	Down	-0.383608	18.59	0.0937175	NS
6680	Q8TDN4	CABLES1	CDK5 and ABL1 enzyme substrate 1 (Interactor with CDK3 1) (Ik3-1)	yes	0.00944517	17.8187	1	NS	-0.900367	17.8187	0.00470562	NS	0.261069	17.8187	0.445291	NS
6683	Q8TDR0	TRAF3IP1	TRAF3-interacting protein 1 (Interleukin-13 receptor alpha 1-binding protein 1) (Intraflagellar transport protein 54 homolog) (Microtubule-interacting protein associated with TRAF3) (MIP-T3)	yes	-0.33473	17.8652	0.0121477	NS	0.186728	17.8652	0.123618	NS	0.858076	17.8652	2.35106e-06	NS
6686	Q8TDW5	SYTL5	Synaptotagmin-like protein 5	yes	-2.10551	15.7974	0.216353	NS	3.19218	15.7974	0.0305264	Up	-1.52673	15.7974	0.342273	NS
6689	Q8TDY2	RB1CC1	RB1-inducible coiled-coil protein 1 (FAK family kinase-interacting protein of 200 kDa) (FIP200)	yes	-0.58974	16.3947	0.326752	NS	-1.31	16.3947	0.0105503	Down	-0.413709	16.3947	0.463794	NS
6692	Q8TE49	OTUD7A	OTU domain-containing protein 7A (EC 3.4.19.12) (Zinc finger protein Cezanne 2)	yes	-0.00194941	13.9547	1	NS	-0.736515	13.9547	0.350969	NS	0.260132	13.9547	0.793982	NS
6696	Q8TEA7	TBCK	TBC domain-containing protein kinase-like protein (FERRY endosomal RAB5 effector complex subunit 1) (Fy-1)	yes	-2.60274	14.2932	0.00376171	Down	-2.81981	14.2932	0.00119348	Down	-1.03406	14.2932	0.225846	NS
6698	Q8TEC5	SH3RF2	E3 ubiquitin-protein ligase SH3RF2 (EC 2.3.2.27) (Heart protein phosphatase 1-binding protein) (HEPP1) (POSH-eliminating RING protein) (Protein phosphatase 1 regulatory subunit 39) (RING finger protein 158) (RING-type E3 ubiquitin transferase SH3RF2) (SH3 domain-containing RING finger protein 2)	yes	-2.05952	14.8258	0.0186418	Down	2.8222	14.8258	0.00119178	Up	-0.999132	14.8258	0.245114	NS
6700	Q8TED1	GPX8	Probable glutathione peroxidase 8 (GPx-8) (GSHPx-8) (EC 1.11.1.9)	yes	-0.321185	18.5326	0.870265	NS	-0.409184	18.5326	0.776424	NS	0.477816	18.5326	0.735699	NS
6703	Q8TEJ3	SH3RF3	E3 ubiquitin-protein ligase SH3RF3 (EC 2.3.2.27) (Plenty of SH3s 2) (SH3 domain-containing RING finger protein 3) (SH3 multiple domains protein 4)	yes	-0.391689	19.0842	0.00714704	NS	-0.183854	19.0842	0.164995	NS	-0.22701	19.0842	0.099195	NS
6707	Q8TEP8	CEP192	Centrosomal protein of 192 kDa (Cep192) (Cep192/SPD-2)	yes	-1.19689	20.6452	5.27501e-07	Down	-1.58913	20.6452	8.85463e-09	Down	-1.08661	20.6452	2.34457e-06	Down
6708	Q8TEQ0	SNX29	Sorting nexin-29 (RUN domain-containing protein 2A)	yes	-0.125605	17.8946	0.811351	NS	0.0633626	17.8946	0.897978	NS	0.205324	17.8946	0.591269	NS
6711	Q8TER5	ARHGEF40	Rho guanine nucleotide exchange factor 40 (Protein SOLO)	yes	-0.956914	17.9903	0.0043495	NS	-0.422908	17.9903	0.161186	NS	-0.885284	17.9903	0.00686462	NS
6712	Q8TES7	FBF1	Fas-binding factor 1 (FBF-1) (Protein albatross)	yes	-0.0437593	17.8668	0.918801	NS	-0.439035	17.8668	0.0381166	NS	-0.307609	17.8668	0.169648	NS
6716	Q8TEW0	PARD3	Partitioning defective 3 homolog (PAR-3) (PARD-3) (Atypical PKC isotype-specific-interacting protein) (ASIP) (CTCL tumor antigen se2-5) (PAR3-alpha)	yes	-0.196567	20.6012	0.090563	NS	-0.410792	20.6012	0.000495906	NS	-0.740567	20.6012	2.36821e-06	NS
6718	Q8TEW8	PARD3B	Partitioning defective 3 homolog B (Amyotrophic lateral sclerosis 2 chromosomal region candidate gene 19 protein) (PAR3-beta) (Partitioning defective 3-like protein) (PAR3-L protein)	yes	-0.236522	18.9364	0.501861	NS	-0.799286	18.9364	0.00494123	NS	0.0425223	18.9364	0.927202	NS
6726	Q8TF42	UBASH3B	Ubiquitin-associated and SH3 domain-containing protein B (EC 3.1.3.48) (Cbl-interacting protein p70) (Suppressor of T-cell receptor signaling 1) (STS-1) (T-cell ubiquitin ligand 2) (TULA-2) (Tyrosine-protein phosphatase STS1/TULA2)	yes	0.512945	16.9818	0.660782	NS	2.91251	16.9818	0.00120425	Up	1.77669	16.9818	0.0411486	Up
6729	Q8TF47	ZFP90	Zinc finger protein 90 homolog (Zfp-90) (Zinc finger protein 756)	yes	-0.702465	15.8015	0.671472	NS	-2.70963	15.8015	0.0213759	Down	-1.18587	15.8015	0.354632	NS
6730	Q8TF61	FBXO41	F-box only protein 41	yes	-0.336732	18.7187	0.845924	NS	0.133195	18.7187	0.940225	NS	0.368181	18.7187	0.789414	NS
6734	Q8TF72	SHROOM3	Protein Shroom3 (Shroom-related protein) (hShrmL)	yes	-0.099068	20.8039	0.499152	NS	-0.721757	20.8039	3.60143e-06	NS	-0.332122	20.8039	0.00754204	NS
6737	Q8WTR7	ZNF473	Zinc finger protein 473 (Zinc finger protein 100 homolog) (Zfp-100)	yes	-0.343522	14.4972	0.839358	NS	-0.354592	14.4972	0.787293	NS	1.24393	14.4972	0.253291	NS
6742	Q8WTW4	NPRL2	GATOR1 complex protein NPRL2 (Gene 21 protein) (G21 protein) (Nitrogen permease regulator 2-like protein) (NPR2-like protein) (Tumor suppressor candidate 4)	yes	-0.0777826	15.6674	0.944935	NS	1.7413	15.6674	0.00121574	Up	1.01665	15.6674	0.0504722	NS
6754	Q8WUD1	RAB2B	Ras-related protein Rab-2B (EC 3.6.5.2)	yes	0.150472	17.6801	0.921277	NS	-0.518321	17.6801	0.536254	NS	-0.19717	17.6801	0.853863	NS
6758	Q8WUF5	PPP1R13L	RelA-associated inhibitor (Inhibitor of ASPP protein) (Protein iASPP) (NFkB-interacting protein 1) (PPP1R13B-like protein)	yes	0.0848507	20.4011	0.721509	NS	0.0051574	20.4011	0.998616	NS	0.149061	20.4011	0.40956	NS
6760	Q8WUH2	TGFBRAP1	Transforming growth factor-beta receptor-associated protein 1 (TGF-beta receptor-associated protein 1) (TRAP-1) (TRAP1)	yes	-0.712073	16.0138	0.564649	NS	0.747764	16.0138	0.462921	NS	1.02447	16.0138	0.308094	NS
6762	Q8WUI4	HDAC7	Histone deacetylase 7 (HD7) (EC 3.5.1.98) (Histone deacetylase 7A) (HD7a) (Protein deacetylase HDAC7) (EC 3.5.1.-)	yes	-0.191258	17.0214	0.777953	NS	0.393395	17.0214	0.403166	NS	0.000345401	17.0214	1	NS
6765	Q8WUM4	PDCD6IP	Programmed cell death 6-interacting protein (PDCD6-interacting protein) (ALG-2-interacting protein 1) (ALG-2-interacting protein X) (Hp95)	yes	-0.244393	19.4241	0.013054	NS	-0.62499	19.4241	1.1899e-06	NS	-0.480302	19.4241	4.21503e-05	NS
6773	Q8WUY3	PRUNE2	Protein prune homolog 2 (BNIP2 motif-containing molecule at the C-terminal region 1)	yes	2.11799	16.1892	0.00175028	Up	-0.00405785	16.1892	1	NS	0.567757	16.1892	0.382414	NS
6778	Q8WV41	SNX33	Sorting nexin-33 (SH3 and PX domain-containing protein 3)	yes	-3.59339	16.7367	9.10095e-09	Down	-2.90863	16.7367	5.49406e-08	Down	-3.23731	16.7367	4.43613e-08	Down
6779	Q8WV44	TRIM41	E3 ubiquitin-protein ligase TRIM41 (EC 2.3.2.27) (RING finger-interacting protein with C kinase) (RINCK) (Tripartite motif-containing protein 41)	yes	-0.966292	15.4127	0.479692	NS	-1.17572	15.4127	0.292043	NS	-0.396729	15.4127	0.780597	NS
6780	Q8WV60	PTCD2	Pentatricopeptide repeat-containing protein 2, mitochondrial	yes	0.558116	19.6711	0.270663	NS	0.36239	19.6711	0.440347	NS	0.279958	19.6711	0.576565	NS
6792	Q8WVM0	TFB1M	Dimethyladenosine transferase 1, mitochondrial (EC 2.1.1.-) (Mitochondrial 12S rRNA dimethylase 1) (Mitochondrial transcription factor B1) (h-mtTFB) (h-mtTFB1) (hTFB1M) (mtTFB1) (S-adenosylmethionine-6-N', N'-adenosyl(rRNA) dimethyltransferase 1)	yes	1.97115	16.439	0.111347	NS	0.908568	16.439	0.457032	NS	2.27112	16.439	0.0520425	NS
6796	Q8WVR3	TRAPPC14	Trafficking protein particle complex subunit 14 (Microtubule-associated protein 11)	yes	0.552688	17.8042	0.0986376	NS	0.529411	17.8042	0.0782169	NS	0.518725	17.8042	0.101362	NS
6797	Q8WVS4	DYNC2I1	Cytoplasmic dynein 2 intermediate chain 1 (Dynein 2 intermediate chain 1) (WD repeat-containing protein 60)	yes	-0.739362	19.3948	1.52171e-05	NS	-0.688423	19.3948	2.0064e-05	NS	-0.507473	19.3948	0.000659371	NS
6800	Q8WVV9	HNRNPLL	Heterogeneous nuclear ribonucleoprotein L-like (hnRNPLL) (Stromal RNA-regulating factor)	yes	0.207781	18.7651	0.760275	NS	-0.285892	18.7651	0.578583	NS	0.0231061	18.7651	0.990308	NS
6801	Q8WVX9	FAR1	Fatty acyl-CoA reductase 1 (EC 1.2.1.84) (Male sterility domain-containing protein 2)	yes	0.330896	18.6029	0.703428	NS	-0.00295545	18.6029	1	NS	0.141826	18.6029	0.877327	NS
6807	Q8WWC4	MAIP1	m-AAA protease-interacting protein 1, mitochondrial (Matrix AAA peptidase-interacting protein 1)	yes	0.905463	18.6851	0.421338	NS	0.514524	18.6851	0.62405	NS	0.944534	18.6851	0.338268	NS
6814	Q8WWN8	ARAP3	Arf-GAP with Rho-GAP domain, ANK repeat and PH domain-containing protein 3 (Centaurin-delta-3) (Cnt-d3)	yes	0.244798	17.98	0.247274	NS	0.644147	17.98	0.00110595	NS	1.04456	17.98	1.90649e-05	Up
6826	Q8WXB4	ZNF606	Zinc finger protein 606 (Zinc finger protein 328)	yes	-0.913567	13.4557	0.0428046	NS	-0.948459	13.4557	0.0221176	NS	0.387721	13.4557	0.393594	NS
6828	Q8WXD5	GEMIN6	Gem-associated protein 6 (Gemin-6) (SIP2)	yes	0.293855	17.1902	0.779149	NS	0.502439	17.1902	0.507226	NS	0.682413	17.1902	0.357321	NS
6829	Q8WXD9	CASKIN1	Caskin-1 (CASK-interacting protein 1)	yes	0.106929	15.7558	0.978909	NS	1.78958	15.7558	0.159616	NS	0.0433557	15.7558	1	NS
6831	Q8WXE0	CASKIN2	Caskin-2 (CASK-interacting protein 2)	yes	-0.121147	19.1043	0.604594	NS	-0.14549	19.1043	0.438384	NS	0.0922744	19.1043	0.656008	NS
6836	Q8WXG6	MADD	MAP kinase-activating death domain protein (Differentially expressed in normal and neoplastic cells) (Insulinoma glucagonoma clone 20) (Rab3 GDP/GTP exchange factor) (RabGEF) (Rab3 GDP/GTP exchange protein) (Rab3GEP)	yes	-0.280976	20.4253	0.0641417	NS	-0.279663	20.4253	0.0419889	NS	-0.198035	20.4253	0.174118	NS
6837	Q8WXH0	SYNE2	Nesprin-2 (KASH domain-containing protein 2) (KASH2) (Nuclear envelope spectrin repeat protein 2) (Nucleus and actin connecting element protein) (Protein NUANCE) (Synaptic nuclear envelope protein 2) (Syne-2)	yes	-0.221601	16.9555	0.695247	NS	-0.966734	16.9555	0.0159987	NS	-0.40294	16.9555	0.35282	NS
6838	Q8WXI7	MUC16	Mucin-16 (MUC-16) (Ovarian cancer-related tumor marker CA125) (CA-125) (Ovarian carcinoma antigen CA125)	yes	-0.199954	15.8601	0.728083	NS	-0.270598	15.8601	0.541347	NS	-1.28133	15.8601	0.00343286	Down
6841	Q8WXU2	DNAAF4	Dynein axonemal assembly factor 4 (Dyslexia susceptibility 1 candidate gene 1 protein)	yes	-2.4804	18.1049	0.0325612	Down	-0.773684	18.1049	0.51698	NS	0.193115	18.1049	0.911751	NS
6842	Q8WXW3	PIBF1	Progesterone-induced-blocking factor 1 (PIBF) (Centrosomal protein of 90 kDa) (CEP90)	yes	1.16241	20.1628	3.8252e-07	Up	0.934119	20.1628	2.98216e-06	NS	0.414937	20.1628	0.00856912	NS
6850	Q8WYA0	IFT81	Intraflagellar transport protein 81 homolog (Carnitine deficiency-associated protein expressed in ventricle 1) (CDV-1)	yes	-0.111424	17.9205	0.595243	NS	-0.138605	17.9205	0.406645	NS	0.359364	17.9205	0.0290295	NS
6852	Q8WYB5	KAT6B	Histone acetyltransferase KAT6B (EC 2.3.1.48) (Histone acetyltransferase MOZ2) (MOZ, YBF2/SAS3, SAS2 and TIP60 protein 4) (MYST-4) (Monocytic leukemia zinc finger protein-related factor)	yes	0.876942	17.389	0.0120992	NS	-0.49172	17.389	0.121154	NS	0.162252	17.389	0.672174	NS
6859	Q8WYQ9	ZCCHC14	Zinc finger CCHC domain-containing protein 14 (BDG-29)	yes	-0.241561	19.9287	0.0483381	NS	0.119644	19.9287	0.30373	NS	0.107356	19.9287	0.381979	NS
6860	Q8WZ19	KCTD13	BTB/POZ domain-containing adapter for CUL3-mediated RhoA degradation protein 1 (hBACURD1) (BTB/POZ domain-containing protein KCTD13) (Polymerase delta-interacting protein 1) (TNFAIP1-like protein)	yes	-2.322	17.4502	0.016481	Down	-0.729192	17.4502	0.45121	NS	-0.832292	17.4502	0.393066	NS
6861	Q8WZ64	ARAP2	Arf-GAP with Rho-GAP domain, ANK repeat and PH domain-containing protein 2 (Centaurin-delta-1) (Cnt-d1) (Protein PARX)	yes	0.313128	17.5362	0.109774	NS	0.0564625	17.5362	0.808621	NS	0.245982	17.5362	0.187011	NS
6862	Q8WZ74	CTTNBP2	Cortactin-binding protein 2 (CortBP2)	yes	-0.0842198	18.067	0.704942	NS	-0.211398	18.067	0.175904	NS	-0.0345498	18.067	0.884413	NS
6863	Q8WZ82	OVCA2	Esterase OVCA2 (EC 3.1.2.-) (Ovarian cancer-associated gene 2 protein)	yes	0.596835	17.0963	0.806199	NS	1.25288	17.0963	0.451106	NS	2.07295	17.0963	0.198153	NS
6870	Q92504	SLC39A7	Zinc transporter SLC39A7 (Histidine-rich membrane protein Ke4) (Really interesting new gene 5 protein) (Solute carrier family 39 member 7) (Zrt-, Irt-like protein 7) (ZIP7)	yes	0.739367	14.4171	0.594252	NS	1.04428	14.4171	0.333167	NS	2.04102	14.4171	0.0580793	NS
6871	Q92506	HSD17B8	(3R)-3-hydroxyacyl-CoA dehydrogenase (EC 1.1.1.n12) (17-beta-hydroxysteroid dehydrogenase 8) (17-beta-HSD 8) (HSD17B8) (3-ketoacyl-[acyl-carrier-protein] reductase alpha subunit) (KAR alpha subunit) (3-oxoacyl-[acyl-carrier-protein] reductase) (Estradiol 17-beta-dehydrogenase 8) (EC 1.1.1.62) (Protein Ke6) (Ke6) (Short chain dehydrogenase/reductase family 30C member 1) (Testosterone 17-beta-dehyd…	yes	-0.431163	17.3322	0.8422	NS	-1.929	17.3322	0.137074	NS	-0.83499	17.3322	0.578732	NS
6874	Q92526	CCT6B	T-complex protein 1 subunit zeta-2 (TCP-1-zeta-2) (CCT-zeta-2) (CCT-zeta-like) (Chaperonin containing T-complex polypeptide 1 subunit 6B) (TCP-1-zeta-like) (Testis-specific Tcp20) (Testis-specific protein TSA303)	yes	-0.598774	14.1142	0.660782	NS	-0.929938	14.1142	0.364354	NS	0.723784	14.1142	0.512842	NS
6875	Q92530	PSMF1	Proteasome inhibitor PI31 subunit (hPI31)	yes	0.336197	20.5071	0.642062	NS	-0.332598	20.5071	0.571335	NS	0.323252	20.5071	0.592352	NS
6879	Q92540	SMG7	Nonsense-mediated mRNA decay factor SMG7 (SMG-7 homolog) (hSMG-7)	yes	-0.308065	22.3054	0.00910188	NS	-0.162917	22.3054	0.127934	NS	-0.102575	22.3054	0.382744	NS
6882	Q92545	TMEM131	Transmembrane protein 131 (Protein RW1)	yes	0.119141	19.7289	0.656259	NS	-0.264536	19.7289	0.16692	NS	0.339658	19.7289	0.0877282	NS
6883	Q92546	RGP1	RAB6A-GEF complex partner protein 2 (Retrograde Golgi transport protein RGP1 homolog)	yes	-0.25604	17.9876	0.343887	NS	-0.0515583	17.9876	0.872426	NS	-0.0910992	17.9876	0.752134	NS
6888	Q92556	ELMO1	Engulfment and cell motility protein 1 (Protein ced-12 homolog)	yes	3.499	15.7128	0.0835134	NS	2.03651	15.7128	0.283313	NS	2.82082	15.7128	0.142136	NS
6893	Q92562	FIG4	Polyphosphoinositide phosphatase (EC 3.1.3.-) (EC 3.1.3.36) (EC 3.1.3.86) (Phosphatidylinositol 3,5-bisphosphate 5-phosphatase) (SAC domain-containing protein 3) (Serine-protein phosphatase FIG4) (EC 3.1.3.16)	yes	-0.872236	18.5911	2.78382e-05	NS	-0.50945	18.5911	0.00241466	NS	-0.824518	18.5911	5.54888e-05	NS
6897	Q92567	FAM168A	Protein FAM168A (Tongue cancer chemotherapy resistance-associated protein 1)	yes	0.155516	19.947	0.86086	NS	0.377021	19.947	0.513867	NS	-0.523974	19.947	0.351155	NS
6898	Q92569	PIK3R3	Phosphatidylinositol 3-kinase regulatory subunit gamma (PI3-kinase regulatory subunit gamma) (PI3K regulatory subunit gamma) (PtdIns-3-kinase regulatory subunit gamma) (Phosphatidylinositol 3-kinase 55 kDa regulatory subunit gamma) (PI3-kinase subunit p55-gamma) (PtdIns-3-kinase regulatory subunit p55-gamma) (p55PIK)	yes	0.91593	16.7928	0.0403973	NS	1.51684	16.7928	0.000787723	Up	1.61162	16.7928	0.000747413	Up
6909	Q92600	CNOT9	CCR4-NOT transcription complex subunit 9 (Cell differentiation protein RQCD1 homolog) (Rcd-1)	yes	-0.0221718	18.3739	1	NS	-0.616104	18.3739	0.39639	NS	0.544443	18.3739	0.477863	NS
6916	Q92614	MYO18A	Unconventional myosin-XVIIIa (Molecule associated with JAK3 N-terminus) (MAJN) (Myosin containing a PDZ domain) (Surfactant protein receptor SP-R210) (SP-R210)	yes	0.027126	16.3747	0.994702	NS	-0.0154514	16.3747	0.997862	NS	0.733518	16.3747	0.142308	NS
6917	Q92615	LARP4B	La-related protein 4B (La ribonucleoprotein domain family member 4B) (La ribonucleoprotein domain family member 5) (La-related protein 5)	yes	0.437865	21.2481	0.00195932	NS	0.818519	21.2481	2.25043e-06	NS	-0.308216	21.2481	0.0197523	NS
6918	Q92616	GCN1	Stalled ribosome sensor GCN1 (GCN1 eIF-2-alpha kinase activator homolog) (GCN1-like protein 1) (General control of amino-acid synthesis 1-like protein 1) (Translational activator GCN1) (HsGCN1)	yes	0.191974	19.689	0.409406	NS	-0.387	19.689	0.0391444	NS	-0.623626	19.689	0.00299924	NS
6922	Q92621	NUP205	Nuclear pore complex protein Nup205 (205 kDa nucleoporin) (Nucleoporin Nup205)	yes	-0.191882	19.4048	0.301776	NS	-0.398287	19.4048	0.0122443	NS	-0.0258117	19.4048	0.92073	NS
6923	Q92622	RUBCN	Run domain Beclin-1-interacting and cysteine-rich domain-containing protein (Rubicon) (Beclin-1 associated RUN domain containing protein) (Baron)	yes	-1.59364	17.3428	0.000518058	Down	-0.0643604	17.3428	0.915645	NS	-0.407308	17.3428	0.332726	NS
6926	Q92628	KIAA0232	Uncharacterized protein KIAA0232	yes	0.091689	18.5696	0.775624	NS	0.0238092	18.5696	0.94928	NS	-0.0909545	18.5696	0.727223	NS
6927	Q92630	DYRK2	Dual specificity tyrosine-phosphorylation-regulated kinase 2 (EC 2.7.12.1)	yes	-3.07235	17.2627	4.17431e-08	Down	-1.72309	17.2627	1.84017e-05	Down	-1.71271	17.2627	3.58821e-05	Down
6928	Q92636	NSMAF	Protein FAN (Factor associated with neutral sphingomyelinase activation) (Factor associated with N-SMase activation)	yes	-0.865206	16.0791	0.46816	NS	-0.869372	16.0791	0.387513	NS	0.40814	16.0791	0.728967	NS
6929	Q92643	PIGK	GPI-anchor transamidase (GPI transamidase) (EC 3.-.-.-) (GPI8 homolog) (hGPI8) (Phosphatidylinositol-glycan biosynthesis class K protein) (PIG-K)	yes	0.144722	18.5267	0.896219	NS	-0.147672	18.5267	0.856198	NS	0.178716	18.5267	0.82582	NS
6941	Q92738	USP6NL	USP6 N-terminal-like protein (Related to the N-terminus of tre) (RN-tre)	yes	0.649766	18.1406	0.00463322	NS	0.531521	18.1406	0.0111369	NS	-0.162937	18.1406	0.483207	NS
6949	Q92771	DDX12P	Putative ATP-dependent RNA helicase DDX12 (EC 3.6.4.13) (CHL1-related protein 2) (hCHLR2) (DEAD/H box protein 12)	yes	0.452502	14.4665	0.761484	NS	4.0613	14.4665	0.000312158	Up	2.72012	14.4665	0.010689	Up
6951	Q92772	CDKL2	Cyclin-dependent kinase-like 2 (EC 2.7.11.22) (Protein kinase p56 KKIAMRE) (Serine/threonine-protein kinase KKIAMRE)	yes	-1.71892	15.5456	0.00512863	Down	-0.510089	15.5456	0.385545	NS	-0.751717	15.5456	0.198047	NS
6964	Q92802	N4BP2L2	NEDD4-binding protein 2-like 2 (Phosphonoformate immuno-associated protein 5)	yes	1.15358	17.1944	0.000503969	Up	0.147613	17.1944	0.654517	NS	0.239362	17.1944	0.444044	NS
6974	Q92834	RPGR	X-linked retinitis pigmentosa GTPase regulator	yes	-0.240984	17.3595	0.35577	NS	1.31033	17.3595	5.904e-06	Up	0.313144	17.3595	0.168953	NS
6979	Q92845	KIFAP3	Kinesin-associated protein 3 (KAP-3) (KAP3) (Smg GDS-associated protein)	yes	-0.140891	17.7796	0.827544	NS	-0.257677	17.7796	0.564809	NS	0.322952	17.7796	0.468795	NS
6982	Q92878	RAD50	DNA repair protein RAD50 (hRAD50) (EC 3.6.-.-)	yes	-0.733514	17.8068	0.328816	NS	-1.05053	17.8068	0.0921511	NS	-0.604251	17.8068	0.380193	NS
6985	Q92888	ARHGEF1	Rho guanine nucleotide exchange factor 1 (115 kDa guanine nucleotide exchange factor) (p115-RhoGEF) (p115RhoGEF) (Sub1.5)	yes	0.13703	18.114	0.832722	NS	-0.362812	18.114	0.388096	NS	0.434176	18.114	0.308094	NS
6990	Q92902	HPS1	BLOC-3 complex member HPS1 (Hermansky-Pudlak syndrome 1 protein)	yes	0.0151372	18.1584	1	NS	-0.234122	18.1584	0.527424	NS	0.221618	18.1584	0.561006	NS
6996	Q92925	SMARCD2	SWI/SNF-related matrix-associated actin-dependent regulator of chromatin subfamily D member 2 (60 kDa BRG-1/Brm-associated factor subunit B) (BRG1-associated factor 60B) (BAF60B)	yes	-0.490146	17.3466	0.660149	NS	0.0443147	17.3466	0.987718	NS	0.0116678	17.3466	1	NS
6997	Q92930	RAB8B	Ras-related protein Rab-8B	yes	0.515665	16.9555	0.637613	NS	0.388092	16.9555	0.678643	NS	0.562473	16.9555	0.531931	NS
7002	Q92947	GCDH	Glutaryl-CoA dehydrogenase, mitochondrial (GCD) (EC 1.3.8.6)	yes	1.57815	17.0629	0.258299	NS	0.460639	17.0629	0.757654	NS	0.834887	17.0629	0.541047	NS
7004	Q92966	SNAPC3	snRNA-activating protein complex subunit 3 (SNAPc subunit 3) (Proximal sequence element-binding transcription factor subunit beta) (PSE-binding factor subunit beta) (PTF subunit beta) (Small nuclear RNA-activating complex polypeptide 3) (snRNA-activating protein complex 50 kDa subunit) (SNAPc 50 kDa subunit)	yes	0.0183988	16.3141	0.998602	NS	0.621752	16.3141	0.0862412	NS	0.956906	16.3141	0.0144416	NS
7006	Q92973	TNPO1	Transportin-1 (Importin beta-2) (Karyopherin beta-2) (M9 region interaction protein) (MIP)	yes	0.52624	21.4725	0.00832299	NS	0.188304	21.4725	0.318426	NS	0.0462543	21.4725	0.860395	NS
7010	Q92990	GLMN	Glomulin (FK506-binding protein-associated protein) (FAP) (FKBP-associated protein)	yes	0.986913	20.4669	4.44364e-08	NS	2.32032	20.4669	3.93054e-13	Up	1.56459	20.4669	1.46986e-10	Up
7014	Q92997	DVL3	Segment polarity protein dishevelled homolog DVL-3 (Dishevelled-3) (DSH homolog 3)	yes	0.00681744	25.349	0.991914	NS	0.525365	25.349	7.24186e-05	NS	0.2526	25.349	0.0296755	NS
7015	Q93008	USP9X	Ubiquitin carboxyl-terminal hydrolase 9X (EC 3.4.19.12) (Deubiquitinating enzyme FAF-X) (Fat facets in mammals) (hFAM) (Fat facets protein-related, X-linked) (Ubiquitin thioesterase FAF-X) (Ubiquitin-specific protease 9, X chromosome) (Ubiquitin-specific-processing protease FAF-X)	yes	-0.314593	19.227	0.156438	NS	-0.583567	19.227	0.00458323	NS	-0.0977733	19.227	0.683218	NS
7019	Q93050	ATP6V0A1	V-type proton ATPase 116 kDa subunit a 1 (V-ATPase 116 kDa subunit a 1) (Clathrin-coated vesicle/synaptic vesicle proton pump 116 kDa subunit) (Vacuolar adenosine triphosphatase subunit Ac116) (Vacuolar proton pump subunit 1) (Vacuolar proton translocating ATPase 116 kDa subunit a isoform 1)	yes	0.556059	17.629	0.677835	NS	0.0601254	17.629	0.982827	NS	0.57871	17.629	0.599681	NS
7021	Q93062	RBPMS	RNA-binding protein with multiple splicing (RBP-MS) (RBPMS) (Heart and RRM expressed sequence) (Hermes)	yes	1.51871	18.3654	0.0159493	Up	1.91585	18.3654	0.00188604	Up	1.6567	18.3654	0.00819861	Up
7022	Q93073	SECISBP2L	Selenocysteine insertion sequence-binding protein 2-like (SECIS-binding protein 2-like)	yes	0.251999	18.8389	0.35577	NS	1.284	18.8389	1.19783e-05	Up	0.563394	18.8389	0.0193377	NS
7026	Q93096	PTP4A1	Protein tyrosine phosphatase type IVA 1 (EC 3.1.3.48) (PTP(CAAXI)) (Protein-tyrosine phosphatase 4a1) (Protein-tyrosine phosphatase of regenerating liver 1) (PRL-1)	yes	-1.44153	16.8631	0.51556	NS	-1.56876	16.8631	0.390522	NS	0.248876	16.8631	0.934272	NS
7027	Q93100	PHKB	Phosphorylase b kinase regulatory subunit beta (Phosphorylase kinase subunit beta)	yes	0.49025	17.3586	0.292502	NS	-0.177205	17.3586	0.712758	NS	0.417148	17.3586	0.329002	NS
7031	Q969F2	NKD2	Protein naked cuticle homolog 2 (Naked-2) (hNkd2)	yes	0.097926	16.558	0.922741	NS	0.15153	16.558	0.817041	NS	0.0163678	16.558	1	NS
7032	Q969F9	HPS3	BLOC-2 complex member HPS3 (Hermansky-Pudlak syndrome 3 protein)	yes	0.0850142	18.1155	0.745397	NS	0.20526	18.1155	0.257747	NS	0.375801	18.1155	0.0425653	NS
7036	Q969H8	MYDGF	Myeloid-derived growth factor (MYDGF)	yes	-0.546955	20.1239	0.577252	NS	0.226526	20.1239	0.817041	NS	0.373898	20.1239	0.672174	NS
7040	Q969K3	RNF34	E3 ubiquitin-protein ligase RNF34 (EC 2.3.2.27) (Caspase regulator CARP1) (Caspases-8 and -10-associated RING finger protein 1) (CARP-1) (FYVE-RING finger protein Momo) (Human RING finger homologous to inhibitor of apoptosis protein) (hRFI) (RING finger protein 34) (RING finger protein RIFF) (RING-type E3 ubiquitin transferase RNF34)	yes	-0.049496	17.9678	0.930255	NS	1.49252	17.9678	1.56974e-05	Up	0.980666	17.9678	0.00138456	NS
7043	Q969N2	PIGT	GPI transamidase component PIG-T (Phosphatidylinositol-glycan biosynthesis class T protein)	yes	0.57221	18.8651	0.445012	NS	-0.0810939	18.8651	0.937085	NS	0.205035	18.8651	0.797028	NS
7046	Q969Q0	RPL36AL	Ribosomal protein eL42-like (60S ribosomal protein L36a-like) (Large ribosomal subunit protein eL42-like)	yes	0.349762	20.9564	0.676451	NS	-0.0749679	20.9564	0.940832	NS	-0.100955	20.9564	0.917798	NS
7052	Q969S9	GFM2	Ribosome-releasing factor 2, mitochondrial (RRF2mt) (EC 3.6.5.-) (Elongation factor G 2, mitochondrial) (EF-G2mt) (mEF-G 2) (Elongation factor G2) (hEFG2)	yes	0.504358	17.9062	0.511443	NS	0.180289	17.9062	0.819793	NS	0.457926	17.9062	0.497186	NS
7053	Q969T4	UBE2E3	Ubiquitin-conjugating enzyme E2 E3 (EC 2.3.2.23) (E2 ubiquitin-conjugating enzyme E3) (UbcH9) (Ubiquitin carrier protein E3) (Ubiquitin-conjugating enzyme E2-23 kDa) (Ubiquitin-protein ligase E3)	yes	0.242916	17.7392	0.670366	NS	-0.250476	17.7392	0.587794	NS	-0.187349	17.7392	0.706211	NS
7055	Q969T9	WBP2	WW domain-binding protein 2 (WBP-2)	yes	0.504985	17.4852	0.762227	NS	-0.436734	17.4852	0.752397	NS	-0.0431424	17.4852	0.99907	NS
7056	Q969U6	FBXW5	F-box/WD repeat-containing protein 5 (F-box and WD-40 domain-containing protein 5)	yes	2.06837	15.0516	0.150669	NS	3.03901	15.0516	0.0186296	Up	4.6827	15.0516	0.00137051	Up
7057	Q969U7	PSMG2	Proteasome assembly chaperone 2 (PAC-2) (Hepatocellular carcinoma-susceptibility protein 3) (Tumor necrosis factor superfamily member 5-induced protein 1)	yes	0.755111	17.2239	0.435817	NS	-1.33776	17.2239	0.0819411	NS	-0.164456	17.2239	0.892642	NS
7058	Q969V3	NCLN	BOS complex subunit NCLN (Nicalin) (Nicastrin-like protein)	yes	0.39674	18.8137	0.593478	NS	0.0237695	18.8137	0.992277	NS	0.333892	18.8137	0.604325	NS
7059	Q969V5	MUL1	Mitochondrial ubiquitin ligase activator of NFKB 1 (EC 2.3.2.27) (E3 SUMO-protein ligase MUL1) (E3 ubiquitin-protein ligase MUL1) (Growth inhibition and death E3 ligase) (Mitochondrial-anchored protein ligase) (Protein Hades) (Putative NF-kappa-B-activating protein 266) (RING finger protein 218) (RING-type E3 ubiquitin transferase NFKB 1)	yes	0.415919	17.8961	0.642553	NS	1.5666	17.8961	0.0156	Up	0.803184	17.8961	0.24175	NS
7065	Q969X6	UTP4	U3 small nucleolar RNA-associated protein 4 homolog (Cirhin) (UTP4 small subunit processome component)	yes	0.0445765	17.5482	0.942649	NS	-0.277605	17.5482	0.334428	NS	0.138531	17.5482	0.67643	NS
7068	Q96A19	CCDC102A	Coiled-coil domain-containing protein 102A	yes	-0.660467	21.9518	6.12298e-05	NS	-1.30755	21.9518	1.11284e-08	Down	-0.219911	21.9518	0.103173	NS
7071	Q96A35	MRPL24	Large ribosomal subunit protein uL24m (39S ribosomal protein L24, mitochondrial) (L24mt) (MRP-L24)	yes	-1.10943	17.4166	0.511578	NS	3.23616	17.4166	0.0142971	Up	0.478516	17.4166	0.782109	NS
7072	Q96A37	RNF166	E3 ubiquitin-protein ligase RNF166 (EC 2.3.2.27) (RING finger protein 166) (RING-type E3 ubiquitin transferase RNF166)	yes	-5.50811	15.9771	6.2183e-06	Down	-4.38999	15.9771	4.32953e-05	Down	-3.07828	15.9771	0.00178339	Down
7078	Q96AA8	JAKMIP2	Janus kinase and microtubule-interacting protein 2 (CTCL tumor antigen HD-CL-04) (Neuroendocrine long coiled-coil protein 1)	yes	-1.5404	15.1286	0.0084889	Down	-2.01795	15.1286	0.000622762	Down	1.02418	15.1286	0.0648482	NS
7079	Q96AB3	ISOC2	Isochorismatase domain-containing protein 2	yes	0.441072	17.9379	0.5549	NS	-1.31359	17.9379	0.0211888	Down	-0.21808	17.9379	0.769033	NS
7082	Q96AD5	PNPLA2	Patatin-like phospholipase domain-containing protein 2 (EC 3.1.1.3) (Adipose triglyceride lipase) (Calcium-independent phospholipase A2-zeta) (iPLA2-zeta) (EC 3.1.1.4) (Desnutrin) (Pigment epithelium-derived factor receptor) (PEDF-R) (TTS2.2) (Transport-secretion protein 2) (TTS2)	yes	0.146126	17.7265	0.957161	NS	1.06383	17.7265	0.372864	NS	1.61577	17.7265	0.172744	NS
7085	Q96AE7	TTC17	Tetratricopeptide repeat protein 17 (TPR repeat protein 17)	yes	0.562776	16.3126	0.491591	NS	-0.860603	16.3126	0.183582	NS	0.650668	16.3126	0.35182	NS
7088	Q96AJ1	CLUAP1	Clusterin-associated protein 1 (Qilin)	yes	-4.35929	16.1857	0.00014723	Down	-0.675469	16.1857	0.517308	NS	-0.251123	16.1857	0.849624	NS
7089	Q96AP0	ACD	Adrenocortical dysplasia protein homolog (POT1 and TIN2-interacting protein)	yes	0.272303	17.8856	0.89539	NS	2.31563	17.8856	0.0354687	Up	2.86427	17.8856	0.0154292	Up
7095	Q96AX9	MIB2	E3 ubiquitin-protein ligase MIB2 (EC 2.3.2.27) (Mind bomb homolog 2) (Novel zinc finger protein) (Novelzin) (Putative NF-kappa-B-activating protein 002N) (RING-type E3 ubiquitin transferase MIB2) (Skeletrophin) (Zinc finger ZZ type with ankyrin repeat domain protein 1)	yes	-0.301174	18.2285	0.245516	NS	-0.40005	18.2285	0.0693855	NS	-0.424517	18.2285	0.0673223	NS
7097	Q96AY4	TTC28	Tetratricopeptide repeat protein 28 (TPR repeat protein 28) (TPR repeat-containing big gene cloned at Keio)	yes	0.494785	19.9177	0.000176797	NS	0.182096	19.9177	0.089064	NS	0.639699	19.9177	1.46849e-05	NS
7099	Q96B18	DACT3	Dapper homolog 3 (Antagonist of beta-catenin Dapper homolog 3) (Arginine-rich region 1 protein) (Dapper antagonist of catenin 3)	yes	-5.61759	14.806	1.08919e-11	Down	-5.39714	14.806	8.47243e-12	Down	-4.75699	14.806	8.16836e-11	Down
7101	Q96B26	EXOSC8	Exosome complex component RRP43 (Exosome component 8) (Opa-interacting protein 2) (OIP-2) (Ribosomal RNA-processing protein 43) (p9)	yes	-0.528672	20.335	0.00452624	NS	0.292492	20.335	0.0774006	NS	-0.0330945	20.335	0.900878	NS
7106	Q96B77	TMEM186	Transmembrane protein 186	yes	-0.241373	18.085	0.862143	NS	0.085197	18.085	0.953973	NS	0.181505	18.085	0.883046	NS
7130	Q96BW9	TAMM41	Phosphatidate cytidylyltransferase, mitochondrial (EC 2.7.7.41) (CDP-diacylglycerol synthase) (CDP-DAG synthase) (Mitochondrial translocator assembly and maintenance protein 41 homolog) (TAM41)	yes	0.189763	17.5304	0.941698	NS	-0.543169	17.5304	0.697876	NS	0.150221	17.5304	0.94253	NS
7135	Q96C01	FAM136A	Protein FAM136A	yes	0.808792	14.6227	0.0522435	NS	1.2545	14.6227	0.00203461	Up	0.908281	14.6227	0.0249371	NS
7136	Q96C03	MIEF2	Mitochondrial dynamics protein MID49 (Mitochondrial dynamics protein of 49 kDa) (Mitochondrial elongation factor 2) (Smith-Magenis syndrome chromosomal region candidate gene 7 protein)	yes	0.0240019	15.4215	1	NS	0.968312	15.4215	0.184173	NS	-0.157293	15.4215	0.887853	NS
7141	Q96C34	RUNDC1	RUN domain-containing protein 1	yes	-0.0941672	18.5523	0.698722	NS	1.30886	18.5523	3.8448e-07	Up	0.648835	18.5523	0.000988387	NS
7146	Q96C92	ENTR1	Endosome-associated-trafficking regulator 1 (Antigen NY-CO-3) (Serologically defined colon cancer antigen 3)	yes	-1.57889	20.0286	4.41138e-08	Down	-2.45298	20.0286	9.29986e-11	Down	-0.8269	20.0286	7.51675e-05	NS
7154	Q96CN4	EVI5L	EVI5-like protein (Ecotropic viral integration site 5-like protein)	yes	0.310707	15.9083	0.69278	NS	-0.477049	15.9083	0.42616	NS	0.691809	15.9083	0.243471	NS
7155	Q96CN5	LRRC45	Leucine-rich repeat-containing protein 45	yes	-2.16891	16.1962	0.00151528	Down	-0.628471	16.1962	0.311029	NS	-0.963818	16.1962	0.121867	NS
7157	Q96CN9	GCC1	GRIP and coiled-coil domain-containing protein 1 (Golgi coiled-coil protein 1)	yes	-1.13326	17.4084	0.216279	NS	-1.9595	17.4084	0.0147042	Down	-0.715874	17.4084	0.414066	NS
7161	Q96CS2	HAUS1	HAUS augmin-like complex subunit 1 (Coiled-coil domain-containing protein 5) (Enhancer of invasion-cluster) (HEI-C)	yes	-0.440377	20.0865	0.0118774	NS	-0.180748	20.0865	0.270729	NS	0.0964542	20.0865	0.60429	NS
7162	Q96CS3	FAF2	FAS-associated factor 2 (UBX domain-containing protein 3B) (UBX domain-containing protein 8)	yes	-0.0260946	17.6873	0.993582	NS	-0.191817	17.6873	0.721929	NS	0.574336	17.6873	0.217497	NS
7166	Q96CW1	AP2M1	AP-2 complex subunit mu (AP-2 mu chain) (Adaptin-mu2) (Adaptor protein complex AP-2 subunit mu) (Adaptor-related protein complex 2 subunit mu) (Clathrin assembly protein complex 2 mu medium chain) (Clathrin coat assembly protein AP50) (Clathrin coat-associated protein AP50) (HA2 50 kDa subunit) (Plasma membrane adaptor AP-2 50 kDa protein)	yes	-0.387899	20.4338	0.608664	NS	-0.751763	20.4338	0.182397	NS	-0.0628559	20.4338	0.953328	NS
7167	Q96CW5	TUBGCP3	Gamma-tubulin complex component 3 (GCP-3) (hGCP3) (Gamma-ring complex protein 104 kDa) (h104p) (hGrip104) (Spindle pole body protein Spc98 homolog) (hSpc98)	yes	-0.981077	20.1063	1.59794e-07	NS	-0.946564	20.1063	1.48601e-07	NS	-0.879415	20.1063	8.68555e-07	NS
7173	Q96D15	RCN3	Reticulocalbin-3 (EF-hand calcium-binding protein RLP49)	yes	-0.777051	15.3257	0.585271	NS	-3.12641	15.3257	0.00460976	Down	0.292217	15.3257	0.845418	NS
7174	Q96D46	NMD3	60S ribosomal export protein NMD3 (hNMD3)	yes	-0.382275	18.7488	0.461333	NS	-0.510005	18.7488	0.2257	NS	0.269376	18.7488	0.573339	NS
7182	Q96DG6	CMBL	Carboxymethylenebutenolidase homolog (EC 3.1.-.-)	yes	0.318356	17.8268	0.661855	NS	-0.738785	17.8268	0.154795	NS	-0.0857431	17.8268	0.920214	NS
7185	Q96DM3	RMC1	Regulator of MON1-CCZ1 complex (Colon cancer-associated protein Mic1) (Mic-1) (WD repeat-containing protein 98)	yes	0.176059	17.4401	0.739814	NS	-0.224554	17.4401	0.585258	NS	0.600909	17.4401	0.111196	NS
7186	Q96DN5	TBC1D31	TBC1 domain family member 31 (WD repeat-containing protein 67)	yes	0.98019	18.0804	0.000994512	NS	1.68735	18.0804	2.34639e-06	Up	0.431769	18.0804	0.108365	NS
7187	Q96DP5	MTFMT	Methionyl-tRNA formyltransferase, mitochondrial (MtFMT) (EC 2.1.2.9)	yes	0.886434	16.3062	0.493898	NS	0.746207	16.3062	0.510259	NS	1.86364	16.3062	0.0785111	NS
7193	Q96DW6	SLC25A38	Mitochondrial glycine transporter (Appoptosin) (Mitochondrial glycine transporter GlyC) (Solute carrier family 25 member 38)	yes	-0.693389	15.2732	0.446049	NS	0.786789	15.2732	0.295812	NS	1.50003	15.2732	0.0482262	Up
7194	Q96DX4	RSPRY1	RING finger and SPRY domain-containing protein 1	yes	-0.0997683	16.7906	0.914341	NS	-1.15938	16.7906	0.0143882	Down	0.101405	16.7906	0.889262	NS
7196	Q96DZ1	ERLEC1	Endoplasmic reticulum lectin 1 (ER lectin) (Erlectin) (XTP3-transactivated gene B protein)	yes	-1.70375	15.3583	0.26061	NS	-0.78925	15.3583	0.593199	NS	0.288313	15.3583	0.884413	NS
7198	Q96E14	RMI2	RecQ-mediated genome instability protein 2 (hRMI2) (BLM-associated protein of 18 kDa) (BLAP18)	yes	2.04577	18.4467	0.145712	NS	2.2673	18.4467	0.0681585	NS	1.2528	18.4467	0.360963	NS
7205	Q96ED9	HOOK2	Protein Hook homolog 2 (h-hook2) (hHK2)	yes	-1.14915	15.7482	0.325592	NS	-2.23862	15.7482	0.0222027	Down	-0.320943	15.7482	0.80805	NS
7206	Q96EE3	SEH1L	Nucleoporin SEH1 (GATOR2 complex protein SEH1) (Nup107-160 subcomplex subunit SEH1) (SEC13-like protein)	yes	0.336107	20.0337	0.393191	NS	-0.259806	20.0337	0.458093	NS	0.0906415	20.0337	0.839512	NS
7209	Q96EF6	FBXO17	F-box only protein 17 (F-box only protein 26)	yes	-0.234444	19.2467	0.783937	NS	-0.334648	19.2467	0.596814	NS	-0.28771	19.2467	0.664577	NS
7213	Q96EK5	KIFBP	KIF-binding protein (KIF1-binding protein) (Kinesin family binding protein)	yes	0.52817	19.7669	0.000170934	NS	1.27636	19.7669	3.5941e-09	Up	0.441965	19.7669	0.000870579	NS
7216	Q96EK9	KTI12	Protein KTI12 homolog	yes	3.46332	17.2501	0.00101457	Up	2.58861	17.2501	0.0059007	Up	3.30326	17.2501	0.0014204	Up
7217	Q96EL2	MRPS24	Small ribosomal subunit protein uS3m (28S ribosomal protein S24, mitochondrial) (MRP-S24) (S24mt) (bMRP-47) (bMRP47)	yes	0.898662	16.8779	0.637613	NS	0.890095	16.8779	0.565692	NS	1.83132	16.8779	0.207474	NS
7218	Q96EL3	MRPL53	Large ribosomal subunit protein mL53 (39S ribosomal protein L53, mitochondrial) (L53mt) (MRP-L53)	yes	-0.00662702	18.9385	1	NS	-0.19806	18.9385	0.760625	NS	0.17425	18.9385	0.801578	NS
7219	Q96EM0	L3HYPDH	Trans-3-hydroxy-L-proline dehydratase (EC 4.2.1.77) (Trans-L-3-hydroxyproline dehydratase)	yes	-0.13121	16.683	0.955964	NS	-0.0655694	16.683	0.982489	NS	1.95396	16.683	0.0602965	NS
7223	Q96EP5	DAZAP1	DAZ-associated protein 1 (Deleted in azoospermia-associated protein 1)	yes	0.409026	20.1033	0.216353	NS	-0.203908	20.1033	0.526367	NS	-0.160087	20.1033	0.639822	NS
7233	Q96EY1	DNAJA3	DnaJ homolog subfamily A member 3, mitochondrial (DnaJ protein Tid-1) (hTid-1) (Hepatocellular carcinoma-associated antigen 57) (Tumorous imaginal discs protein Tid56 homolog)	yes	1.00633	18.1314	0.518624	NS	0.317985	18.1314	0.846419	NS	-0.0801241	18.1314	0.982721	NS
7238	Q96EZ8	MCRS1	Microspherule protein 1 (58 kDa microspherule protein) (Cell cycle-regulated factor p78) (INO80 complex subunit J) (MCRS2)	yes	-1.96114	17.3763	2.07131e-05	Down	-1.65579	17.3763	7.34175e-05	Down	-1.36167	17.3763	0.000757613	Down
7239	Q96F07	CYFIP2	Cytoplasmic FMR1-interacting protein 2 (p53-inducible protein 121)	yes	-0.278083	18.1952	0.472008	NS	-0.411705	18.1952	0.182393	NS	0.0162487	18.1952	0.989429	NS
7250	Q96FA3	PELI1	E3 ubiquitin-protein ligase pellino homolog 1 (Pellino-1) (EC 2.3.2.27) (Pellino-related intracellular-signaling molecule) (RING-type E3 ubiquitin transferase pellino homolog 1)	yes	-3.37199	17.1371	0.00151026	Down	-1.10372	17.1371	0.244726	NS	-1.07664	17.1371	0.279916	NS
7251	Q96FC7	PHYHIPL	Phytanoyl-CoA hydroxylase-interacting protein-like	yes	3.55271e-15	14.0785	1	NS	3.55271e-15	14.0785	1	NS	5.29362	14.0785	5.49318e-13	Up
7259	Q96FN4	CPNE2	Copine-2 (Copine II)	yes	-0.198767	14.1472	0.931926	NS	-0.273978	14.1472	0.856861	NS	1.94802	14.1472	0.090223	NS
7267	Q96G01	BICD1	Protein bicaudal D homolog 1 (Bic-D 1)	yes	-0.24978	19.1817	0.0825482	NS	-0.208163	19.1817	0.109686	NS	-0.0427009	19.1817	0.80926	NS
7268	Q96G03	PGM2	Phosphopentomutase (EC 5.4.2.7) (Glucose phosphomutase 2) (Phosphodeoxyribomutase) (Phosphoglucomutase-2) (EC 5.4.2.2)	yes	0.455319	17.5688	0.63722	NS	-0.0197509	17.5688	1	NS	0.543402	17.5688	0.488747	NS
7276	Q96G75	RMND5B	E3 ubiquitin-protein transferase RMND5B (EC 2.3.2.27) (Protein RMD5 homolog B)	yes	-2.06082	16.6908	0.0317475	Down	0.273406	16.6908	0.815367	NS	0.0472848	16.6908	0.989326	NS
7280	Q96GC6	ZNF274	Neurotrophin receptor-interacting factor homolog (Zinc finger protein 274) (Zinc finger protein HFB101) (Zinc finger protein with KRAB and SCAN domains 19) (Zinc finger protein zfp2) (Zf2)	yes	0.433138	14.0813	0.379332	NS	3.55271e-15	14.0813	1	NS	4.87442	14.0813	3.76639e-09	Up
7284	Q96GE4	CEP95	Centrosomal protein of 95 kDa (Cep95) (Coiled-coil domain-containing protein 45)	yes	-0.0363216	19.447	0.914452	NS	0.828043	19.447	6.56941e-05	NS	0.663201	19.447	0.000852238	NS
7287	Q96GJ1	TRMT2B	tRNA (uracil-5-)-methyltransferase homolog B (EC 2.1.1.35) (TRM2 homolog B) (rRNA (uracil-5-)-methyltransferase TRMT2B) (EC 2.1.1.-)	yes	2.65895	14.9205	0.00177316	Up	1.32506	14.9205	0.0732165	NS	2.36484	14.9205	0.0042141	Up
7302	Q96GZ6	SLC41A3	Solute carrier family 41 member 3	yes	-0.83961	15.0321	0.727858	NS	-2.60174	15.0321	0.113718	NS	-1.60753	15.0321	0.37475	NS
7304	Q96H22	CENPN	Centromere protein N (CENP-N) (Interphase centromere complex protein 32)	yes	-0.52415	15.9427	0.783937	NS	-0.722523	15.9427	0.610657	NS	0.828209	15.9427	0.561703	NS
7310	Q96HB5	CCDC120	Coiled-coil domain-containing protein 120	yes	-0.806427	19.286	0.000742168	NS	0.0459328	19.286	0.876071	NS	-0.113605	19.286	0.641134	NS
7316	Q96HJ3	CCDC34	Coiled-coil domain-containing protein 34 (Renal carcinoma antigen NY-REN-41)	yes	-1.29669	19.0121	0.00197303	Down	-0.552328	19.0121	0.1334	NS	-0.224185	19.0121	0.601932	NS
7318	Q96HP0	DOCK6	Dedicator of cytokinesis protein 6	yes	-0.284511	17.9494	0.39473	NS	-0.937687	17.9494	0.00138839	NS	-0.116925	17.9494	0.73081	NS
7320	Q96HP4	OXNAD1	Oxidoreductase NAD-binding domain-containing protein 1 (EC 1.-.-.-)	yes	0.477206	16.669	0.884919	NS	1.15733	16.669	0.577161	NS	1.56521	16.669	0.441865	NS
7324	Q96HS1	PGAM5	Serine/threonine-protein phosphatase PGAM5, mitochondrial (EC 3.1.3.16) (Bcl-XL-binding protein v68) (Phosphoglycerate mutase family member 5)	yes	0.601523	21.6187	0.12732	NS	-0.367195	21.6187	0.319327	NS	0.598596	21.6187	0.105898	NS
7328	Q96I13	ABHD8	Protein ABHD8 (EC 3.-.-.-) (Alpha/beta hydrolase domain-containing protein 8) (Abhydrolase domain-containing protein 8)	yes	0.325696	14.6114	0.852653	NS	0.594967	14.6114	0.615315	NS	1.49664	14.6114	0.16741	NS
7340	Q96II8	LRCH3	DISP complex protein LRCH3 (Leucine-rich repeat and calponin homology domain-containing protein 3)	yes	-0.612588	20.1458	0.0121724	NS	-0.269169	20.1458	0.23751	NS	-0.125076	20.1458	0.63665	NS
7342	Q96IJ6	GMPPA	Mannose-1-phosphate guanyltransferase alpha (GDP-mannose pyrophosphorylase A) (GMPP-alpha) (GTP-mannose-1-phosphate guanylyltransferase alpha)	yes	0.320724	18.7074	0.366599	NS	0.217635	18.7074	0.505096	NS	0.65666	18.7074	0.0333692	NS
7345	Q96IR2	ZNF845	Zinc finger protein 845	yes	-1.53813	15.5367	0.0637092	NS	-3.33122	15.5367	0.000165496	Down	-0.169757	15.5367	0.883822	NS
7346	Q96IU2	ZBED3	Zinc finger BED domain-containing protein 3 (Axin-interacting protein)	yes	-0.456311	19.1955	0.607725	NS	0.028815	19.1955	0.992044	NS	0.710777	19.1955	0.315214	NS
7348	Q96IV0	NGLY1	Peptide-N(4)-(N-acetyl-beta-glucosaminyl)asparagine amidase (PNGase) (hPNGase) (EC 3.5.1.52) (N-glycanase 1) (Peptide:N-glycanase)	yes	-0.629875	17.1445	0.728898	NS	-0.49975	17.1445	0.748394	NS	0.754041	17.1445	0.604219	NS
7349	Q96IX5	ATP5MK	ATP synthase membrane subunit K, mitochondrial (ATP synthase membrane subunit DAPIT, mitochondrial) (Diabetes-associated protein in insulin-sensitive tissues) (HCV F-transactivated protein 2) (Up-regulated during skeletal muscle growth protein 5)	yes	0.107935	21.0395	0.660782	NS	-0.0693086	21.0395	0.751052	NS	-0.0927534	21.0395	0.657204	NS
7361	Q96J88	EPSTI1	Epithelial-stromal interaction protein 1	yes	1.02661	17.5806	0.010661	Up	-3.80864	17.5806	7.87449e-09	Down	0.833823	17.5806	0.0306971	NS
7364	Q96JB2	COG3	Conserved oligomeric Golgi complex subunit 3 (COG complex subunit 3) (Component of oligomeric Golgi complex 3) (Vesicle-docking protein SEC34 homolog) (p94)	yes	1.39713	18.3346	6.66565e-08	Up	0.594646	18.3346	0.000480318	NS	0.840839	18.3346	2.95537e-05	NS
7367	Q96JC1	VPS39	Vam6/Vps39-like protein (TRAP1-like protein) (hVam6p)	yes	0.094204	18.0598	0.80627	NS	-0.244333	18.0598	0.33183	NS	0.0088325	18.0598	0.999738	NS
7370	Q96JE9	MAP6	Microtubule-associated protein 6 (MAP-6) (Stable tubule-only polypeptide) (STOP)	yes	-0.805021	16.6848	0.15838	NS	0.865247	16.6848	0.0859361	NS	0.577289	16.6848	0.291131	NS
7373	Q96JG6	VPS50	Syndetin (Coiled-coil domain-containing protein 132) (EARP/GARPII complex subunit VPS50)	yes	-0.175783	19.1837	0.25772	NS	-0.524551	19.1837	0.000435798	NS	-0.054856	19.1837	0.743815	NS
7377	Q96JH8	RADIL	Ras-associating and dilute domain-containing protein	yes	-0.62771	15.5998	0.732832	NS	1.3761	15.5998	0.290399	NS	2.15857	15.5998	0.100393	NS
7379	Q96JJ3	ELMO2	Engulfment and cell motility protein 2 (Protein ced-12 homolog A) (hCed-12A)	yes	-0.276519	18.2591	0.378578	NS	0.299353	18.2591	0.256675	NS	-0.0500175	18.2591	0.902987	NS
7387	Q96JN2	CCDC136	Coiled-coil domain-containing protein 136 (Nasopharyngeal carcinoma-associated gene 6 protein)	yes	-0.558492	16.3733	0.433994	NS	-0.597311	16.3733	0.316072	NS	0.43405	16.3733	0.504685	NS
7388	Q96JN8	NEURL4	Neuralized-like protein 4	yes	0.12888	17.1063	0.630769	NS	0.0980351	17.1063	0.66981	NS	0.351686	17.1063	0.0827019	NS
7402	Q96K58	ZNF668	Zinc finger protein 668	yes	-0.691132	15.0656	0.735988	NS	-1.38806	15.0656	0.344652	NS	0.484669	15.0656	0.794289	NS
7406	Q96KA5	CLPTM1L	Lipid scramblase CLPTM1L (Cisplatin resistance-related protein 9) (CRR9p) (Cleft lip and palate transmembrane protein 1-like protein) (CLPTM1-like protein)	yes	0.675681	18.1251	0.30951	NS	0.655955	18.1251	0.252457	NS	0.902038	18.1251	0.12246	NS
7415	Q96KQ4	PPP1R13B	Apoptosis-stimulating of p53 protein 1 (Protein phosphatase 1 regulatory subunit 13B)	yes	-0.381357	19.9795	0.00157612	NS	-0.234929	19.9795	0.0257255	NS	0.202785	19.9795	0.0651881	NS
7420	Q96KV7	WDR90	WD repeat-containing protein 90	yes	1.40611	16.977	6.5325e-05	Up	1.06361	16.977	0.000568995	Up	-0.173419	16.977	0.590906	NS
7421	Q96L34	MARK4	MAP/microtubule affinity-regulating kinase 4 (EC 2.7.11.1) (MAP/microtubule affinity-regulating kinase-like 1)	yes	-2.0742	16.2054	0.015199	Down	-0.33533	16.2054	0.728099	NS	0.48488	16.2054	0.594445	NS
7423	Q96L58	B3GALT6	Beta-1,3-galactosyltransferase 6 (Beta-1,3-GalTase 6) (Beta3Gal-T6) (Beta3GalT6) (EC 2.4.1.134) (GAG GalTII) (Galactosyltransferase II) (Galactosylxylosylprotein 3-beta-galactosyltransferase) (UDP-Gal:betaGal beta 1,3-galactosyltransferase polypeptide 6)	yes	-0.45152	16.8159	0.446119	NS	0.0256782	16.8159	0.987786	NS	-0.0637672	16.8159	0.939941	NS
7427	Q96L92	SNX27	Sorting nexin-27	yes	-0.0840248	18.642	0.813148	NS	0.0868457	18.642	0.75332	NS	0.105657	18.642	0.694608	NS
7431	Q96LB3	IFT74	Intraflagellar transport protein 74 homolog (Capillary morphogenesis gene 1 protein) (CMG-1) (Coiled-coil domain-containing protein 2)	yes	-0.215649	18.8887	0.352318	NS	0.362554	18.8887	0.0575025	NS	0.0122954	18.8887	0.984099	NS
7433	Q96LI5	CNOT6L	CCR4-NOT transcription complex subunit 6-like (EC 3.1.13.4) (Carbon catabolite repressor protein 4 homolog B)	yes	0.0414385	20.05	0.856378	NS	0.202841	20.05	0.128774	NS	0.198599	20.05	0.157654	NS
7435	Q96LJ7	DHRS1	Dehydrogenase/reductase SDR family member 1 (EC 1.1.1.-) (Short chain dehydrogenase/reductase family 19C member 1) (Protein SDR19C1)	yes	-0.14726	16.1506	0.964182	NS	0.41279	16.1506	0.810512	NS	0.69094	16.1506	0.658776	NS
7437	Q96LR9	APOLD1	Apolipoprotein L domain-containing protein 1 (Vascular early response gene protein)	yes	1.43348	17.9999	6.16434e-05	Up	0.173476	17.9999	0.587794	NS	0.639342	17.9999	0.0306677	NS
7446	Q96M11	HYLS1	Centriolar and ciliogenesis-associated protein HYLS1 (Hydrolethalus syndrome protein 1)	yes	-0.878944	16.8725	0.396282	NS	-1.07663	16.8725	0.207244	NS	0.848283	16.8725	0.35605	NS
7448	Q96M89	CCDC138	Coiled-coil domain-containing protein 138	yes	0.1904	22.4076	0.215865	NS	0.461777	22.4076	0.00135461	NS	0.130245	22.4076	0.373286	NS
7449	Q96M91	CFAP53	Cilia- and flagella-associated protein 53 (Coiled-coil domain-containing protein 11)	yes	-0.212248	16.4739	0.975118	NS	-1.56717	16.4739	0.539936	NS	1.20319	16.4739	0.659419	NS
7450	Q96M94	KLHL15	Kelch-like protein 15	yes	0.471448	18.0092	0.0141007	NS	1.22855	18.0092	1.09533e-06	Up	1.06645	18.0092	1.16848e-05	Up
7458	Q96MH7	C5orf34	Uncharacterized protein C5orf34	yes	-0.33682	18.7376	0.0786685	NS	0.355483	18.7376	0.0401369	NS	-0.354054	18.7376	0.0522851	NS
7461	Q96MN9	ZNF488	Zinc finger protein 488	yes	-1.4342	15.9402	0.410986	NS	1.93676	15.9402	0.173479	NS	1.51559	15.9402	0.32162	NS
7463	Q96MT3	PRICKLE1	Prickle-like protein 1 (REST/NRSF-interacting LIM domain protein 1)	yes	0.230207	20.3558	0.0682616	NS	0.240876	20.3558	0.0355681	NS	-0.360667	20.3558	0.00462341	NS
7464	Q96MT8	CEP63	Centrosomal protein of 63 kDa (Cep63)	yes	-1.58625	15.4422	0.018523	Down	-0.612927	15.4422	0.343978	NS	-1.28694	15.4422	0.046407	Down
7467	Q96MW5	COG8	Conserved oligomeric Golgi complex subunit 8 (COG complex subunit 8) (Component of oligomeric Golgi complex 8)	yes	-0.183772	17.8255	0.86975	NS	-0.929413	17.8255	0.149682	NS	0.104511	17.8255	0.922621	NS
7470	Q96MX6	DNAAF10	Dynein axonemal assembly factor 10 (WD repeat-containing protein 92) (WD repeat-containing protein Monad)	yes	1.84412	16.9644	0.13145	NS	2.58091	16.9644	0.0191596	Up	3.02161	16.9644	0.0105765	Up
7472	Q96MY7	FAM161B	Protein FAM161B	yes	-4.93526	15.4105	1.61462e-05	Down	-2.21684	15.4105	0.0107138	Down	-0.634983	15.4105	0.513883	NS
7475	Q96N21	TEPSIN	AP-4 complex accessory subunit Tepsin (ENTH domain-containing protein 2) (Epsin for AP-4) (Tetra-epsin)	yes	-0.12134	16.2734	0.879935	NS	-0.373894	16.2734	0.4429	NS	0.625165	16.2734	0.185659	NS
7481	Q96N96	SPATA13	Spermatogenesis-associated protein 13 (APC-stimulated guanine nucleotide exchange factor 2) (Asef2)	yes	-0.651981	16.9611	0.426614	NS	0.141234	16.9611	0.883013	NS	1.2959	16.9611	0.0596477	NS
7483	Q96NB1	CEP20	Centrosomal protein 20 (FGFR1OP N-terminal-like protein) (FOP-related protein of 20 kDa) (LisH domain-containing protein FOPNL)	yes	-0.090509	18.6469	0.958789	NS	1.1292	18.6469	0.110579	NS	0.765216	18.6469	0.319227	NS
7484	Q96NB2	SFXN2	Sideroflexin-2	yes	1.14494	16.1165	0.434584	NS	3.01927	16.1165	0.0114374	Up	3.22243	16.1165	0.0108239	Up
7487	Q96NE9	FRMD6	FERM domain-containing protein 6 (Willin)	yes	-0.352228	18.2975	0.0341661	NS	-0.264108	18.2975	0.0813424	NS	0.0126153	18.2975	0.973373	NS
7488	Q96NG3	ODAD4	Outer dynein arm-docking complex subunit 4 (Tetratricopeptide repeat protein 25) (TPR repeat protein 25)	yes	0.723631	17.8536	0.227907	NS	0.530518	17.8536	0.328321	NS	0.904244	17.8536	0.0955787	NS
7489	Q96NH3	TBC1D32	Protein broad-minded (TBC1 domain family member 32)	yes	0.323774	15.9141	0.928706	NS	1.87923	15.9141	0.291828	NS	-4.08963	15.9141	0.025091	Down
7492	Q96NL6	SCLT1	Sodium channel and clathrin linker 1 (Sodium channel-associated protein 1)	yes	-2.01492	17.6121	2.4388e-08	Down	-2.25323	17.6121	2.9875e-09	Down	-1.32218	17.6121	4.09458e-06	Down
7499	Q96NW7	LRRC7	Leucine-rich repeat-containing protein 7 (Densin-180) (Densin) (Protein LAP1)	yes	3.50185	19.3285	0.139263	NS	3.58201	19.3285	0.0881524	NS	2.15832	19.3285	0.349351	NS
7507	Q96P47	AGAP3	Arf-GAP with GTPase, ANK repeat and PH domain-containing protein 3 (AGAP-3) (CRAM-associated GTPase) (CRAG) (Centaurin-gamma-3) (Cnt-g3) (MR1-interacting protein) (MRIP-1)	yes	-1.24399	20.6182	7.92444e-07	Down	-1.43201	20.6182	8.67268e-08	Down	-0.802584	20.6182	0.000111628	NS
7515	Q96PC5	MIA2	Melanoma inhibitory activity protein 2 (MIA protein 2) (CTAGE family member 5 ER export factor) (Cutaneous T-cell lymphoma-associated antigen 5) (Meningioma-expressed antigen 6/11)	yes	3.73158	15.865	1.57091e-06	Up	-0.115779	15.865	0.879235	NS	0.321948	15.865	0.599681	NS
7516	Q96PE1	ADGRA2	Adhesion G protein-coupled receptor A2 (G-protein coupled receptor 124) (Tumor endothelial marker 5)	yes	6.15399	17.9297	2.03326e-14	Up	5.95121	17.9297	1.74392e-14	Up	3.36658	17.9297	7.78102e-11	Up
7517	Q96PE2	ARHGEF17	Rho guanine nucleotide exchange factor 17 (164 kDa Rho-specific guanine-nucleotide exchange factor) (p164-RhoGEF) (p164RhoGEF) (Tumor endothelial marker 4)	yes	-1.95229	17.0145	3.44213e-06	Down	-2.49163	17.0145	1.1129e-07	Down	-0.81355	17.0145	0.0102631	NS
7518	Q96PE3	INPP4A	Inositol polyphosphate-4-phosphatase type I A (Inositol polyphosphate 4-phosphatase type I) (Type I inositol 3,4-bisphosphate 4-phosphatase) (EC 3.1.3.66)	yes	-0.177461	17.5514	0.775408	NS	0.18001	17.5514	0.71661	NS	0.528677	17.5514	0.218876	NS
7524	Q96PQ7	KLHL5	Kelch-like protein 5	yes	-1.67943	17.9847	6.59881e-05	Down	-0.935204	17.9847	0.00619988	NS	-0.134811	17.9847	0.749851	NS
7527	Q96PU5	NEDD4L	E3 ubiquitin-protein ligase NEDD4-like (EC 2.3.2.26) (EC 2.3.2.36) (HECT-type E3 ubiquitin transferase NED4L) (NEDD4.2) (Nedd4-2)	yes	0.0928177	18.8619	0.768478	NS	-0.0566962	18.8619	0.839687	NS	-0.0372337	18.8619	0.912548	NS
7531	Q96PV7	FAM193B	Protein FAM193B	yes	-0.235036	19.8909	0.136088	NS	-0.0693295	19.8909	0.679944	NS	-0.252312	19.8909	0.0872291	NS
7533	Q96PX9	PLEKHG4B	Pleckstrin homology domain-containing family G member 4B (PH domain-containing family G member 4B)	yes	-0.358634	17.2258	0.322695	NS	-0.391068	17.2258	0.203727	NS	0.323044	17.2258	0.325779	NS
7537	Q96Q05	TRAPPC9	Trafficking protein particle complex subunit 9 (NIK- and IKBKB-binding protein) (Tularik gene 1 protein)	yes	0.317526	20.4632	0.00496053	NS	0.334903	20.4632	0.00198578	NS	-0.0888683	20.4632	0.431215	NS
7539	Q96Q15	SMG1	Serine/threonine-protein kinase SMG1 (SMG-1) (hSMG-1) (EC 2.7.11.1) (Lambda/iota protein kinase C-interacting protein) (Lambda-interacting protein) (Nonsense mediated mRNA decay-associated PI3K-related kinase SMG1)	yes	-0.403316	16.3525	0.45791	NS	-0.627819	16.3525	0.146595	NS	-0.167192	16.3525	0.766374	NS
7540	Q96Q42	ALS2	Alsin (Amyotrophic lateral sclerosis 2 chromosomal region candidate gene 6 protein) (Amyotrophic lateral sclerosis 2 protein)	yes	0.258508	18.2894	0.878769	NS	0.654282	18.2894	0.538459	NS	0.428557	18.2894	0.714187	NS
7544	Q96QB1	DLC1	Rho GTPase-activating protein 7 (Deleted in liver cancer 1 protein) (DLC-1) (HP protein) (Rho-type GTPase-activating protein 7) (START domain-containing protein 12) (StARD12) (StAR-related lipid transfer protein 12)	yes	-0.0531177	17.8589	0.943219	NS	-0.0546317	17.8589	0.916061	NS	-0.536399	17.8589	0.121867	NS
7553	Q96QK1	VPS35	Vacuolar protein sorting-associated protein 35 (hVPS35) (Maternal-embryonic 3) (Vesicle protein sorting 35)	yes	-0.310167	16.9433	0.382165	NS	-0.739197	16.9433	0.0121055	NS	-0.0172004	16.9433	0.985627	NS
7554	Q96QP1	ALPK1	Alpha-protein kinase 1 (EC 2.7.11.1) (Chromosome 4 kinase) (Lymphocyte alpha-protein kinase)	yes	0.139363	17.7176	0.436935	NS	-0.183156	17.7176	0.207656	NS	0.292474	17.7176	0.0511283	NS
7558	Q96QU8	XPO6	Exportin-6 (Exp6) (Ran-binding protein 20)	yes	-0.445008	17.3188	0.493898	NS	-0.178664	17.3188	0.785346	NS	-0.246183	17.3188	0.690902	NS
7565	Q96RF0	SNX18	Sorting nexin-18 (SH3 and PX domain-containing protein 3B)	yes	-0.975112	18.4565	5.54489e-05	NS	-0.548683	18.4565	0.00514073	NS	-0.410623	18.4565	0.0385385	NS
7573	Q96RP9	GFM1	Elongation factor G, mitochondrial (EF-Gmt) (Elongation factor G 1, mitochondrial) (mEF-G 1) (Elongation factor G1) (hEFG1)	yes	-0.253244	18.2398	0.658545	NS	-0.225608	18.2398	0.633016	NS	0.305633	18.2398	0.510866	NS
7575	Q96RQ3	MCCC1	Methylcrotonoyl-CoA carboxylase subunit alpha, mitochondrial (MCCase subunit alpha) (EC 6.4.1.4) (3-methylcrotonyl-CoA carboxylase 1) (3-methylcrotonyl-CoA carboxylase biotin-containing subunit) (3-methylcrotonyl-CoA:carbon dioxide ligase subunit alpha)	yes	-0.516283	24.4539	0.000918277	NS	-1.2494	24.4539	3.4182e-08	Down	-0.79032	24.4539	1.54383e-05	NS
7576	Q96RR1	TWNK	Twinkle mtDNA helicase (EC 5.6.2.3) (Progressive external ophthalmoplegia 1 protein) (T7 gp4-like protein with intramitochondrial nucleoid localization) (T7-like mitochondrial DNA helicase) (Twinkle protein, mitochondrial)	yes	-1.05463	17.2352	0.46072	NS	-1.31909	17.2352	0.257061	NS	-1.518	17.2352	0.206724	NS
7581	Q96RT7	TUBGCP6	Gamma-tubulin complex component 6 (GCP-6)	yes	0.225795	18.2405	0.197552	NS	-0.0215527	18.2405	0.933432	NS	-0.0550156	18.2405	0.786434	NS
7582	Q96RT8	TUBGCP5	Gamma-tubulin complex component 5 (GCP-5)	yes	-0.681101	17.22	0.0501384	NS	-0.901568	17.22	0.00611789	NS	0.0717781	17.22	0.883046	NS
7586	Q96RY7	IFT140	Intraflagellar transport protein 140 homolog (WD and tetratricopeptide repeats protein 2)	yes	0.0745912	18.6125	0.773346	NS	0.114788	18.6125	0.546564	NS	-0.0205968	18.6125	0.947027	NS
7589	Q96S21	RAB40C	Ras-related protein Rab-40C (Rar-like protein) (Ras-like protein family member 8C) (SOCS box-containing protein RAR3)	yes	-1.35069	15.6227	0.417072	NS	-0.794867	15.6227	0.60646	NS	1.06184	15.6227	0.485377	NS
7611	Q96SN8	CDK5RAP2	CDK5 regulatory subunit-associated protein 2 (CDK5 activator-binding protein C48) (Centrosome-associated protein 215)	yes	-0.21417	18.1599	0.481427	NS	-0.222816	18.1599	0.381315	NS	-0.335002	18.1599	0.184598	NS
7612	Q96SQ5	ZNF587	Zinc finger protein 587	yes	-2.37143	14.0336	0.0243737	Down	-2.632	14.0336	0.00799036	Down	-1.34501	14.0336	0.186834	NS
7617	Q96ST8	CEP89	Centrosomal protein of 89 kDa (Cep89) (Centrosomal protein 123) (Cep123) (Coiled-coil domain-containing protein 123)	yes	-1.15316	17.1207	0.074312	NS	-1.15509	17.1207	0.0479538	Down	-1.13031	17.1207	0.0660225	NS
7620	Q96SW2	CRBN	Protein cereblon	yes	-0.339072	18.8823	0.0387484	NS	-0.256043	18.8823	0.0864499	NS	-0.185681	18.8823	0.248778	NS
7623	Q96SZ6	CDK5RAP1	Mitochondrial tRNA methylthiotransferase CDK5RAP1 (EC 2.8.4.3) (CDK5 activator-binding protein C42) (CDK5 regulatory subunit-associated protein 1) (mt-tRNA-2-methylthio-N6-dimethylallyladenosine synthase) (mt-tRNA-N6-(dimethylallyl)adenosine(37) methylthiotransferase)	yes	0.252074	18.6013	0.46997	NS	0.824431	18.6013	0.00425395	NS	0.481911	18.6013	0.0950888	NS
7625	Q96T21	SECISBP2	Selenocysteine insertion sequence-binding protein 2 (SECIS-binding protein 2)	yes	-0.63693	19.8454	0.000150608	NS	-0.384216	19.8454	0.00628265	NS	-0.725182	19.8454	4.40693e-05	NS
7628	Q96T37	RBM15	RNA-binding protein 15 (One-twenty two protein 1) (RNA-binding motif protein 15)	yes	0.810655	18.6344	0.0644582	NS	0.286047	18.6344	0.522902	NS	0.848702	18.6344	0.0427701	NS
7629	Q96T51	RUFY1	RUN and FYVE domain-containing protein 1 (FYVE-finger protein EIP1) (La-binding protein 1) (Rab4-interacting protein) (Zinc finger FYVE domain-containing protein 12)	yes	-0.0426246	20.1635	0.83724	NS	-0.164718	20.1635	0.193847	NS	0.113983	20.1635	0.409065	NS
7641	Q99436	PSMB7	Proteasome subunit beta type-7 (EC 3.4.25.1) (Macropain chain Z) (Multicatalytic endopeptidase complex chain Z) (Proteasome subunit Z)	yes	0.218006	16.356	0.950302	NS	1.79629	16.356	0.236393	NS	3.52257	16.356	0.0251959	Up
7652	Q99519	NEU1	Sialidase-1 (EC 3.2.1.18) (Acetylneuraminyl hydrolase) (G9 sialidase) (Lysosomal sialidase) (N-acetyl-alpha-neuraminidase 1)	yes	-1.31768	16.8774	0.661855	NS	1.15151	16.8774	0.646122	NS	1.31308	16.8774	0.598926	NS
7653	Q99523	SORT1	Sortilin (100 kDa NT receptor) (Glycoprotein 95) (Gp95) (Neurotensin receptor 3) (NT3) (NTR3)	yes	0.75964	16.1637	0.312983	NS	0.838272	16.1637	0.190835	NS	1.68369	16.1637	0.0133144	Up
7655	Q99538	LGMN	Legumain (EC 3.4.22.34) (Asparaginyl endopeptidase) (AEP) (Protease, cysteine 1)	yes	2.10943	18.7017	0.162202	NS	1.80631	18.7017	0.182842	NS	1.07398	18.7017	0.478568	NS
7659	Q99550	MPHOSPH9	M-phase phosphoprotein 9	yes	-0.164361	20.4686	0.176743	NS	-0.12811	20.4686	0.244958	NS	-0.0145332	20.4686	0.939941	NS
7661	Q99569	PKP4	Plakophilin-4 (p0071)	yes	-0.546349	19.3101	0.318778	NS	-0.349978	19.3101	0.493218	NS	-0.562711	19.3101	0.253291	NS
7662	Q99570	PIK3R4	Phosphoinositide 3-kinase regulatory subunit 4 (PI3-kinase regulatory subunit 4) (EC 2.7.11.1) (PI3-kinase p150 subunit) (Phosphoinositide 3-kinase adaptor protein)	yes	-0.490671	19.2997	0.000533521	NS	-0.28523	19.2997	0.0180575	NS	-0.187228	19.2997	0.135178	NS
7672	Q99613	EIF3C	Eukaryotic translation initiation factor 3 subunit C (eIF3c) (Eukaryotic translation initiation factor 3 subunit 8) (eIF3 p110)	yes	-0.572744	23.6568	0.00249403	NS	-0.872055	23.6568	3.00269e-05	NS	0.170327	23.6568	0.350597	NS
7674	Q99615	DNAJC7	DnaJ homolog subfamily C member 7 (Tetratricopeptide repeat protein 2) (TPR repeat protein 2)	yes	0.238229	20.0316	0.0469037	NS	1.39792	20.0316	8.56423e-10	Up	0.713827	20.0316	5.6311e-06	NS
7677	Q99623	PHB2	Prohibitin-2 (B-cell receptor-associated protein BAP37) (D-prohibitin) (Repressor of estrogen receptor activity)	yes	1.33615	18.1091	0.403452	NS	2.15791	18.1091	0.0937804	NS	1.20254	18.1091	0.399434	NS
7683	Q99643	SDHC	Succinate dehydrogenase cytochrome b560 subunit, mitochondrial (Integral membrane protein CII-3) (QPs-1) (QPs1) (Succinate dehydrogenase complex subunit C) (Succinate-ubiquinone oxidoreductase cytochrome B large subunit) (CYBL)	yes	0.0586879	18.7086	0.994252	NS	0.651149	18.7086	0.56817	NS	0.950039	18.7086	0.390857	NS
7687	Q99666	RGPD5; RGPD6	RANBP2-like and GRIP domain-containing protein 5/6 (Ran-binding protein 2-like 1/2) (RanBP2-like 1/2) (RanBP2L1) (RanBP2L2) (Sperm membrane protein BS-63)	yes	-0.428793	19.4956	0.65672	NS	-0.805971	19.4956	0.25187	NS	0.182309	19.4956	0.852859	NS
7689	Q99683	MAP3K5	Mitogen-activated protein kinase kinase kinase 5 (EC 2.7.11.25) (Apoptosis signal-regulating kinase 1) (ASK-1) (MAPK/ERK kinase kinase 5) (MEK kinase 5) (MEKK 5)	yes	0.132141	18.0691	0.582989	NS	-0.0283376	18.0691	0.921137	NS	0.081085	18.0691	0.714253	NS
7693	Q99698	LYST	Lysosomal-trafficking regulator (Beige homolog)	yes	-1.62019	16.2932	0.00146564	Down	-2.17115	16.2932	5.71045e-05	Down	-3.34622	16.2932	1.11013e-06	Down
7694	Q99700	ATXN2	Ataxin-2 (Spinocerebellar ataxia type 2 protein) (Trinucleotide repeat-containing gene 13 protein)	yes	0.528265	21.1133	0.00268621	NS	0.818036	21.1133	2.81461e-05	NS	0.413268	21.1133	0.0135277	NS
7698	Q99714	HSD17B10	3-hydroxyacyl-CoA dehydrogenase type-2 (EC 1.1.1.35) (17-beta-estradiol 17-dehydrogenase) (EC 1.1.1.62) (2-methyl-3-hydroxybutyryl-CoA dehydrogenase) (MHBD) (3-alpha-(17-beta)-hydroxysteroid dehydrogenase (NAD(+))) (EC 1.1.1.239) (3-hydroxy-2-methylbutyryl-CoA dehydrogenase) (EC 1.1.1.178) (3-hydroxyacyl-CoA dehydrogenase type II) (3alpha(or 20beta)-hydroxysteroid dehydrogenase) (EC 1.1.1.53) (7-…	yes	0.280602	21.2172	0.541889	NS	0.0803869	21.2172	0.872426	NS	-0.162155	21.2172	0.706615	NS
7699	Q99717	SMAD5	Mothers against decapentaplegic homolog 5 (MAD homolog 5) (Mothers against DPP homolog 5) (JV5-1) (SMAD family member 5) (SMAD 5) (Smad5) (hSmad5)	yes	-0.0739691	17.0769	0.948443	NS	0.585699	17.0769	0.245904	NS	0.559715	17.0769	0.292023	NS
7708	Q99755	PIP5K1A	Phosphatidylinositol 4-phosphate 5-kinase type-1 alpha (PIP5K1-alpha) (PtdIns(4)P-5-kinase 1 alpha) (EC 2.7.1.68) (68 kDa type I phosphatidylinositol 4-phosphate 5-kinase alpha) (Phosphatidylinositol 4-phosphate 5-kinase type I alpha) (PIP5KIalpha)	yes	-0.215084	18.4638	0.69278	NS	-0.416171	18.4638	0.295086	NS	-0.163145	18.4638	0.734251	NS
7710	Q99759	MAP3K3	Mitogen-activated protein kinase kinase kinase 3 (EC 2.7.11.25) (MAPK/ERK kinase kinase 3) (MEK kinase 3) (MEKK 3)	yes	-0.052131	13.403	0.976412	NS	0.108954	13.403	0.900695	NS	0.781425	13.403	0.202227	NS
7712	Q99766	DMAC2L	ATP synthase subunit s, mitochondrial (ATP synthase-coupling factor B) (FB) (Distal membrane arm assembly complex 2-like protein) (Mitochondrial ATP synthase regulatory component factor B)	yes	-0.215508	17.0348	0.914452	NS	2.4746	17.0348	0.0159342	Up	1.46896	17.0348	0.169817	NS
7714	Q99797	MIPEP	Mitochondrial intermediate peptidase (MIP) (EC 3.4.24.59)	yes	1.04249	15.6321	0.359918	NS	-0.521537	15.6321	0.633102	NS	0.574007	15.6321	0.60164	NS
7722	Q99836	MYD88	Myeloid differentiation primary response protein MyD88	yes	-1.02296	17.4706	0.497819	NS	-1.20587	17.4706	0.32748	NS	0.15247	17.4706	0.942615	NS
7730	Q99941	ATF6B	Cyclic AMP-dependent transcription factor ATF-6 beta (cAMP-dependent transcription factor ATF-6 beta) (Activating transcription factor 6 beta) (ATF6-beta) (Protein G13) (cAMP response element-binding protein-related protein) (Creb-rp) (cAMP-responsive element-binding protein-like 1) [Cleaved into: Processed cyclic AMP-dependent transcription factor ATF-6 beta]	yes	-1.57913	17.4416	0.0422388	Down	-1.24695	17.4416	0.0781036	NS	-0.433623	17.4416	0.602604	NS
7735	Q99959	PKP2	Plakophilin-2	yes	0.1091	19.5593	0.882343	NS	-0.00485596	19.5593	1	NS	-0.061391	19.5593	0.930171	NS
7742	Q99996	AKAP9	A-kinase anchor protein 9 (AKAP-9) (A-kinase anchor protein 350 kDa) (AKAP 350) (hgAKAP 350) (A-kinase anchor protein 450 kDa) (AKAP 450) (AKAP 120-like protein) (Centrosome- and Golgi-localized PKN-associated protein) (CG-NAP) (Protein hyperion) (Protein kinase A-anchoring protein 9) (PRKA9) (Protein yotiao)	yes	0.154259	17.0019	0.727144	NS	-0.315172	17.0019	0.318599	NS	-0.325266	17.0019	0.320695	NS
7744	Q9BPU9	B9D2	B9 domain-containing protein 2 (MKS1-related protein 2)	yes	-0.921945	18.0346	0.780963	NS	-0.0386566	18.0346	1	NS	1.92875	18.0346	0.415012	NS
7747	Q9BPX6	MICU1	Calcium uptake protein 1, mitochondrial (Atopy-related autoantigen CALC) (ara CALC) (Calcium-binding atopy-related autoantigen 1) (allergen Hom s 4)	yes	-0.119857	16.6547	0.916973	NS	0.0731205	16.6547	0.940828	NS	0.573598	16.6547	0.362286	NS
7749	Q9BPY3	FAM118B	Protein FAM118B	yes	-1.21633	14.3246	0.415535	NS	-2.79688	14.3246	0.0211441	Down	-1.44148	14.3246	0.26666	NS
7753	Q9BQ15	NABP2	SOSS complex subunit B1 (Nucleic acid-binding protein 2) (Oligonucleotide/oligosaccharide-binding fold-containing protein 2B) (Sensor of single-strand DNA complex subunit B1) (Sensor of ssDNA subunit B1) (SOSS-B1) (Single-stranded DNA-binding protein 1) (hSSB1)	yes	0.918607	16.366	0.357653	NS	0.367256	16.366	0.71683	NS	-0.759069	16.366	0.40399	NS
7754	Q9BQ24	ZFYVE21	Zinc finger FYVE domain-containing protein 21 (ZF21)	yes	-0.0358137	17.9009	1	NS	-0.256392	17.9009	0.843947	NS	-0.698487	17.9009	0.522911	NS
7760	Q9BQ67	GRWD1	Glutamate-rich WD repeat-containing protein 1	yes	-0.144101	20.0376	0.6374	NS	-0.647001	20.0376	0.00467888	NS	-0.630281	20.0376	0.00826764	NS
7761	Q9BQ70	TCF25	Ribosome quality control complex subunit TCF25 (Nuclear localized protein 1) (Transcription factor 25) (TCF-25)	yes	-0.18103	18.1782	0.69417	NS	-0.5714	18.1782	0.0756986	NS	-0.0187483	18.1782	0.98639	NS
7774	Q9BQI3	EIF2AK1	Eukaryotic translation initiation factor 2-alpha kinase 1 (EC 2.7.11.1) (Heme-controlled repressor) (HCR) (Heme-regulated eukaryotic initiation factor eIF-2-alpha kinase) (Heme-regulated inhibitor) (hHRI) (Hemin-sensitive initiation factor 2-alpha kinase)	yes	0.331256	17.2601	0.416731	NS	2.9797	17.2601	5.03613e-08	Up	0.775387	17.2601	0.026404	NS
7777	Q9BQL6	FERMT1	Fermitin family homolog 1 (Kindlerin) (Kindlin syndrome protein) (Kindlin-1) (Unc-112-related protein 1)	yes	1.36948	16.9956	0.0180737	Up	-3.19855	16.9956	6.25668e-06	Down	0.602445	16.9956	0.292105	NS
7778	Q9BQP7	MGME1	Mitochondrial genome maintenance exonuclease 1 (EC 3.1.-.-)	yes	0.0538285	14.9903	1	NS	-0.970705	14.9903	0.642415	NS	2.01181	14.9903	0.297358	NS
7779	Q9BQS8	FYCO1	FYVE and coiled-coil domain-containing protein 1 (Zinc finger FYVE domain-containing protein 7)	yes	0.42694	17.0044	0.341483	NS	0.416644	17.0044	0.280943	NS	-0.598055	17.0044	0.12596	NS
7783	Q9BR11	ZSWIM1	Zinc finger SWIM domain-containing protein 1	yes	-0.359438	19.6358	0.0359108	NS	0.294661	19.6358	0.0586293	NS	0.283144	19.6358	0.0848943	NS
7787	Q9BR77	CCDC77	Coiled-coil domain-containing protein 77	yes	-0.540509	18.8899	7.26972e-05	NS	-0.0406178	18.8899	0.764297	NS	-0.282255	18.8899	0.014345	NS
7789	Q9BRB3	PIGQ	Phosphatidylinositol N-acetylglucosaminyltransferase subunit Q (N-acetylglucosamyl transferase component GPI1) (Phosphatidylinositol-glycan biosynthesis class Q protein) (PIG-Q)	yes	-0.140173	17.4897	0.989647	NS	-0.947934	17.4897	0.715244	NS	0.614847	17.4897	0.835198	NS
7791	Q9BRF8	CPPED1	Serine/threonine-protein phosphatase CPPED1 (EC 3.1.3.16) (Calcineurin-like phosphoesterase domain-containing protein 1) (Complete S-transactivated protein 1)	yes	-0.112931	16.6445	0.911194	NS	-0.769144	16.6445	0.139599	NS	-0.646782	16.6445	0.245866	NS
7793	Q9BRJ2	MRPL45	Large ribosomal subunit protein mL45 (39S ribosomal protein L45, mitochondrial) (L45mt) (MRP-L45)	yes	-0.0773249	18.6902	0.969161	NS	-0.471975	18.6902	0.585258	NS	-0.347019	18.6902	0.70957	NS
7795	Q9BRJ7	NUDT16L1	Tudor-interacting repair regulator protein (NUDT16-like protein 1) (Protein syndesmos)	yes	-0.0371669	20.0179	0.952345	NS	-0.645366	20.0179	0.0164712	NS	-0.405455	20.0179	0.14671	NS
7796	Q9BRK4	LZTS2	Leucine zipper putative tumor suppressor 2 (hLZTS2) (Protein LAPSER1)	yes	-1.49489	19.9086	2.91508e-06	Down	-2.26662	19.9086	1.00841e-08	Down	-0.986875	19.9086	0.000243303	NS
7800	Q9BRP4	PAAF1	Proteasomal ATPase-associated factor 1 (Protein G-16) (WD repeat-containing protein 71)	yes	-1.10859	13.9957	0.284723	NS	0.480082	13.9957	0.639623	NS	1.07384	13.9957	0.254474	NS
7804	Q9BRQ8	AIFM2	Ferroptosis suppressor protein 1 (FSP1) (EC 1.6.5.-) (Apoptosis-inducing factor homologous mitochondrion-associated inducer of death) (AMID) (p53-responsive gene 3 protein)	yes	3.45418	16.5049	0.184203	NS	3.26287	16.5049	0.156095	NS	4.99237	16.5049	0.038037	Up
7806	Q9BRR3	PGAP4	Post-GPI attachment to proteins factor 4 (Post-GPI attachment to proteins GalNAc transferase 4) (Transmembrane protein 246)	yes	2.79128	16.7894	0.242139	NS	2.45339	16.7894	0.242497	NS	1.49105	16.7894	0.524681	NS
7808	Q9BRR8	GPATCH1	G patch domain-containing protein 1 (Evolutionarily conserved G-patch domain-containing protein)	yes	-0.656025	23.7175	7.24581e-05	NS	-1.93502	23.7175	1.04411e-10	Down	-0.774471	23.7175	1.46743e-05	NS
7816	Q9BRX2	PELO	Protein pelota homolog (hPelota) (Protein Dom34 homolog)	yes	0.346016	19.9611	0.549385	NS	0.195435	19.9611	0.717556	NS	0.427356	19.9611	0.376218	NS
7824	Q9BS40	LXN	Latexin (Endogenous carboxypeptidase inhibitor) (ECI) (Protein MUM) (Tissue carboxypeptidase inhibitor) (TCI)	yes	0.321839	16.9599	0.894191	NS	-3.63747	16.9599	0.00642941	Down	0.84973	16.9599	0.570899	NS
7828	Q9BSD7	NTPCR	Cancer-related nucleoside-triphosphatase (NTPase) (EC 3.6.1.15) (Nucleoside triphosphate phosphohydrolase)	yes	0.590011	19.4841	0.0520862	NS	0.707478	19.4841	0.0122394	NS	0.096476	19.4841	0.793982	NS
[truncated: 601 more rows]

## Sheet: Fig. S12B
					DVL3 vs. TurboID
[truncated: 2,355 more rows]
